# Supplementary material for: Abdominal aortic aneurysm and cardiometabolic traits share strong genetic susceptibility to lipid metabolism and inflammation
Source: Nat Commun. 2024 Jul 5;15:5652. doi: 10.1038/s41467-024-49921-7 (PMC11226445; doi:10.1038/s41467-024-49921-7)
Supplement: Supplementary file 7 — Supplementary Data 4 [file 41467_2024_49921_MOESM7_ESM.xlsx]

## Sheet: Sheet1
Supplementary Data 4. The list of AAA-trait pairs-related genes identified by four gene-based analyses
Cross-traits	Gene	GCTA	MAGMA	TWAS	SMR
AAA-AF	AAGAB	√	√
AAA-AF	AAMDC		√
AAA-AF	ABHD10	√
AAA-AF	ABHD16B	√
AAA-AF	AC013264.2				√
AAA-AF	ACOT8	√
AAA-AF	ADAM10	√
AAA-AF	ADAM15	√		√
AAA-AF	ADAMTS15	√	√
AAA-AF	ADAMTS8	√	√
AAA-AF	ADAP1	√
AAA-AF	ADAR	√
AAA-AF	AGAP5	√	√
AAA-AF	AKAP6	√	√
AAA-AF	AMH	√	√	√
AAA-AF	ANKRD17	√
AAA-AF	ANKRD44	√		√	√
AAA-AF	ANKRD44-IT1	√
AAA-AF	ANXA4	√	√	√	√
AAA-AF	ANXA7	√
AAA-AF	AP3D1	√
AAA-AF	APOA1	√	√
AAA-AF	APOA4	√
AAA-AF	APOA5	√	√
AAA-AF	APOC1	√	√
AAA-AF	APOC1P1	√
AAA-AF	APOC2	√
AAA-AF	APOC3	√
AAA-AF	APOC4	√
AAA-AF	APOC4-APOC2	√
AAA-AF	APOE	√	√
AAA-AF	ARHGAP10	√	√
AAA-AF	ARHGAP27			√
AAA-AF	ARL17B		√	√
AAA-AF	ARNT2				√
AAA-AF	ASAH1	√		√	√
AAA-AF	ATXN1	√	√
AAA-AF	ATXN7L2			√
AAA-AF	BET1L	√
AAA-AF	BHLHE41	√
AAA-AF	BMS1P4	√
AAA-AF	BNIP1	√
AAA-AF	BRD7P3	√
AAA-AF	BRD8	√	√
AAA-AF	BRICD5			√	√
AAA-AF	BUD13	√	√
AAA-AF	BVES				√
AAA-AF	C10orf55	√
AAA-AF	C2orf43	√		√	√
AAA-AF	C2orf47			√
AAA-AF	C2orf49	√
AAA-AF	C2orf69	√	√	√
AAA-AF	C6orf1	√
AAA-AF	C6orf163			√
AAA-AF	C9orf3	√	√
AAA-AF	C9orf53	√
AAA-AF	CAMK2G	√	√	√
AAA-AF	CAND2		√
AAA-AF	CASC7			√
AAA-AF	CASQ2	√	√	√	√
AAA-AF	CASZ1	√	√
AAA-AF	CAV1	√	√	√
AAA-AF	CAV2	√	√	√
AAA-AF	CCDC116			√	√
AAA-AF	CCDC134			√
AAA-AF	CCDC92	√	√	√	√
AAA-AF	CD40			√
AAA-AF	CDC23	√	√	√
AAA-AF	CDC25C	√	√
AAA-AF	CDCA2		√
AAA-AF	CDKN2A	√
AAA-AF	CDKN2B	√	√
AAA-AF	CDKN2B-AS1	√
AAA-AF	CELSR2	√	√	√	√
AAA-AF	CENPM				√
AAA-AF	CEP68	√	√	√	√
AAA-AF	CEP85L	√	√	√
AAA-AF	CETP		√
AAA-AF	CHCHD1	√
AAA-AF	CHRNA3	√	√
AAA-AF	CHRNA5	√	√	√
AAA-AF	CHRNB2	√
AAA-AF	CHRNB4	√	√
AAA-AF	CKS1B	√
AAA-AF	CLNS1A		√
AAA-AF	CLPTM1	√
AAA-AF	CLTC	√	√
AAA-AF	CMIP	√	√	√
AAA-AF	COL4A2	√	√
AAA-AF	COPG1		√
AAA-AF	CRHR1		√	√
AAA-AF	CRHR1-IT1			√
AAA-AF	CRISPLD2		√
AAA-AF	CRK	√	√	√	√
AAA-AF	CTD-2555O16.2			√
AAA-AF	CTD-2555O16.4			√
AAA-AF	CTSA	√
AAA-AF	DAAM1	√		√
AAA-AF	DAB2IP	√	√	√
AAA-AF	DACT3-AS1	√
AAA-AF	DCAF10		√	√
AAA-AF	DCAF4	√
AAA-AF	DCST1	√	√
AAA-AF	DCST2	√	√	√
AAA-AF	DEK	√			√
AAA-AF	DESI1			√
AAA-AF	DFNB59	√		√
AAA-AF	DHX40	√	√	√
AAA-AF	DNAH10OS				√
AAA-AF	DNAJC9	√
AAA-AF	DNAJC9-AS1	√
AAA-AF	DOT1L	√	√
AAA-AF	DPF3	√	√		√
AAA-AF	ECD			√	√
AAA-AF	EFNA4	√
AAA-AF	EGR1	√
AAA-AF	ELAC1	√	√
AAA-AF	ENPEP	√	√	√
AAA-AF	ERG	√	√
AAA-AF	ESR2	√	√		√
AAA-AF	FAM101A	√
AAA-AF	FAM117B	√		√	√
AAA-AF	FAM13B	√	√		√
AAA-AF	FAM149B1	√	√
AAA-AF	FAM53C	√	√
AAA-AF	FAM63B	√	√	√	√
AAA-AF	FANCC	√	√	√
AAA-AF	FBN2	√	√
AAA-AF	FBXO32	√	√
AAA-AF	FGF5	√			√
AAA-AF	FGL1	√
AAA-AF	FKBP7	√	√	√
AAA-AF	FLAD1	√
AAA-AF	FST	√
AAA-AF	FUT11	√	√	√
AAA-AF	GBA			√
AAA-AF	GET4	√
AAA-AF	GFRA3	√	√
AAA-AF	GJA5	√	√
AAA-AF	GJB7		√
AAA-AF	GLUD1P3	√
AAA-AF	GMCL1			√
AAA-AF	GOPC			√
AAA-AF	GORAB	√
AAA-AF	GPR155	√
AAA-AF	GPX1			√
AAA-AF	GSDMA	√
AAA-AF	GSDMB			√	√
AAA-AF	GYPC				√
AAA-AF	HCCAT5	√
AAA-AF	HCN4	√	√
AAA-AF	HEATR6			√
AAA-AF	HIC2			√
AAA-AF	HMGA1	√	√
AAA-AF	HNRNPA0	√	√	√
AAA-AF	HPGDS		√
AAA-AF	HSP90AB4P	√
AAA-AF	HSPE1-MOB4	√	√
AAA-AF	HYKK	√	√	√
AAA-AF	IFIH1	√
AAA-AF	IGF2R		√
AAA-AF	IKZF3				√
AAA-AF	IL1RN	√
AAA-AF	IL6R	√	√	√
AAA-AF	INTS4	√	√
AAA-AF	IQCH	√	√
AAA-AF	IQCH-AS1	√
AAA-AF	IREB2	√	√
AAA-AF	JSRP1	√
AAA-AF	KANSL1		√	√
AAA-AF	KANSL1-AS1			√	√
AAA-AF	KCNH2	√	√
AAA-AF	KCNN3	√	√	√	√
AAA-AF	KCTD9		√	√
AAA-AF	KDM1B				√
AAA-AF	KDM3B	√	√		√
AAA-AF	KDM4B	√	√
AAA-AF	KIF20A	√	√
AAA-AF	KLHL3	√	√	√
AAA-AF	L3HYPDH				√
AAA-AF	LDLR	√
AAA-AF	LENEP	√
AAA-AF	LINC00540	√
AAA-AF	LINC01142	√
AAA-AF	LIPA		√		√
AAA-AF	LOC100505666	√
AAA-AF	LOC100652768	√
AAA-AF	LOC101927571	√
AAA-AF	LOC101927728	√
AAA-AF	LOC101927755	√
AAA-AF	LOC101928418	√
AAA-AF	LOC101928604	√
AAA-AF	LOC101928870		√
AAA-AF	LOC728463	√
AAA-AF	LOXL1		√		√
AAA-AF	LPA	√	√
AAA-AF	LPAL2	√
AAA-AF	LPL	√	√
AAA-AF	LRP1	√	√	√	√
AAA-AF	LRRC37A			√
AAA-AF	LRRC37A2			√
AAA-AF	LRRC37A4P			√
AAA-AF	LRRC69		√
AAA-AF	MAP2K5			√
AAA-AF	MAP3K4	√
AAA-AF	MAPT	√	√	√
AAA-AF	MATR3	√
AAA-AF	MCF2L		√
AAA-AF	ME2	√		√
AAA-AF	METTL11B	√
AAA-AF	MEX3C	√	√
AAA-AF	MIR1227	√
AAA-AF	MIR208B	√
AAA-AF	MIR21	√
AAA-AF	MIR2278	√
AAA-AF	MIR23B	√
AAA-AF	MIR24-1	√
AAA-AF	MIR27B	√
AAA-AF	MIR3074	√
AAA-AF	MIR320E	√			√
AAA-AF	MIR3668	√
AAA-AF	MIR4258	√
AAA-AF	MIR4321	√
AAA-AF	MIR5188	√
AAA-AF	MIR548AZ	√
AAA-AF	MIR548N	√
AAA-AF	MIR6081	√
AAA-AF	MIR6743	√
AAA-AF	MIR6789	√
AAA-AF	MIR6835	√
AAA-AF	MIR6880	√
AAA-AF	MIR6886	√
AAA-AF	MIR7854	√
AAA-AF	MIR874	√
AAA-AF	MMP3		√
AAA-AF	MMP9	√
AAA-AF	MOB4	√	√
AAA-AF	MRPS16	√
AAA-AF	MTHFD1	√		√
AAA-AF	MURC		√
AAA-AF	MXD1		√
AAA-AF	MYBPHL	√
AAA-AF	MYH6		√
AAA-AF	MYH7	√
AAA-AF	MYO1C		√
AAA-AF	MYO1F	√
AAA-AF	MYOCD	√	√
AAA-AF	MYOG	√
AAA-AF	MYOT	√	√
AAA-AF	MYOZ1	√	√	√
AAA-AF	NAB2	√
AAA-AF	NAV2		√
AAA-AF	NCOA5	√	√
AAA-AF	NCOR2	√
AAA-AF	NDST2	√	√
AAA-AF	NDUFB10				√
AAA-AF	NEURL1	√	√
AAA-AF	NEURL2	√		√
AAA-AF	NKX2-5	√	√
AAA-AF	NME5	√	√
AAA-AF	NOC3L	√	√	√	√
AAA-AF	NOS3	√
AAA-AF	NPY6R	√
AAA-AF	NR3C1	√	√
AAA-AF	NSF	√
AAA-AF	NUDT13				√
AAA-AF	NUDT3	√
AAA-AF	OAZ1	√
AAA-AF	OBFC1	√	√
AAA-AF	ODF3	√	√
AAA-AF	ORMDL3			√
AAA-AF	PAFAH1B2	√	√
AAA-AF	PBXIP1	√	√	√
AAA-AF	PCIF1	√	√
AAA-AF	PCM1	√	√	√
AAA-AF	PCSK7			√
AAA-AF	PGP				√
AAA-AF	PHLDB2	√	√
AAA-AF	PITX2	√	√
AAA-AF	PKD2L2	√	√
AAA-AF	PLAU	√	√
AAA-AF	PLAUR				√
AAA-AF	PLCE1	√	√
AAA-AF	PLCE1-AS1	√
AAA-AF	PLCXD2	√	√
AAA-AF	PLEKHA3	√	√	√
AAA-AF	PLEKHJ1	√	√	√	√
AAA-AF	PLEKHM1			√
AAA-AF	PLG	√
AAA-AF	PLN	√	√
AAA-AF	PLTP	√	√
AAA-AF	PMVK	√
AAA-AF	PPFIA4	√	√		√
AAA-AF	PRKD2	√	√	√	√
AAA-AF	PRKRA		√	√
AAA-AF	PRRX1	√	√		√
AAA-AF	PSMA4	√		√	√
AAA-AF	PSRC1	√	√	√	√
AAA-AF	PTK2		√	√	√
AAA-AF	PTRH2	√	√
AAA-AF	PVRL2	√
AAA-AF	PYGO2	√
AAA-AF	RAB1A	√	√
AAA-AF	RBM25		√		√
AAA-AF	RDX				√
AAA-AF	REEP2	√	√	√
AAA-AF	REST	√	√
AAA-AF	RIC8A	√	√
AAA-AF	RIMBP3B_dup_1	√
AAA-AF	RIMBP3C_dup_1	√
AAA-AF	RIOK3	√
AAA-AF	RNF144B	√	√
AAA-AF	RNFT1	√	√
AAA-AF	RP11-121M22.1				√
AAA-AF	RP11-171I2.2			√
AAA-AF	RP11-171I2.5			√
AAA-AF	RP11-210M15.2				√
AAA-AF	RP11-259G18.1				√
AAA-AF	RP11-259G18.2				√
AAA-AF	RP11-259G18.3				√
AAA-AF	RP11-283G6.5			√
AAA-AF	RP11-2E17.1				√
AAA-AF	RP11-307C12.11			√
AAA-AF	RP11-30K9.6			√
AAA-AF	RP11-325L7.1				√
AAA-AF	RP11-325L7.2				√
AAA-AF	RP11-380L11.4			√
AAA-AF	RP11-381K20.5			√
AAA-AF	RP11-449P15.2			√
AAA-AF	RP11-567L7.5			√
AAA-AF	RP11-669E14.6			√
AAA-AF	RP3-337O18.9			√
AAA-AF	RPL3L				√
AAA-AF	RPS6KB1	√	√	√
AAA-AF	RRP15	√
AAA-AF	RSF1		√
AAA-AF	SARS	√
AAA-AF	SCARB1	√	√	√	√
AAA-AF	SCMH1		√
AAA-AF	SCN10A	√	√
AAA-AF	SCRN3	√
AAA-AF	SDR9C7	√
AAA-AF	SEC24C	√	√
AAA-AF	SEPT3	√
AAA-AF	SF3A2	√	√
AAA-AF	SF3B1		√	√	√
AAA-AF	SGK1				√
AAA-AF	SH3PXD2A	√	√		√
AAA-AF	SH3PXD2A-AS1	√
AAA-AF	SHC1	√
AAA-AF	SHE	√	√
AAA-AF	SIDT2	√	√
AAA-AF	SIK3	√	√
AAA-AF	SLC12A5	√
AAA-AF	SLC1A4	√
AAA-AF	SLC22A1	√
AAA-AF	SLC22A2	√
AAA-AF	SLC22A3	√		√
AAA-AF	SLC25A51			√	√
AAA-AF	SLC35F1	√	√
AAA-AF	SLC39A1			√
AAA-AF	SLFNL1		√
AAA-AF	SLK	√
AAA-AF	SMAD3	√	√
AAA-AF	SMAD4	√	√	√
AAA-AF	SMAD7	√
AAA-AF	SMARCA4	√
AAA-AF	SNHG4	√
AAA-AF	SNHG9			√
AAA-AF	SNORA74A	√
AAA-AF	SNRNP27		√
AAA-AF	SNX11	√
AAA-AF	SNX21	√
AAA-AF	SORT1	√
AAA-AF	SPATA25	√
AAA-AF	SPATS2L	√	√	√	√
AAA-AF	SPOCK1	√
AAA-AF	SPPL2C		√
AAA-AF	SREBF2	√
AAA-AF	SSPN	√		√	√
AAA-AF	ST3GAL6			√
AAA-AF	STAT6	√	√	√
AAA-AF	STH		√
AAA-AF	STRN4	√
AAA-AF	SUGCT		√
AAA-AF	SUN1	√	√
AAA-AF	SYNE2	√	√	√	√
AAA-AF	SYNPO2L	√	√
AAA-AF	TAGLN		√	√
AAA-AF	TAGLN3	√
AAA-AF	TBC1D3P1-DHX40P1	√
AAA-AF	TBX5	√	√
AAA-AF	TCF7L2		√	√
AAA-AF	TDRD10	√	√	√	√
AAA-AF	TES			√
AAA-AF	TEX21P	√
AAA-AF	TGFB2	√	√
AAA-AF	TGFBR3		√
AAA-AF	THBS2	√	√	√
AAA-AF	TMEM194A	√
AAA-AF	TNNC2	√
AAA-AF	TOMM40	√	√
AAA-AF	TPMT			√	√
AAA-AF	TTC18	√		√
AAA-AF	TTN	√	√
AAA-AF	TTN-AS1	√
AAA-AF	TUBD1	√	√
AAA-AF	UBC	√
AAA-AF	UBE2C	√
AAA-AF	UBE2L3		√		√
AAA-AF	UBE2Q1	√
AAA-AF	USP3		√
AAA-AF	USP54	√	√
AAA-AF	UST	√
AAA-AF	VMP1	√	√
AAA-AF	WFDC3	√
AAA-AF	WIPF1		√		√
AAA-AF	WNT3	√	√
AAA-AF	WNT8A	√	√
AAA-AF	YWHAE	√
AAA-AF	ZBTB1			√
AAA-AF	ZBTB7B	√	√
AAA-AF	ZFHX3	√	√
AAA-AF	ZFYVE21			√
AAA-AF	ZNF292		√
AAA-AF	ZNF335	√	√
AAA-AF	ZNF664	√	√	√	√
AAA-AF	ZNF664-FAM101A	√	√
AAA-AF	ZPR1	√	√
AAA-AF	ZSWIM1	√
AAA-AF	ZSWIM3	√
AAA-AF	ZSWIM8	√	√
AAA-AF	ZSWIM8-AS1	√
AAA-BMI	AAGAB	√	√
AAA-BMI	AAK1			√
AAA-BMI	AAMDC			√
AAA-BMI	AARS	√	√	√
AAA-BMI	AATK	√
AAA-BMI	ABCB5	√
AAA-BMI	ABCC8	√
AAA-BMI	ABCE1	√	√
AAA-BMI	ABHD12	√	√	√	√
AAA-BMI	ABHD15	√
AAA-BMI	ABHD16A	√
AAA-BMI	ABHD16B	√
AAA-BMI	ABHD17A	√
AAA-BMI	ABHD17C	√	√
AAA-BMI	ABI2	√
AAA-BMI	ABT1	√	√	√
AAA-BMI	AC002310.12			√
AAA-BMI	AC002550.5			√
AAA-BMI	AC007292.4			√
AAA-BMI	AC007401.1			√
AAA-BMI	AC007401.2				√
AAA-BMI	AC009133.12			√
AAA-BMI	AC010761.10			√
AAA-BMI	AC010761.6			√
AAA-BMI	AC018720.10				√
AAA-BMI	AC025171.1			√
AAA-BMI	AC034102.1			√
AAA-BMI	AC087269.1			√
AAA-BMI	AC091133.1			√
AAA-BMI	AC092159.2			√
AAA-BMI	AC092171.4			√
AAA-BMI	AC104655.2			√
AAA-BMI	AC113189.5			√
AAA-BMI	ACO2			√
AAA-BMI	ACOT8	√
AAA-BMI	ACP1	√	√
AAA-BMI	ACTR1A	√
AAA-BMI	ACYP1	√	√	√
AAA-BMI	ACYP2			√
AAA-BMI	ADAM10	√	√	√
AAA-BMI	ADAM15			√
AAA-BMI	ADAMTS15	√
AAA-BMI	ADAMTS4		√
AAA-BMI	ADAMTS8	√	√
AAA-BMI	ADARB1	√	√		√
AAA-BMI	ADAT3	√
AAA-BMI	ADCY3	√	√	√
AAA-BMI	ADCY9	√	√
AAA-BMI	ADGRB2		√
AAA-BMI	ADH1A	√
AAA-BMI	ADH1B	√
AAA-BMI	ADH1C	√	√
AAA-BMI	ADK	√		√
AAA-BMI	ADORA2B			√	√
AAA-BMI	ADPGK	√	√
AAA-BMI	ADPGK-AS1	√
AAA-BMI	ADSL	√
AAA-BMI	AF131215.2			√	√
AAA-BMI	AF131215.9			√	√
AAA-BMI	AFF3			√
AAA-BMI	AGAP1	√	√
AAA-BMI	AGBL2	√	√
AAA-BMI	AGBL4	√	√
AAA-BMI	AGBL4-IT1	√
AAA-BMI	AGER	√	√
AAA-BMI	AGPAT1	√
AAA-BMI	AIF1	√
AAA-BMI	AK5	√	√
AAA-BMI	AKT3	√
AAA-BMI	AKTIP			√
AAA-BMI	AL137059.1			√
AAA-BMI	ALAS1	√
AAA-BMI	ALDOA	√	√
AAA-BMI	ALG1L13P				√
AAA-BMI	ALKBH3	√
AAA-BMI	AMBRA1	√	√
AAA-BMI	AMH	√	√	√	√
AAA-BMI	AMIGO3	√	√
AAA-BMI	AMN	√
AAA-BMI	AMT	√	√	√
AAA-BMI	ANAPC10	√	√
AAA-BMI	ANAPC4	√	√	√	√
AAA-BMI	ANGPTL7	√
AAA-BMI	ANKDD1B	√	√
AAA-BMI	ANKRD12		√
AAA-BMI	ANKRD13B	√		√
AAA-BMI	ANKRD29	√
AAA-BMI	ANKRD44-IT1	√
AAA-BMI	ANKS1A	√	√	√
AAA-BMI	ANKS1B		√
AAA-BMI	AP1G1	√
AAA-BMI	AP1S1	√	√	√
AAA-BMI	AP2A2	√
AAA-BMI	AP3D1	√
AAA-BMI	AP3M1		√	√
AAA-BMI	AP5B1	√
AAA-BMI	APEH	√	√	√	√
AAA-BMI	APMAP			√
AAA-BMI	APOA1	√	√
AAA-BMI	APOA4	√
AAA-BMI	APOA5	√	√
AAA-BMI	APOBR	√	√	√
AAA-BMI	APOC3	√
AAA-BMI	APOC4	√
AAA-BMI	APOC4-APOC2	√
AAA-BMI	APOL3		√
AAA-BMI	APOM	√		√
AAA-BMI	APOPT1	√	√	√	√
AAA-BMI	AQP11		√	√
AAA-BMI	ARG1				√
AAA-BMI	ARHGAP1	√	√	√
AAA-BMI	ARHGAP15		√
AAA-BMI	ARHGAP35	√
AAA-BMI	ARHGDIG	√		√
AAA-BMI	ARHGEF2	√
AAA-BMI	ARHGEF26			√
AAA-BMI	ARHGEF7	√	√	√
AAA-BMI	ARHGEF7-AS1	√
AAA-BMI	ARIH1	√
AAA-BMI	ARIH2	√
AAA-BMI	ARIH2OS	√
AAA-BMI	ARL13B	√
AAA-BMI	ARL14EP			√
AAA-BMI	ARL3	√		√
AAA-BMI	ARL8A	√
AAA-BMI	ARMC5			√
AAA-BMI	ARNTL	√	√	√
AAA-BMI	ARPC1A	√	√
AAA-BMI	ARPC1B	√	√
AAA-BMI	ARPC3			√
AAA-BMI	ARPP21	√	√
AAA-BMI	AS3MT	√	√
AAA-BMI	ASB3	√
AAA-BMI	ASIC2	√
AAA-BMI	ASPHD1	√	√
AAA-BMI	ASZ1		√
AAA-BMI	ATF6B			√
AAA-BMI	ATG13	√	√	√
AAA-BMI	ATP13A1	√		√
AAA-BMI	ATP1B2	√
AAA-BMI	ATP2A1	√	√	√
AAA-BMI	ATP2A2			√
AAA-BMI	ATP5G1	√	√	√
AAA-BMI	ATP5J2	√
AAA-BMI	ATP5J2-PTCD1	√	√
AAA-BMI	ATP6V0A1	√
AAA-BMI	ATP8B3	√		√
AAA-BMI	ATP9B			√
AAA-BMI	ATRIP	√
AAA-BMI	ATXN1L	√	√
AAA-BMI	ATXN2L	√	√
AAA-BMI	AUTS2		√
AAA-BMI	AXIN1			√
AAA-BMI	B3GALT4	√	√
AAA-BMI	B3GNT4	√
AAA-BMI	BACE2	√	√
AAA-BMI	BAD	√
AAA-BMI	BAG5	√	√
AAA-BMI	BAG6	√	√
AAA-BMI	BAI2	√		√
AAA-BMI	BAIAP2	√	√	√
AAA-BMI	BAIAP2-AS1			√
AAA-BMI	BAK1	√	√	√
AAA-BMI	BANF1	√		√
AAA-BMI	BANK1	√
AAA-BMI	BAP1	√
AAA-BMI	BARHL2	√
AAA-BMI	BBC3	√
AAA-BMI	BBS4	√	√
AAA-BMI	BCAR1	√		√
AAA-BMI	BCDIN3D	√	√
AAA-BMI	BCDIN3D-AS1	√
AAA-BMI	BCKDK	√	√	√	√
AAA-BMI	BCL11A	√	√
AAA-BMI	BCL7A	√	√
AAA-BMI	BCL7C	√	√	√
AAA-BMI	BDNF	√	√
AAA-BMI	BDNF-AS	√		√
AAA-BMI	BECN1			√
AAA-BMI	BEND5	√	√
AAA-BMI	BET1L		√
AAA-BMI	BID			√
AAA-BMI	BLK	√	√
AAA-BMI	BMP8A	√	√	√
AAA-BMI	BMPR2	√
AAA-BMI	BNC2	√	√
AAA-BMI	BOLA2_dup_1	√
AAA-BMI	BOLA2B_dup_1	√
AAA-BMI	BOLL		√
AAA-BMI	BPTF	√	√	√
AAA-BMI	BRINP3	√	√
AAA-BMI	BRMS1	√
AAA-BMI	BSN	√	√
AAA-BMI	BSN-AS2	√
AAA-BMI	BTBD11	√	√
AAA-BMI	BTBD7	√	√	√
AAA-BMI	BTN1A1	√
AAA-BMI	BTN2A1	√	√
AAA-BMI	BTN2A2	√		√
AAA-BMI	BTN2A3P	√
AAA-BMI	BTN3A1	√		√
AAA-BMI	BTN3A2	√
AAA-BMI	BTN3A3	√
AAA-BMI	BUD13	√	√
AAA-BMI	BUD31	√	√
AAA-BMI	C10orf11			√
AAA-BMI	C10orf32	√	√
AAA-BMI	C10orf32-ASMT	√
AAA-BMI	C10orf55	√
AAA-BMI	C10orf95	√
AAA-BMI	C11orf49			√
AAA-BMI	C11orf68	√
AAA-BMI	C12orf42	√
AAA-BMI	C14orf142	√
AAA-BMI	C14orf2	√
AAA-BMI	C15orf61	√	√
AAA-BMI	C16orf92	√
AAA-BMI	C16orf93	√		√
AAA-BMI	C16orf98	√
AAA-BMI	C17orf58	√	√	√
AAA-BMI	C17orf74	√
AAA-BMI	C18orf8	√	√	√	√
AAA-BMI	C19orf35	√
AAA-BMI	C19orf83	√
AAA-BMI	C1QTNF4	√		√
AAA-BMI	C2	√
AAA-BMI	C2orf43	√		√
AAA-BMI	C2orf49	√	√	√
AAA-BMI	C3orf18	√
AAA-BMI	C3orf38	√	√	√
AAA-BMI	C3orf62	√	√
AAA-BMI	C3orf84	√	√
AAA-BMI	C4A	√
AAA-BMI	C4A_dup_1	√
AAA-BMI	C4B	√		√
AAA-BMI	C4B_2	√
AAA-BMI	C4B_2_dup_1	√
AAA-BMI	C4B_dup_1	√
AAA-BMI	C5orf34			√
AAA-BMI	C6orf1	√
AAA-BMI	C6orf106	√	√	√	√
AAA-BMI	C6orf25	√	√
AAA-BMI	C6orf47	√	√
AAA-BMI	C6orf48	√
AAA-BMI	C8orf12	√
AAA-BMI	C8orf49	√
AAA-BMI	C8orf74	√	√
AAA-BMI	C9orf53	√
AAA-BMI	CACNA2D2	√
AAA-BMI	CACNA2D4	√
AAA-BMI	CACNB2			√
AAA-BMI	CADM1	√	√	√
AAA-BMI	CADM2	√	√
AAA-BMI	CADM2-AS2	√
AAA-BMI	CADM4		√		√
AAA-BMI	CADPS	√	√
AAA-BMI	CALB2	√
AAA-BMI	CALCOCO2	√
AAA-BMI	CALN1	√	√
AAA-BMI	CAMKMT		√
AAA-BMI	CAMKV	√	√
AAA-BMI	CARD14			√
AAA-BMI	CARF	√	√	√	√
AAA-BMI	CASC10	√	√	√
AAA-BMI	CASZ1	√	√
AAA-BMI	CATSPER1	√
AAA-BMI	CBX1	√
AAA-BMI	CBX5	√	√
AAA-BMI	CCDC101	√	√	√
AAA-BMI	CCDC171	√	√	√
AAA-BMI	CCDC175	√		√	√
AAA-BMI	CCDC34	√
AAA-BMI	CCDC36	√	√
AAA-BMI	CCDC47	√	√
AAA-BMI	CCDC57			√
AAA-BMI	CCDC6	√
AAA-BMI	CCDC71	√		√
AAA-BMI	CCDC85B	√
AAA-BMI	CCHCR1			√	√
AAA-BMI	CCND1	√
AAA-BMI	CCNE1	√	√	√
AAA-BMI	CCNL1	√	√		√
AAA-BMI	CCR10	√
AAA-BMI	CCT8		√	√
AAA-BMI	CCZ1B			√
AAA-BMI	CD19	√	√
AAA-BMI	CD248	√
AAA-BMI	CD40	√		√
AAA-BMI	CD68	√			√
AAA-BMI	CD79B	√
AAA-BMI	CDC37P1				√
AAA-BMI	CDC42BPB	√
AAA-BMI	CDH22	√	√
AAA-BMI	CDHR4	√	√
AAA-BMI	CDIPT	√		√
AAA-BMI	CDIPT-AS1	√
AAA-BMI	CDK11B	√
AAA-BMI	CDK2	√
AAA-BMI	CDK5RAP3	√		√	√
AAA-BMI	CDK6	√	√	√
AAA-BMI	CDKN1A	√	√
AAA-BMI	CDKN2A	√
AAA-BMI	CDKN2B	√	√
AAA-BMI	CDKN2B-AS1	√
AAA-BMI	CELF1	√	√
AAA-BMI	CELF6	√
AAA-BMI	CELSR2	√	√	√	√
AAA-BMI	CELSR3	√
AAA-BMI	CELSR3-AS1	√
AAA-BMI	CEMIP	√
AAA-BMI	CENPA	√
AAA-BMI	CENPM	√		√	√
AAA-BMI	CENPO	√	√
AAA-BMI	CEP120	√	√
AAA-BMI	CEP170			√
AAA-BMI	CEP41	√
AAA-BMI	CERCAM			√
AAA-BMI	CETP	√	√
AAA-BMI	CFB	√
AAA-BMI	CFDP1	√	√	√
AAA-BMI	CFL1	√
AAA-BMI	CGGBP1	√		√
AAA-BMI	CH25H	√
AAA-BMI	CHAC2	√
AAA-BMI	CHORDC1	√
AAA-BMI	CHRM4	√	√
AAA-BMI	CHRNA3	√	√
AAA-BMI	CHRNA4	√	√
AAA-BMI	CHRNA5	√	√	√
AAA-BMI	CHRNB1	√		√	√
AAA-BMI	CHRNB4	√	√
AAA-BMI	CHST6	√	√
AAA-BMI	CHST8	√
AAA-BMI	CILP2	√	√
AAA-BMI	CIRH1A				√
AAA-BMI	CISH	√
AAA-BMI	CKAP5	√
AAA-BMI	CKB	√	√	√	√
AAA-BMI	CLDN23	√	√	√
AAA-BMI	CLEC18A	√	√
AAA-BMI	CLEC18C	√
AAA-BMI	CLIC1	√	√
AAA-BMI	CLIP1	√	√
AAA-BMI	CLIP1-AS1	√
AAA-BMI	CLIP2			√
AAA-BMI	CLN3	√	√	√
AAA-BMI	CLNS1A		√	√	√
AAA-BMI	CLUAP1	√		√
AAA-BMI	CMIP	√	√	√
AAA-BMI	CNBP	√
AAA-BMI	CNGB3	√	√
AAA-BMI	CNIH2	√	√
AAA-BMI	CNNM2	√	√
AAA-BMI	CNTNAP1			√
AAA-BMI	COASY	√	√
AAA-BMI	COG4	√		√
AAA-BMI	COL16A1	√
AAA-BMI	COL20A1	√
AAA-BMI	COL21A1				√
AAA-BMI	COL7A1	√
AAA-BMI	COMP	√
AAA-BMI	COPG1	√	√
AAA-BMI	COPZ1	√
AAA-BMI	COPZ2	√	√	√
AAA-BMI	COQ4	√
AAA-BMI	CORO1A	√	√	√
AAA-BMI	CORO6	√	√	√
AAA-BMI	COX8C	√	√
AAA-BMI	CPA4	√
AAA-BMI	CPA5	√
AAA-BMI	CPLX3	√
AAA-BMI	CPNE4	√	√
AAA-BMI	CPS1	√
AAA-BMI	CPSF4	√	√	√
AAA-BMI	CPSF6	√	√
AAA-BMI	CRB2	√
AAA-BMI	CREB1			√
AAA-BMI	CREB3L1	√	√
AAA-BMI	CRIM1	√	√	√	√
AAA-BMI	CRIPT	√	√	√
AAA-BMI	CRISPLD2		√
AAA-BMI	CRLF1			√
AAA-BMI	CRTAC1	√	√
AAA-BMI	CRTC1	√	√	√
AAA-BMI	CRYBA1		√
AAA-BMI	CSH1	√
AAA-BMI	CSH2	√
AAA-BMI	CSHL1	√	√
AAA-BMI	CSK	√	√	√	√
AAA-BMI	CSMD2	√	√
AAA-BMI	CSNK2B	√
AAA-BMI	CSPG5	√
AAA-BMI	CST6	√
AAA-BMI	CTA-14H9.5			√	√
AAA-BMI	CTB-31O20.6			√
AAA-BMI	CTB-75G16.3			√
AAA-BMI	CTC-228N24.3			√
AAA-BMI	CTC-366B18.2			√
AAA-BMI	CTC-366B18.4			√
AAA-BMI	CTC-559E9.5			√
AAA-BMI	CTD-2033A16.3			√
AAA-BMI	CTD-2201E18.3			√
AAA-BMI	CTD-2330K9.3				√
AAA-BMI	CTD-2524L6.3			√
AAA-BMI	CTD-2561B21.4			√
AAA-BMI	CTD-2574D22.4			√
AAA-BMI	CTD-3074O7.5			√
AAA-BMI	CTD-3193K9.3			√
AAA-BMI	CTF1	√
AAA-BMI	CTNNA3		√
AAA-BMI	CTRB1	√
AAA-BMI	CTSA	√
AAA-BMI	CTSB	√		√
AAA-BMI	CTSW	√	√	√
AAA-BMI	CUEDC2	√
AAA-BMI	CUTA	√	√	√	√
AAA-BMI	CWC27	√	√
AAA-BMI	CYB561D2	√
AAA-BMI	CYB5B	√
AAA-BMI	CYP17A1	√	√
AAA-BMI	CYP17A1-AS1			√
AAA-BMI	CYP1A1	√
AAA-BMI	CYP1A2	√	√
AAA-BMI	CYP20A1	√
AAA-BMI	CYP21A1P	√
AAA-BMI	CYP21A2	√
AAA-BMI	CYP2D6	√		√
AAA-BMI	CYP2D7P	√
AAA-BMI	CYP2D7P1			√
AAA-BMI	CYP2D8P1			√	√
AAA-BMI	CYP3A5	√	√
AAA-BMI	CYP3A7	√
AAA-BMI	CYP3A7-CYP3AP1	√
AAA-BMI	CYP46A1	√
AAA-BMI	DAAM1	√		√	√
AAA-BMI	DAB2IP	√	√	√
AAA-BMI	DACT3	√
AAA-BMI	DACT3-AS1	√
AAA-BMI	DAG1	√	√	√
AAA-BMI	DALRD3	√	√
AAA-BMI	DAXX	√
AAA-BMI	DCAF12	√
AAA-BMI	DCAF7	√	√	√
AAA-BMI	DCP1B	√
AAA-BMI	DCTPP1	√
AAA-BMI	DDAH2	√
AAA-BMI	DDX19A	√	√
AAA-BMI	DDX19B	√
AAA-BMI	DDX20	√
AAA-BMI	DDX42	√	√	√	√
AAA-BMI	DEF6	√
AAA-BMI	DEFB130	√
AAA-BMI	DEFB134	√	√
AAA-BMI	DEFB135	√
AAA-BMI	DEFB136	√	√
AAA-BMI	DENND1A	√	√
AAA-BMI	DESI1			√
AAA-BMI	DGKG	√
AAA-BMI	DGKZ	√	√
AAA-BMI	DHODH	√	√	√
AAA-BMI	DHRS11	√	√	√
AAA-BMI	DHX30	√
AAA-BMI	DHX38	√	√	√
AAA-BMI	DHX58			√
AAA-BMI	DIABLO	√	√
AAA-BMI	DKFZp451B082	√
AAA-BMI	DLG2	√	√
AAA-BMI	DMPK	√
AAA-BMI	DMWD	√
AAA-BMI	DMXL2		√	√
AAA-BMI	DNAH1	√		√
AAA-BMI	DNAH2	√
AAA-BMI	DNAJB4	√		√	√
AAA-BMI	DNAJC1	√	√
AAA-BMI	DNAJC27	√	√	√	√
AAA-BMI	DNAJC27-AS1	√
AAA-BMI	DNAJC4	√
AAA-BMI	DNAJC5	√
AAA-BMI	DNM3	√	√
AAA-BMI	DOC2A	√	√
AAA-BMI	DOCK3	√
AAA-BMI	DOT1L	√	√
AAA-BMI	DPF2	√
AAA-BMI	DPP4				√
AAA-BMI	DPYD	√
AAA-BMI	DRAP1	√
AAA-BMI	DRD2	√
AAA-BMI	DTWD1		√
AAA-BMI	DTX2P1-UPK3BP1-PMS2P11	√
AAA-BMI	DUSP26	√
AAA-BMI	DXO	√	√
AAA-BMI	DYNC1I2			√
AAA-BMI	DZIP3	√		√
AAA-BMI	EBF1	√	√
AAA-BMI	ECE2			√
AAA-BMI	EDC3	√
AAA-BMI	EFCAB5		√
AAA-BMI	EFEMP2	√	√	√	√
AAA-BMI	EFNA5	√	√
AAA-BMI	EFNB3	√
AAA-BMI	EFR3B	√	√
AAA-BMI	EGFL8	√
AAA-BMI	EHBP1L1	√	√		√
AAA-BMI	EHMT2	√
AAA-BMI	EIF1AD	√
AAA-BMI	EIF2B2	√		√	√
AAA-BMI	EIF3C	√		√	√
AAA-BMI	EIF3C_dup_1	√
AAA-BMI	EIF3CL	√		√
AAA-BMI	EIF3CL_dup_1	√
AAA-BMI	EIF4A1	√
AAA-BMI	EIF5	√		√
AAA-BMI	EIF5A2	√
AAA-BMI	ELAVL4	√	√
AAA-BMI	ELOVL3	√
AAA-BMI	EML2	√
AAA-BMI	ENO4	√
AAA-BMI	ENTPD6	√	√	√
AAA-BMI	EPB41L1	√
AAA-BMI	ERAL1		√
AAA-BMI	ERBB3	√	√
AAA-BMI	ERBB4	√
AAA-BMI	ERG	√	√
AAA-BMI	ERI1	√	√	√	√
AAA-BMI	ERICH3	√
AAA-BMI	ESRP1	√
AAA-BMI	ESYT1	√
AAA-BMI	ETS2				√
AAA-BMI	ETV5	√	√
AAA-BMI	EVI5				√
AAA-BMI	EXOSC10			√
AAA-BMI	EXOSC6	√		√
AAA-BMI	F2	√	√
AAA-BMI	FAIM2	√	√	√
AAA-BMI	FAM117B	√
AAA-BMI	FAM133B	√
AAA-BMI	FAM133DP	√
AAA-BMI	FAM134C	√	√
AAA-BMI	FAM150B	√	√
AAA-BMI	FAM159B	√	√
AAA-BMI	FAM167A	√	√
AAA-BMI	FAM172BP	√
AAA-BMI	FAM180B	√
AAA-BMI	FAM185BP			√
AAA-BMI	FAM200A	√	√
AAA-BMI	FAM212A	√		√
AAA-BMI	FAM212B	√
AAA-BMI	FAM212B-AS1	√
AAA-BMI	FAM213B			√
AAA-BMI	FAM216A			√
AAA-BMI	FAM219B	√		√
AAA-BMI	FAM222B	√	√	√
AAA-BMI	FAM229B	√		√	√
AAA-BMI	FAM57B	√	√
AAA-BMI	FAM63B	√	√	√
AAA-BMI	FAM85A			√
AAA-BMI	FAM85B				√
AAA-BMI	FAM86B3P	√		√	√
AAA-BMI	FAM89B	√
AAA-BMI	FANCE	√	√
AAA-BMI	FARP1				√
AAA-BMI	FARP1-AS1			√
AAA-BMI	FBN1	√
AAA-BMI	FBRS	√		√
AAA-BMI	FBXL15	√
AAA-BMI	FBXL17	√	√
AAA-BMI	FBXL18			√
AAA-BMI	FBXL19	√	√
AAA-BMI	FBXL19-AS1	√
AAA-BMI	FBXO46	√
AAA-BMI	FDFT1	√	√	√
AAA-BMI	FERMT3		√
AAA-BMI	FEZ2			√
AAA-BMI	FGF11	√
AAA-BMI	FHIT	√	√	√
AAA-BMI	FHL2	√	√
AAA-BMI	FIBCD1		√
AAA-BMI	FIBP	√		√
AAA-BMI	FIGNL1			√
AAA-BMI	FKBP2	√		√
AAA-BMI	FKBPL	√
AAA-BMI	FKRP	√		√	√
AAA-BMI	FLT3	√	√
AAA-BMI	FNBP4	√	√	√
AAA-BMI	FNDC5	√	√	√
AAA-BMI	FOSL1	√	√
AAA-BMI	FOXO3	√	√
AAA-BMI	FOXP2	√
AAA-BMI	FPGT-TNNI3K	√	√
AAA-BMI	FREM1	√	√
AAA-BMI	FRMD8	√
AAA-BMI	FST	√
AAA-BMI	FTO	√	√
AAA-BMI	FTSJ3	√	√	√
AAA-BMI	FUBP1	√			√
AAA-BMI	FUK	√	√
AAA-BMI	FUS	√	√
AAA-BMI	FUT10	√	√	√	√
AAA-BMI	FXR2	√	√
AAA-BMI	GAB2	√	√	√
AAA-BMI	GABRB3	√
AAA-BMI	GAL3ST3	√
AAA-BMI	GALNT16	√	√
AAA-BMI	GALNT2	√	√
AAA-BMI	GALNTL6		√
AAA-BMI	GATA4	√	√
AAA-BMI	GATAD2A	√		√
AAA-BMI	GATSL3	√
AAA-BMI	GDF15	√
AAA-BMI	GDF7	√
AAA-BMI	GDPD3	√	√	√
AAA-BMI	GFPT1	√	√	√
AAA-BMI	GGNBP1	√
AAA-BMI	GGNBP2	√	√	√
AAA-BMI	GGT7			√
AAA-BMI	GH1	√	√
AAA-BMI	GH2	√	√
AAA-BMI	GID8		√
AAA-BMI	GINS1	√	√
AAA-BMI	GIP	√
AAA-BMI	GIPC2	√	√	√
AAA-BMI	GIPR	√	√
AAA-BMI	GIT1	√		√
AAA-BMI	GLYCTK	√	√	√
AAA-BMI	GMIP	√
AAA-BMI	GMPPB	√			√
AAA-BMI	GNAI2	√
AAA-BMI	GNAT1	√	√
AAA-BMI	GNAT2		√
AAA-BMI	GNB1	√	√
AAA-BMI	GOLGA2	√
AAA-BMI	GOLGA6B	√
AAA-BMI	GPAM		√
AAA-BMI	GPANK1	√
AAA-BMI	GPBP1L1	√
AAA-BMI	GPR1	√
AAA-BMI	GPR1-AS	√
AAA-BMI	GPR135	√		√
AAA-BMI	GPR37L1	√
AAA-BMI	GPR45	√
AAA-BMI	GPR52	√
AAA-BMI	GPR61		√
AAA-BMI	GPR75			√
AAA-BMI	GPR75-ASB3	√
AAA-BMI	GPRC5B	√	√	√
AAA-BMI	GPSM3	√
AAA-BMI	GPX1	√	√	√
AAA-BMI	GRAMD2	√	√
AAA-BMI	GRID1	√	√
AAA-BMI	GRPEL2	√
AAA-BMI	GS1-259H13.2	√	√	√
AAA-BMI	GSAP	√
AAA-BMI	GTF2I		√
AAA-BMI	GTF2IRD2_dup_1	√
AAA-BMI	GTF2IRD2B	√
AAA-BMI	GTF3A	√	√
AAA-BMI	H1FX	√	√
AAA-BMI	HACD2		√
AAA-BMI	HAPLN4		√
AAA-BMI	HARBI1	√	√
AAA-BMI	HCAR2	√
AAA-BMI	HCCAT5	√
AAA-BMI	HCG11				√
AAA-BMI	HCG27	√		√
AAA-BMI	HCN4	√	√
AAA-BMI	HEMK1	√		√
AAA-BMI	HERPUD1	√
AAA-BMI	HEXA	√
AAA-BMI	HEYL	√
AAA-BMI	HHAT	√	√
AAA-BMI	HHIPL1	√
AAA-BMI	HIGD2B	√
AAA-BMI	HIP1	√
AAA-BMI	HIRIP3	√
AAA-BMI	HIST1H1E	√
AAA-BMI	HIST1H2BC		√
AAA-BMI	HIST1H2BD	√	√
AAA-BMI	HIST1H2BE	√
AAA-BMI	HIST1H4D	√
AAA-BMI	HIVEP1		√
AAA-BMI	HLA-AS1			√
AAA-BMI	HLA-C	√			√
AAA-BMI	HLA-F			√	√
AAA-BMI	HLA-F-AS1			√
AAA-BMI	HLA-G				√
AAA-BMI	HLA-H	√
AAA-BMI	HLA-J			√	√
AAA-BMI	HLX	√	√
AAA-BMI	HLX-AS1	√
AAA-BMI	HMBS			√	√
AAA-BMI	HMCES	√	√	√
AAA-BMI	HMGA1	√
AAA-BMI	HMGB1			√
AAA-BMI	HMGB1P31			√
AAA-BMI	HMGB3P1	√
AAA-BMI	HMGN4	√
AAA-BMI	HNF4G	√
AAA-BMI	HNRNPA1	√		√
AAA-BMI	HNRNPA1P10	√
AAA-BMI	HOXB3			√
AAA-BMI	HP	√	√	√
AAA-BMI	HPCA	√	√
AAA-BMI	HPR	√	√
AAA-BMI	HS6ST3	√	√
AAA-BMI	HSD17B1	√	√
AAA-BMI	HSD17B12	√	√	√	√
AAA-BMI	HSD17B1P1			√
AAA-BMI	HSD17B8			√
AAA-BMI	HSD3B7	√		√	√
AAA-BMI	HSP90AB4P	√
AAA-BMI	HSPA1A	√
AAA-BMI	HSPA1L	√	√
AAA-BMI	HSPD1		√	√
AAA-BMI	HSPE1		√
AAA-BMI	HYAL1		√	√
AAA-BMI	HYAL2	√
AAA-BMI	HYKK	√	√	√
AAA-BMI	IBSP	√
AAA-BMI	ICA1L	√	√	√
AAA-BMI	IFITM4P	√
AAA-BMI	IFRD2			√
AAA-BMI	IFT81			√
AAA-BMI	IGF2BP1	√	√
AAA-BMI	IGF2R		√
AAA-BMI	IGIP	√
AAA-BMI	IGSF9B	√
AAA-BMI	IK			√
AAA-BMI	IKZF4	√
AAA-BMI	IL1F10	√
AAA-BMI	IL1RN	√
AAA-BMI	IL27	√	√
AAA-BMI	IL31	√
AAA-BMI	IL34	√
AAA-BMI	IL36RN	√
AAA-BMI	IL6R	√	√	√
AAA-BMI	IMPDH2	√	√
AAA-BMI	INHBA	√
AAA-BMI	INHBA-AS1	√
AAA-BMI	INO80E	√	√	√	√
AAA-BMI	INPP4B	√	√
AAA-BMI	INTS4	√		√
AAA-BMI	INVS				√
AAA-BMI	IP6K1	√	√	√
AAA-BMI	IP6K2	√
AAA-BMI	IP6K3	√	√
AAA-BMI	IPO9	√	√
AAA-BMI	IPO9-AS1	√
AAA-BMI	IPP	√
AAA-BMI	IQCH	√	√
AAA-BMI	IQCH-AS1	√		√
AAA-BMI	IQCK	√	√
AAA-BMI	IREB2	√	√
AAA-BMI	IST1	√
AAA-BMI	ITGAD	√
AAA-BMI	ITGAL	√	√
AAA-BMI	ITGAM	√		√
AAA-BMI	ITGAX	√	√	√
AAA-BMI	ITIH1	√
AAA-BMI	ITIH3	√	√
AAA-BMI	ITIH4	√	√		√
AAA-BMI	ITIH4-AS1			√
AAA-BMI	ITPR3	√
AAA-BMI	JADE2	√	√
AAA-BMI	JKAMP	√
AAA-BMI	JMJD1C	√	√	√
AAA-BMI	JMJD1C-AS1	√		√
AAA-BMI	JMJD7-PLA2G4B		√
AAA-BMI	JSRP1	√
AAA-BMI	KANK2	√
AAA-BMI	KANSL1	√		√	√
AAA-BMI	KAT8	√	√	√	√
AAA-BMI	KBTBD4	√	√
AAA-BMI	KCNB2	√
AAA-BMI	KCNH2	√
AAA-BMI	KCNH6	√
AAA-BMI	KCNJ11	√	√	√
AAA-BMI	KCNJ12			√
AAA-BMI	KCNK3	√	√
AAA-BMI	KCNK7	√		√
AAA-BMI	KCTD13	√	√	√	√
AAA-BMI	KCTD15	√	√
AAA-BMI	KCTD21	√
AAA-BMI	KCTD21-AS1	√
AAA-BMI	KDM2B			√
AAA-BMI	KDM4B	√	√
AAA-BMI	KDM6B	√	√	√
AAA-BMI	KIAA0100	√	√
AAA-BMI	KIAA0754	√	√
AAA-BMI	KIAA1429			√
AAA-BMI	KIAA1522		√
AAA-BMI	KIAA1524		√
AAA-BMI	KIAA1598	√
AAA-BMI	KIFC1	√
AAA-BMI	KIT	√	√
AAA-BMI	KLC1	√	√	√	√
AAA-BMI	KLC2	√
AAA-BMI	KLF16	√	√	√
AAA-BMI	KLF3		√
AAA-BMI	KLF3-AS1	√
AAA-BMI	KLHDC8B	√	√	√
AAA-BMI	KLHL24		√	√	√
AAA-BMI	KLHL26	√	√
AAA-BMI	KLHL32	√	√
AAA-BMI	KNOP1		√	√	√
AAA-BMI	KNTC1	√	√	√
AAA-BMI	KPNA2	√	√
AAA-BMI	KPNA7	√
AAA-BMI	KRT18P34				√
AAA-BMI	L3HYPDH	√	√	√
AAA-BMI	LAMB2	√	√	√
AAA-BMI	LAMB2P1	√
AAA-BMI	LAMTOR2	√
AAA-BMI	LAT	√	√	√
AAA-BMI	LAT2			√
AAA-BMI	LDAH		√
AAA-BMI	LDB2	√	√
AAA-BMI	LDB3			√
AAA-BMI	LDLR	√	√
AAA-BMI	LEMD2	√	√
AAA-BMI	LGR4	√	√
AAA-BMI	LHFPL2		√
AAA-BMI	LIMD2	√		√
AAA-BMI	LIME1	√
AAA-BMI	LIN7C	√	√	√
AAA-BMI	LINC00114	√
AAA-BMI	LINC00208	√
AAA-BMI	LINC00336	√
AAA-BMI	LINC00461	√
AAA-BMI	LINC00540	√
AAA-BMI	LINC00599	√
AAA-BMI	LINC00634	√
AAA-BMI	LINC00637	√
AAA-BMI	LINC00674	√		√
AAA-BMI	LINC00678	√
AAA-BMI	LINC00838	√
AAA-BMI	LINC00880	√
AAA-BMI	LINC00881	√
AAA-BMI	LINC00951	√
AAA-BMI	LINC00971	√
AAA-BMI	LINC01024	√
AAA-BMI	LINC01104	√
AAA-BMI	LINC01105	√
AAA-BMI	LINC01114	√
AAA-BMI	LINC01118	√
AAA-BMI	LINC01119	√
AAA-BMI	LINC01122	√
AAA-BMI	LINC01158	√
AAA-BMI	LINC01159	√
AAA-BMI	LINGO2	√	√
AAA-BMI	LIPA	√	√
AAA-BMI	LMAN1L	√	√
AAA-BMI	LMNA	√
AAA-BMI	LMOD1	√	√	√	√
AAA-BMI	LMX1B	√	√
AAA-BMI	LOC100129427	√
AAA-BMI	LOC100130370	√
AAA-BMI	LOC100132356	√
AAA-BMI	LOC100133267	√
AAA-BMI	LOC100288123	√
AAA-BMI	LOC100288748	√
AAA-BMI	LOC100289092	√
AAA-BMI	LOC100506083	√
AAA-BMI	LOC100506142	√
AAA-BMI	LOC100506281	√
AAA-BMI	LOC100506639	√
AAA-BMI	LOC100506944		√
AAA-BMI	LOC100507547	√
AAA-BMI	LOC100652768	√
AAA-BMI	LOC100862671	√
AAA-BMI	LOC101060553	√
AAA-BMI	LOC101593348	√
AAA-BMI	LOC101926889	√
AAA-BMI	LOC101926897	√
AAA-BMI	LOC101927243	√
AAA-BMI	LOC101927262		√
AAA-BMI	LOC101927292	√
AAA-BMI	LOC101927314	√
AAA-BMI	LOC101927571	√
AAA-BMI	LOC101927700	√
AAA-BMI	LOC101927789		√
AAA-BMI	LOC101927853		√
AAA-BMI	LOC101927934	√
AAA-BMI	LOC101928604	√
AAA-BMI	LOC101928736	√
AAA-BMI	LOC101928855	√
AAA-BMI	LOC101928937	√
AAA-BMI	LOC101929076	√
AAA-BMI	LOC101929490		√
AAA-BMI	LOC101929680	√
AAA-BMI	LOC101929730	√
AAA-BMI	LOC101929829	√
AAA-BMI	LOC102060414	√
AAA-BMI	LOC102724050	√
AAA-BMI	LOC102724058	√
AAA-BMI	LOC102724927	√
AAA-BMI	LOC153684	√
AAA-BMI	LOC157273	√
AAA-BMI	LOC283332	√
AAA-BMI	LOC284798	√
AAA-BMI	LOC285819	√
AAA-BMI	LOC388242_dup_1	√
AAA-BMI	LOC388553	√
AAA-BMI	LOC400940	√
AAA-BMI	LOC606724_dup_1	√
AAA-BMI	LOC613037	√
AAA-BMI	LOC613038_dup_1	√
AAA-BMI	LOC644919	√
AAA-BMI	LOC646670		√
AAA-BMI	LOC648987	√
AAA-BMI	LOC728739	√
AAA-BMI	LOC729683	√
AAA-BMI	LOC730102	√
AAA-BMI	LOC730183	√
AAA-BMI	LONRF2	√	√
AAA-BMI	LOXL4	√
AAA-BMI	LPA	√	√
AAA-BMI	LPAL2	√
AAA-BMI	LPAR2	√
AAA-BMI	LPL	√	√
AAA-BMI	LPP		√
AAA-BMI	LRFN2	√
AAA-BMI	LRP1	√		√
AAA-BMI	LRP1B		√
AAA-BMI	LRP4	√		√
AAA-BMI	LRRC25	√
AAA-BMI	LRRC37A16P			√
AAA-BMI	LRRC43	√
AAA-BMI	LSM2	√	√
AAA-BMI	LSM4	√
AAA-BMI	LST1	√
AAA-BMI	LTB	√
AAA-BMI	LTBP3	√	√	√
AAA-BMI	LY6G5B	√	√
AAA-BMI	LY6G5C	√
AAA-BMI	LY6G6C	√
AAA-BMI	LY6G6D	√
AAA-BMI	LY6G6E	√
AAA-BMI	LY6G6F	√
AAA-BMI	LYPLA2P1			√
AAA-BMI	LYSMD2	√		√
AAA-BMI	LYZ	√		√
AAA-BMI	LYZL4	√	√
AAA-BMI	MACF1	√	√
AAA-BMI	MADD			√
AAA-BMI	MAGI2	√	√
AAA-BMI	MAK16	√	√	√	√
AAA-BMI	MALAT1	√
AAA-BMI	MAML3	√	√
AAA-BMI	MANF	√
AAA-BMI	MAP2K2	√	√	√
AAA-BMI	MAP2K3	√
AAA-BMI	MAP2K5	√	√	√	√
AAA-BMI	MAP3K11	√	√
AAA-BMI	MAP3K3	√	√	√	√
AAA-BMI	MAPK11		√
AAA-BMI	MAPK3	√		√	√
AAA-BMI	MAPKAPK3	√
AAA-BMI	MAPKBP1	√
AAA-BMI	MAPT	√
AAA-BMI	MARC1	√
AAA-BMI	MARC2	√
AAA-BMI	MARK3	√	√	√	√
AAA-BMI	MARS2		√	√
AAA-BMI	MAST2	√
AAA-BMI	MAU2	√
AAA-BMI	MBL1P			√
AAA-BMI	MC4R	√
AAA-BMI	MCC		√
AAA-BMI	MCF2L	√	√
AAA-BMI	MCF2L-AS1	√
AAA-BMI	MDGA2	√	√
AAA-BMI	MDK	√	√		√
AAA-BMI	MED23				√
AAA-BMI	MED4			√
AAA-BMI	MED4-AS1			√
AAA-BMI	MEF2C	√
AAA-BMI	MEG9	√
AAA-BMI	MEGF11	√	√
AAA-BMI	MEPE	√
AAA-BMI	MEST			√
AAA-BMI	METTL15			√
AAA-BMI	MEX3A	√
AAA-BMI	MFHAS1	√	√	√
AAA-BMI	MGA	√	√
AAA-BMI	MINOS1P1	√
AAA-BMI	MIR1185-1	√
AAA-BMI	MIR1185-2	√
AAA-BMI	MIR1193	√
AAA-BMI	MIR1203	√
AAA-BMI	MIR1227	√
AAA-BMI	MIR1231	√
AAA-BMI	MIR1236	√
AAA-BMI	MIR124-1	√
AAA-BMI	MIR1250	√
AAA-BMI	MIR1251	√
AAA-BMI	MIR1279	√
AAA-BMI	MIR129-2	√
AAA-BMI	MIR1296	√
AAA-BMI	MIR1322	√
AAA-BMI	MIR134	√
AAA-BMI	MIR135A2	√
AAA-BMI	MIR140	√
AAA-BMI	MIR144	√
AAA-BMI	MIR146B	√
AAA-BMI	MIR148B	√
AAA-BMI	MIR152	√
AAA-BMI	MIR1538	√
AAA-BMI	MIR154	√
AAA-BMI	MIR1909	√
AAA-BMI	MIR191	√
AAA-BMI	MIR1915	√
AAA-BMI	MIR1972-1	√
AAA-BMI	MIR1972-2	√
AAA-BMI	MIR199B	√
AAA-BMI	MIR2113	√
AAA-BMI	MIR300	√
AAA-BMI	MIR3065	√
AAA-BMI	MIR3154	√
AAA-BMI	MIR3160-1	√
AAA-BMI	MIR3160-2	√
AAA-BMI	MIR3184	√
AAA-BMI	MIR3189	√
AAA-BMI	MIR3190	√
AAA-BMI	MIR3191	√
AAA-BMI	MIR3198-2	√
AAA-BMI	MIR320E	√			√
AAA-BMI	MIR323B	√
AAA-BMI	MIR329-1	√
AAA-BMI	MIR329-2	√
AAA-BMI	MIR330	√
AAA-BMI	MIR338	√
AAA-BMI	MIR33A	√
AAA-BMI	MIR3668	√
AAA-BMI	MIR369	√
AAA-BMI	MIR376A1	√
AAA-BMI	MIR376A2	√
AAA-BMI	MIR376B	√
AAA-BMI	MIR376C	√
AAA-BMI	MIR377	√
AAA-BMI	MIR381	√
AAA-BMI	MIR381HG	√
AAA-BMI	MIR382	√
AAA-BMI	MIR3925	√
AAA-BMI	MIR409	√
AAA-BMI	MIR410	√
AAA-BMI	MIR412	√
AAA-BMI	MIR423	√
AAA-BMI	MIR425	√
AAA-BMI	MIR4254	√
AAA-BMI	MIR4271	√
AAA-BMI	MIR4321	√
AAA-BMI	MIR4513	√
AAA-BMI	MIR4517	√
AAA-BMI	MIR4518	√
AAA-BMI	MIR4519	√		√
AAA-BMI	MIR451A	√
AAA-BMI	MIR451B	√
AAA-BMI	MIR4646	√
AAA-BMI	MIR4653	√
AAA-BMI	MIR4660	√
AAA-BMI	MIR4688	√
AAA-BMI	MIR4721	√		√
AAA-BMI	MIR4732	√
AAA-BMI	MIR4747	√
AAA-BMI	MIR4787	√
AAA-BMI	MIR4793	√
AAA-BMI	MIR485	√
AAA-BMI	MIR487A	√
AAA-BMI	MIR487B	√
AAA-BMI	MIR494	√
AAA-BMI	MIR495	√
AAA-BMI	MIR496	√
AAA-BMI	MIR5004	√
AAA-BMI	MIR5010	√
AAA-BMI	MIR5188	√
AAA-BMI	MIR5193	√
AAA-BMI	MIR539	√
AAA-BMI	MIR541	√
AAA-BMI	MIR543	√
AAA-BMI	MIR548AR_dup_2	√
AAA-BMI	MIR548BA_dup_1	√
AAA-BMI	MIR548H3	√
AAA-BMI	MIR5582	√
AAA-BMI	MIR5698	√
AAA-BMI	MIR5704	√
AAA-BMI	MIR5739	√
AAA-BMI	MIR5787	√
AAA-BMI	MIR583	√
AAA-BMI	MIR597	√
AAA-BMI	MIR598	√
AAA-BMI	MIR612	√
AAA-BMI	MIR6125	√
AAA-BMI	MIR626	√
AAA-BMI	MIR630	√
AAA-BMI	MIR642A	√
AAA-BMI	MIR642B	√
AAA-BMI	MIR654	√
AAA-BMI	MIR655	√
AAA-BMI	MIR656	√
AAA-BMI	MIR657	√
AAA-BMI	MIR668	√
AAA-BMI	MIR670	√
AAA-BMI	MIR6721	√
AAA-BMI	MIR6738	√
AAA-BMI	MIR6739	√
AAA-BMI	MIR6789	√
AAA-BMI	MIR6823	√
AAA-BMI	MIR6824	√
AAA-BMI	MIR6826	√
AAA-BMI	MIR6832	√
AAA-BMI	MIR6833	√
AAA-BMI	MIR6834	√
AAA-BMI	MIR6835	√
AAA-BMI	MIR6862-1	√
AAA-BMI	MIR6862-1_dup_1	√
AAA-BMI	MIR6862-2	√
AAA-BMI	MIR6862-2_dup_1	√
AAA-BMI	MIR6873	√
AAA-BMI	MIR6879	√
AAA-BMI	MIR6881	√
AAA-BMI	MIR6882	√
AAA-BMI	MIR6886	√
AAA-BMI	MIR6890	√
AAA-BMI	MIR711	√
AAA-BMI	MIR7111	√
AAA-BMI	MIR762	√
AAA-BMI	MIR7849	√
AAA-BMI	MIR7851	√
AAA-BMI	MIR7854	√
AAA-BMI	MIR8064	√
AAA-BMI	MIR8087	√
AAA-BMI	MIR889	√
AAA-BMI	MIR9-2	√
AAA-BMI	MLH3	√	√	√
AAA-BMI	MLK7-AS1	√
AAA-BMI	MLLT10	√	√	√
AAA-BMI	MLN	√
AAA-BMI	MLTK			√
AAA-BMI	MLX	√	√		√
AAA-BMI	MLXIP	√
AAA-BMI	MMP1	√
AAA-BMI	MMP10	√
AAA-BMI	MMP12	√	√
AAA-BMI	MMP13	√
AAA-BMI	MMP16				√
AAA-BMI	MMP3	√	√
AAA-BMI	MMP9	√	√
AAA-BMI	MMS22L	√
AAA-BMI	MON1A	√	√	√
AAA-BMI	MPDU1	√
AAA-BMI	MPI	√		√
AAA-BMI	MPPED2	√	√
AAA-BMI	MRM1	√	√
AAA-BMI	MRPL35P2				√
AAA-BMI	MRPL45P2			√
AAA-BMI	MRPS14	√
AAA-BMI	MSH5	√
AAA-BMI	MSH5-SAPCD1	√
AAA-BMI	MSL2	√	√
AAA-BMI	MSRA	√	√	√
AAA-BMI	MST1	√	√	√
AAA-BMI	MST1R	√	√	√	√
AAA-BMI	MTCH2	√	√
AAA-BMI	MTIF3	√	√	√
AAA-BMI	MTMR9	√	√	√
AAA-BMI	MTOR				√
AAA-BMI	MTUS2		√
AAA-BMI	MUS81	√	√
AAA-BMI	MUSTN1	√		√
AAA-BMI	MVP	√		√
AAA-BMI	MYBPHL	√
AAA-BMI	MYO19	√	√	√
AAA-BMI	MYO9A	√	√	√
AAA-BMI	N4BP2L2	√		√	√
AAA-BMI	NAALAD2	√
AAA-BMI	NAB2	√
AAA-BMI	NADK			√
AAA-BMI	NAGA			√
AAA-BMI	NAGLU	√		√
AAA-BMI	NANP	√
AAA-BMI	NARR	√
AAA-BMI	NAT16	√
AAA-BMI	NAT6			√
AAA-BMI	NAV1	√
AAA-BMI	NBEAL1		√	√	√
AAA-BMI	NCAN	√
AAA-BMI	NCF1				√
AAA-BMI	NCKAP5L	√	√
AAA-BMI	NCKIPSD	√
AAA-BMI	NCOA1	√	√
AAA-BMI	NCOA5	√
AAA-BMI	NCR3	√
AAA-BMI	NCR3LG1	√	√	√	√
AAA-BMI	NDUFA13	√
AAA-BMI	NDUFA6-AS1	√		√
AAA-BMI	NDUFAF3	√
AAA-BMI	NDUFC2-KCTD14	√
AAA-BMI	NDUFS3	√	√	√
AAA-BMI	NDUFV2		√	√
AAA-BMI	NEAT1	√
AAA-BMI	NEGR1		√	√
AAA-BMI	NEIL2	√
AAA-BMI	NEK4	√		√
AAA-BMI	NEK8	√	√	√
AAA-BMI	NEK9	√	√
AAA-BMI	NELFE	√
AAA-BMI	NEURL1		√
AAA-BMI	NEURL2	√		√
AAA-BMI	NEXN	√		√	√
AAA-BMI	NFAT5	√	√	√
AAA-BMI	NFATC2IP	√	√	√
AAA-BMI	NFE2	√	√
AAA-BMI	NFE2L1	√		√
AAA-BMI	NFU1	√	√	√
AAA-BMI	NHP2L1			√
AAA-BMI	NICN1	√	√	√
AAA-BMI	NICN1-AS1			√
AAA-BMI	NIM1K	√	√
AAA-BMI	NINL	√	√	√	√
AAA-BMI	NISCH	√
AAA-BMI	NLGN2	√
AAA-BMI	NLRC3	√		√
AAA-BMI	NLRC5			√
AAA-BMI	NNT-AS1			√
AAA-BMI	NOB1	√	√	√
AAA-BMI	NOC3L	√	√	√	√
AAA-BMI	NOS3	√	√
AAA-BMI	NOTCH4	√	√
AAA-BMI	NPAS1	√	√
AAA-BMI	NPC1	√	√	√	√
AAA-BMI	NPIPB6	√
AAA-BMI	NPIPB9	√
AAA-BMI	NPM1			√
AAA-BMI	NPRL2	√
AAA-BMI	NQO1	√	√
AAA-BMI	NR2E3	√	√
AAA-BMI	NR3C1		√
AAA-BMI	NRBF2	√	√	√
AAA-BMI	NRG1	√	√
AAA-BMI	NRXN1	√	√
AAA-BMI	NRXN3		√
AAA-BMI	NSRP1	√	√
AAA-BMI	NSUN3	√	√
AAA-BMI	NSUN5P1	√		√	√
AAA-BMI	NT5C2	√		√
AAA-BMI	NT5DC2	√
AAA-BMI	NTM	√	√
AAA-BMI	NTNG1	√
AAA-BMI	NTRK2		√
AAA-BMI	NUCB2	√	√	√	√
AAA-BMI	NUDT15		√
AAA-BMI	NUDT3	√	√	√
AAA-BMI	NUFIP2	√	√
AAA-BMI	NUP160	√	√
AAA-BMI	NUPR1	√	√	√
AAA-BMI	OAZ1	√
AAA-BMI	OBFC1	√	√	√
AAA-BMI	OPRL1		√
AAA-BMI	OPRM1	√	√
AAA-BMI	OR4A5	√
AAA-BMI	OR7E14P	√		√
AAA-BMI	ORAI3	√
AAA-BMI	ORAOV1	√		√
AAA-BMI	OSM		√
AAA-BMI	OTUD4	√	√
AAA-BMI	OVOL1	√	√
AAA-BMI	OVOL1-AS1	√
AAA-BMI	OXCT2P1				√
AAA-BMI	P4HTM	√	√	√
AAA-BMI	PA2G4	√
AAA-BMI	PABPC4	√	√	√	√
AAA-BMI	PACS1	√
AAA-BMI	PACSIN1	√	√
AAA-BMI	PAFAH1B2	√	√
AAA-BMI	PAGR1	√
AAA-BMI	PANDAR	√
AAA-BMI	PARD3		√
AAA-BMI	PARP6	√	√	√
AAA-BMI	PBRM1	√
AAA-BMI	PBX2	√	√
AAA-BMI	PBX4	√	√
AAA-BMI	PCCB	√	√
AAA-BMI	PCDH17	√
AAA-BMI	PCIF1	√	√
AAA-BMI	PCNXL3	√
AAA-BMI	PCSK1	√	√		√
AAA-BMI	PCSK7	√	√	√
AAA-BMI	PCYT1A		√
AAA-BMI	PDAP1	√
AAA-BMI	PDE1C	√	√
AAA-BMI	PDE4B	√	√
AAA-BMI	PDGFRA	√	√
AAA-BMI	PDIA2	√		√
AAA-BMI	PDILT	√	√
AAA-BMI	PDPR	√	√	√
AAA-BMI	PDS5B	√	√
AAA-BMI	PDXDC2P	√		√
AAA-BMI	PFDN6	√
AAA-BMI	PFKFB4	√
AAA-BMI	PGPEP1	√	√	√
AAA-BMI	PHACTR1	√	√
AAA-BMI	PHF1	√	√
AAA-BMI	PHF19	√	√
AAA-BMI	PHF2			√
AAA-BMI	PHF7	√	√
AAA-BMI	PHKG2	√
AAA-BMI	PIAS1			√	√
AAA-BMI	PIAS4	√	√
AAA-BMI	PID1	√	√
AAA-BMI	PIGF	√	√
AAA-BMI	PIGS		√
AAA-BMI	PIGW	√	√
AAA-BMI	PIK3C2A	√	√	√
AAA-BMI	PINX1	√	√
AAA-BMI	PIPOX	√
AAA-BMI	PKD1L3	√	√
AAA-BMI	PKHD1	√
AAA-BMI	PKM	√	√	√
AAA-BMI	PLA2G4B		√
AAA-BMI	PLAU	√
AAA-BMI	PLAUR				√
AAA-BMI	PLCB3	√
AAA-BMI	PLCE1	√	√
AAA-BMI	PLCE1-AS1	√
AAA-BMI	PLCL1	√	√	√
AAA-BMI	PLEKHH3	√	√
AAA-BMI	PLEKHJ1	√	√	√	√
AAA-BMI	PLG	√
AAA-BMI	PLTP	√	√	√
AAA-BMI	PMEL	√
AAA-BMI	PMFBP1	√	√
AAA-BMI	PMS2P3	√		√	√
AAA-BMI	PMS2P5			√
AAA-BMI	PMS2P9	√
AAA-BMI	PNOC	√
AAA-BMI	POC5	√	√	√
AAA-BMI	POFUT2	√
AAA-BMI	POLR2A	√	√
AAA-BMI	POM121C	√	√	√
AAA-BMI	POMC	√	√		√
AAA-BMI	POU3F3	√
AAA-BMI	POU4F2	√
AAA-BMI	POU5F1	√		√
AAA-BMI	POU6F2-AS1	√
AAA-BMI	PPARD	√	√
AAA-BMI	PPARG			√
AAA-BMI	PPIA	√
AAA-BMI	PPIEL	√		√
AAA-BMI	PPM1K			√
AAA-BMI	PPM1M	√	√	√
AAA-BMI	PPP1R13B	√	√	√
AAA-BMI	PPP1R14B	√
AAA-BMI	PPP1R18			√
AAA-BMI	PPP1R3A	√	√
AAA-BMI	PPP1R3B	√	√		√
AAA-BMI	PPP2R3A	√	√	√
AAA-BMI	PPP4C	√		√
AAA-BMI	PPT2	√
AAA-BMI	PPT2-EGFL8	√
AAA-BMI	PREX1	√	√
AAA-BMI	PRIMA1	√
AAA-BMI	PRKAR2A	√
AAA-BMI	PRKAR2A-AS1	√
AAA-BMI	PRKD2	√	√	√	√
AAA-BMI	PRKG1	√	√
AAA-BMI	PRMT6	√		√	√
AAA-BMI	PROCA1		√	√	√
AAA-BMI	PROS1		√	√
AAA-BMI	PRR14	√
AAA-BMI	PRR15L	√
AAA-BMI	PRRC2A	√	√
AAA-BMI	PRRT1	√
AAA-BMI	PRSS36	√	√	√
AAA-BMI	PRSS53	√	√	√	√
AAA-BMI	PRSS55	√
AAA-BMI	PRSS8	√	√
AAA-BMI	PSD	√
AAA-BMI	PSD4	√
AAA-BMI	PSIP1	√
AAA-BMI	PSMA4	√		√
AAA-BMI	PSMA8	√
AAA-BMI	PSMC3	√
AAA-BMI	PSMC3IP	√			√
AAA-BMI	PSMC5	√	√	√
AAA-BMI	PSMD13		√
AAA-BMI	PSME4		√
AAA-BMI	PSMG1		√
AAA-BMI	PSORS1C3	√
AAA-BMI	PSRC1	√	√	√	√
AAA-BMI	PTBP2		√
AAA-BMI	PTCD1	√	√
AAA-BMI	PTER	√
AAA-BMI	PTPLB	√
AAA-BMI	PTPMT1	√	√
AAA-BMI	PTRHD1	√		√
AAA-BMI	PTTG1IP			√
AAA-BMI	PURA	√
AAA-BMI	PURG	√	√
AAA-BMI	PYCARD	√
AAA-BMI	PYDC1	√	√
AAA-BMI	PYGB	√	√	√
AAA-BMI	QARS	√
AAA-BMI	QKI				√
AAA-BMI	QPCTL	√	√
AAA-BMI	QRICH1	√	√	√	√
AAA-BMI	R3HCC1L	√		√
AAA-BMI	RAB1B	√	√
AAA-BMI	RAB25	√
AAA-BMI	RAB34	√		√
AAA-BMI	RAB44	√
AAA-BMI	RAB5B	√		√
AAA-BMI	RABEP2	√	√	√
AAA-BMI	RABGAP1L	√
AAA-BMI	RAD52	√	√	√
AAA-BMI	RAD54L2	√	√
AAA-BMI	RAD9B				√
AAA-BMI	RALYL		√
AAA-BMI	RANBP17	√	√	√	√
AAA-BMI	RAPGEF4	√
AAA-BMI	RAPH1	√
AAA-BMI	RAPSN	√
AAA-BMI	RASAL2-AS1			√
AAA-BMI	RASSF1	√
AAA-BMI	RASSF1-AS1	√
AAA-BMI	RASSF9		√
AAA-BMI	RBBP6				√
AAA-BMI	RBFOX1		√
AAA-BMI	RBM15B	√	√
AAA-BMI	RBM5	√	√
AAA-BMI	RBM5-AS1	√
AAA-BMI	RBM6	√	√	√	√
AAA-BMI	RBMS2			√
AAA-BMI	RCAN2	√	√
AAA-BMI	RCOR1	√
AAA-BMI	RDX				√
AAA-BMI	REEP3	√	√	√
AAA-BMI	REEP4	√
AAA-BMI	REXO1	√	√
AAA-BMI	RFT1			√
AAA-BMI	RFTN2			√	√
AAA-BMI	RFWD3			√
AAA-BMI	RGL2	√
AAA-BMI	RGS11	√
AAA-BMI	RGS17	√	√	√
AAA-BMI	RHBDD2			√
AAA-BMI	RHOA	√	√
AAA-BMI	RHOA-IT1			√
AAA-BMI	RHOQ	√
AAA-BMI	RIC8A		√
AAA-BMI	RIN1	√
AAA-BMI	RIOK3	√	√
AAA-BMI	RIT1			√
AAA-BMI	RMDN1			√	√
AAA-BMI	RMST	√
AAA-BMI	RNF122	√	√
AAA-BMI	RNF123	√	√	√	√
AAA-BMI	RNF168	√	√	√
AAA-BMI	RNF19B	√	√
AAA-BMI	RNF40	√
AAA-BMI	RNF5	√	√	√
AAA-BMI	RNF5P1	√
AAA-BMI	RNU6-79P	√
AAA-BMI	ROBO2		√
AAA-BMI	RORA	√	√
AAA-BMI	RP1-18D14.7			√
AAA-BMI	RP1-239B22.5			√	√
AAA-BMI	RP1-261G23.7			√
AAA-BMI	RP1-283E3.4			√	√
AAA-BMI	RP11-10A14.3				√
AAA-BMI	RP11-1143G9.4			√
AAA-BMI	RP11-121M22.1				√
AAA-BMI	RP11-1348G14.4			√
AAA-BMI	RP11-179B2.2			√
AAA-BMI	RP11-196G11.2			√	√
AAA-BMI	RP11-196G11.4				√
AAA-BMI	RP11-20B24.4			√
AAA-BMI	RP11-22P6.2			√
AAA-BMI	RP11-231C14.3				√
AAA-BMI	RP11-231C14.4			√
AAA-BMI	RP11-23P13.7			√
AAA-BMI	RP11-24N18.1			√
AAA-BMI	RP11-252K23.2				√
AAA-BMI	RP11-264B17.2			√
AAA-BMI	RP11-296I10.3			√
AAA-BMI	RP11-296I10.6			√	√
AAA-BMI	RP11-298P3.4			√
AAA-BMI	RP11-307B6.3			√
AAA-BMI	RP11-30K9.6			√
AAA-BMI	RP11-339B21.13			√
AAA-BMI	RP11-339B21.14			√
AAA-BMI	RP11-339B21.15			√
AAA-BMI	RP11-345J4.5			√
AAA-BMI	RP11-347C12.1			√
AAA-BMI	RP11-347C12.2			√
AAA-BMI	RP11-400F19.6			√
AAA-BMI	RP11-400F19.8			√
AAA-BMI	RP11-418J17.1			√
AAA-BMI	RP11-419C5.2				√
AAA-BMI	RP11-443B20.1			√
AAA-BMI	RP11-449P15.2			√
AAA-BMI	RP11-455F5.3			√
AAA-BMI	RP11-457M11.2			√
AAA-BMI	RP11-490M8.1			√
AAA-BMI	RP11-50C13.1			√
AAA-BMI	RP11-51F16.5				√
AAA-BMI	RP11-541N10.3			√
AAA-BMI	RP11-550I24.2				√
AAA-BMI	RP11-600F24.7				√
AAA-BMI	RP11-613D13.5			√	√
AAA-BMI	RP11-62H7.2				√
AAA-BMI	RP11-69E11.4			√
AAA-BMI	RP11-69E11.8			√
AAA-BMI	RP11-6N17.10			√
AAA-BMI	RP11-6N17.4			√
AAA-BMI	RP11-6N17.9			√
AAA-BMI	RP11-701B16.2			√
AAA-BMI	RP11-707P17.2			√
AAA-BMI	RP11-722E23.2			√	√
AAA-BMI	RP11-731C17.2			√
AAA-BMI	RP11-73M18.6			√
AAA-BMI	RP11-73M18.8			√	√
AAA-BMI	RP11-767N6.2			√
AAA-BMI	RP11-767N6.7			√
AAA-BMI	RP11-798G7.6				√
AAA-BMI	RP11-798G7.8				√
AAA-BMI	RP11-7I15.3			√
AAA-BMI	RP11-841O20.2			√
AAA-BMI	RP11-85F14.5			√
AAA-BMI	RP11-867G23.1			√
AAA-BMI	RP11-890B15.3			√
AAA-BMI	RP11-91P24.6			√
AAA-BMI	RP11-91P24.7			√
AAA-BMI	RP11-950C14.3			√
AAA-BMI	RP11-977G19.11			√
AAA-BMI	RP11-981G7.6			√
AAA-BMI	RP1L1	√	√
AAA-BMI	RP3-395M20.9			√
AAA-BMI	RP4-635E18.7			√	√
AAA-BMI	RP4-669P10.16			√
AAA-BMI	RP4-669P10.19				√
AAA-BMI	RP4-756G23.5			√
AAA-BMI	RP5-890O3.9			√
AAA-BMI	RP5-966M1.6			√
AAA-BMI	RPA1	√
AAA-BMI	RPARP-AS1	√
AAA-BMI	RPGRIP1L	√
AAA-BMI	RPL10A	√	√
AAA-BMI	RPL22L1	√
AAA-BMI	RPL23A	√	√
AAA-BMI	RPL23AP1				√
AAA-BMI	RPL41	√
AAA-BMI	RPRD2	√
AAA-BMI	RPS10	√	√	√
AAA-BMI	RPS10-NUDT3	√	√
AAA-BMI	RPS13	√	√
AAA-BMI	RPS18	√
AAA-BMI	RPS26	√		√
AAA-BMI	RPTOR	√	√	√
AAA-BMI	RSF1		√
AAA-BMI	RSPH6A	√
AAA-BMI	RSRC2	√
AAA-BMI	RTEL1			√
AAA-BMI	RTN1	√	√	√	√
AAA-BMI	RTN4			√
AAA-BMI	RTN4RL1	√	√
[truncated: 23,157 more rows]
