# Supplementary material for: Abdominal aortic aneurysm and cardiometabolic traits share strong genetic susceptibility to lipid metabolism and inflammation
Source: Nat Commun. 2024 Jul 5;15:5652. doi: 10.1038/s41467-024-49921-7 (PMC11226445; doi:10.1038/s41467-024-49921-7)
Supplement: Supplementary file 8 — Supplementary Data 5 [file 41467_2024_49921_MOESM8_ESM.xlsx]

## Sheet: Sheet1
Supplementary Data 5. Mechanism and indication for 33 drug candidates.
Category	Drug	Target Name	Action Type	Indication	Status
Antiarrhythmics	Digoxin	Sodium/potassium-transporting ATPase	INHIBITOR	Cardiovascular Diseases	Approved
Antihypertensive drugs	Amlodipine	Voltage-gated L-type calcium channel	BLOCKER	Cardiovascular Diseases	Approved
Antihypertensive drugs	Atenolol	Beta-1 adrenergic receptor	ANTAGONIST	Cardiovascular Diseases	Approved
Antihypertensive drugs	Candesartan	Type-1 angiotensin II receptor	ANTAGONIST	Cardiovascular Diseases	Phase 3
Antihypertensive drugs	Hydrochlorothiazide	Thiazide-sensitive sodium-chloride cotransporter	INHIBITOR	Cardiovascular Diseases	Approved
Antihypertensive drugs	Metoprolol	Beta-1 adrenergic receptor	ANTAGONIST	Cardiovascular Diseases	Approved
Antihypertensive drugs	Nifedipine	Voltage-gated L-type calcium channel	BLOCKER	Cardiovascular Diseases	Approved
Antihypertensive drugs	Olmesartan	Type-1 angiotensin II receptor	ANTAGONIST	Cardiovascular Diseases	Phase 3
Antihypertensive drugs	Perindopril	Angiotensin-converting enzyme	INHIBITOR	Cardiovascular Diseases	Approved
Antihypertensive drugs	Propranolol	Beta-1 adrenergic receptor;Beta-2 adrenergic receptor	ANTAGONIST	Cardiovascular Diseases	Approved
Antihypertensive drugs	Telmisartan	Type-1 angiotensin II receptor	ANTAGONIST	Cardiovascular Diseases	Approved
Antihypertensive drugs	Valsartan	Type-1 angiotensin II receptor	ANTAGONIST	Cardiovascular Diseases	Approved
Antioxidants	Curcumin	-	-	Colitis,Crohn Disease,Asthma	Phase 3
Antioxidants	Quercetin	-	-	Type 2 Diabetes Mellitus;Coronary Disease	Phase 3
Antioxidants	Resveratrol	-	-	Metabolic Syndrome;Cardiovascular Diseases	Phase 3
Antioxidants	Tanshinone I	-	-	-	Preclinical
Antioxidants	Tocotrienol	-	-	Ischemic Stroke; Neoplasms	Phase 3
Antioxidants	Vitamin E	-	-	Myocardial Ischemia;Myocardial Infarction;Atherosclerosis; Type 2 Diabetes Mellitus	Approved
Antithrombotics	Aspirin	Cyclooxygenase	INHIBITOR	Thrombosis; Headache; Pain; Fever; Coronary Artery Disease; Myocardial Infarction	Approved
Antithrombotics	Clopidogrel	Purinergic receptor P2Y12	ANTAGONIST	Thrombosis;Cardiovascular Diseases	Approved
Antithrombotics	Ticagrelor	Purinergic receptor P2Y12	NEGATIVE ALLOSTERIC MODULATOR	Thrombosis;Cardiovascular Diseases	Approved
Antithrombotics	Warfarin	Vitamin k epoxide reductase complex subunit 1 isoform 1	INHIBITOR	Thrombosis;Cardiovascular Diseases	Approved
Glucose-lowering drugs	Alogliptin	Dipeptidyl peptidase IV	INHIBITOR	Type 2 Diabetes Mellitus	Approved
Glucose-lowering drugs	Metformin	Mitochondrial glycerol-3-phosphate dehydrogenase; Mitochondrial complex I (NADH dehydrogenase)	INHIBITOR	Diabetes Mellitus	Approved
Glucose-lowering drugs	Sitagliptin	Dipeptidyl peptidase IV	INHIBITOR	Diabetes Mellitus;Myocardial Infarction;Stroke;Obesity;Hyperlipidemias	Approved
Lipid-lowering drugs	Atorvastatin	HMG-CoA reductase	INHIBITOR	Cardiovascular Diseases	Approved
Lipid-lowering drugs	Bezafibrate	Peroxisome proliferator-activated receptor	ANTAGONIST	Cardiovascular Diseases	Approved
Lipid-lowering drugs	Fenofibrate	Peroxisome proliferator-activated receptor alpha	ANTAGONIST	Cardiovascular Diseases	Approved
Lipid-lowering drugs	Fluvastatin	HMG-CoA reductase	INHIBITOR	Cardiovascular Diseases	Approved
Lipid-lowering drugs	Gemfibrozil	Peroxisome proliferator-activated receptor alpha	ANTAGONIST	Cardiovascular Diseases	Approved
Lipid-lowering drugs	Lovastatin	HMG-CoA reductase	INHIBITOR	Cardiovascular Diseases	Approved
Lipid-lowering drugs	Pitavastatin	HMG-CoA reductase	INHIBITOR	Cardiovascular Diseases	Approved
Lipid-lowering drugs	Simvastatin	HMG-CoA reductase	INHIBITOR	Cardiovascular Diseases	Approved
