# Supplementary material for: Abdominal aortic aneurysm and cardiometabolic traits share strong genetic susceptibility to lipid metabolism and inflammation
Source: Nat Commun. 2024 Jul 5;15:5652. doi: 10.1038/s41467-024-49921-7 (PMC11226445; doi:10.1038/s41467-024-49921-7)
Supplement: Supplementary file 9 — Supplementary Data 6 [file 41467_2024_49921_MOESM9_ESM.xlsx]

## Sheet: Sheet1
Supplementary Data 6.Clinical trials related to 33 drug candidates.
NCT Number	Study Status	Conditions	Interventions	Phases	Study Type
NCT01062802	COMPLETED	Abdominal Aortic Aneurysm	Atorvastatin	PHASE4	INTERVENTIONAL
NCT01118520	COMPLETED	Abdominal Aortic Aneurysm	Amlodipine,Perindopril	PHASE2	INTERVENTIONAL
NCT01683084	COMPLETED	Abdominal Aortic Aneurysm	Telmisartan	PHASE4	INTERVENTIONAL
NCT01904981	COMPLETED	Abdominal Aortic Aneurysm	Valsartan	PHASE4	INTERVENTIONAL
NCT02070653	COMPLETED	Abdominal Aortic Aneurysm	Ticagrelor	PHASE2	INTERVENTIONAL
NCT03507413	ENROLLING_BY_INVITATION	Abdominal Aortic Aneurysm	Metformin	PHASE2|PHASE3	INTERVENTIONAL
NCT04224051	ENROLLING_BY_INVITATION	Abdominal Aortic Aneurysm	Metformin	PHASE2	INTERVENTIONAL
NCT04500756	RECRUITING	Abdominal Aortic Aneurysm	Metformin	PHASE2	INTERVENTIONAL
NCT01225094	COMPLETED	Abdominal Aortic Aneurysm	Curcumin	PHASE2|PHASE3	INTERVENTIONAL
NCT00968708	COMPLETED	Diabetes Mellitus, Type 2|Acute Coronary Syndrome	Alogliptin	PHASE3	INTERVENTIONAL
NCT05073692	RECRUITING	Type 2 Diabetes Mellitus|Cardiovascular Diseases	alogliptin	-	OBSERVATIONAL
NCT00000522	COMPLETED	Cardiovascular Diseases|Heart Diseases|Hypertension|Vascular Diseases	amlodipine	PHASE2	INTERVENTIONAL
NCT00000542	COMPLETED	Cardiovascular Diseases|Coronary Disease|Diabetes Mellitus|Heart Diseases|Hypercholesterolemia|Hypertension|Myocardial Infarction|Myocardial Ischemia|Heart Failure	amlodipine	PHASE3	INTERVENTIONAL
NCT00006294	COMPLETED	Cardiovascular Diseases|Heart Diseases|Hypertension|Coronary Disease|Myocardial Infarction	Amlodipine	-	OBSERVATIONAL
NCT00039975	COMPLETED	HIV Infections|Cardiovascular Diseases|Hypertension	Amlodipine	PHASE1	INTERVENTIONAL
NCT00136851	COMPLETED	Hypertension	amlodipine	PHASE4	INTERVENTIONAL
NCT00139555	COMPLETED	Hypertension|Left Ventricular Hypertrophy	amlodipine	PHASE4	INTERVENTIONAL
NCT00143195	COMPLETED	Myocardial Ischemia	Amlodipine	PHASE4	INTERVENTIONAL
NCT00159692	COMPLETED	Hypertension	Amlodipine	PHASE4	INTERVENTIONAL
NCT00171366	COMPLETED	Hypertension	amlodipine	PHASE3	INTERVENTIONAL
NCT00198562	UNKNOWN	Hypertension	Amlodipine	PHASE4	INTERVENTIONAL
NCT00234871	COMPLETED	Hypertension|Diabetes|Proteinuria	amlodipine	PHASE4	INTERVENTIONAL
NCT00237588	COMPLETED	Hypertension	Amlodipine	PHASE4	INTERVENTIONAL
NCT00289406	COMPLETED	Hypertension	Amlodipine	PHASE3	INTERVENTIONAL
NCT00294567	COMPLETED	Hypertension|Coronary Atherosclerosis	amlodipine	PHASE4	INTERVENTIONAL
NCT00337298	COMPLETED	Type 1 Diabetes|Diabetic Retinopathy|Eye Diseases|Diabetes Complications	Amlodipine	-	INTERVENTIONAL
NCT00338338	COMPLETED	Uncomplicated Hypertension|Hypertension|Essential	Amlodipine	PHASE4	INTERVENTIONAL
NCT00367978	COMPLETED	Hypertension	Amlodipine	PHASE4	INTERVENTIONAL
NCT00382421	COMPLETED	Myocardial Ischemia	amlodipine	-	INTERVENTIONAL
NCT00415623	COMPLETED	Hypertension	Amlodipine	PHASE3	INTERVENTIONAL
NCT00417170	COMPLETED	High Blood Pressure|Metabolic Syndrome|Insulin Resistance|Endothelial Dysfunction	Amlodipine	PHASE2	INTERVENTIONAL
NCT00443456	COMPLETED	Hypertension	Amlodipine	PHASE3	INTERVENTIONAL
NCT00460915	COMPLETED	Hypertension	Amlodipine	PHASE4	INTERVENTIONAL
NCT00591266	COMPLETED	Hypertension	Amlodipine	PHASE3	INTERVENTIONAL
NCT00601302	COMPLETED	Hypertension|Chronic Stable Angina|Vasospastic Angina	Amlodipine	-	INTERVENTIONAL
NCT00602017	COMPLETED	Hypertension|Chronic Stable Angina|Vasospastic Angina	Amlodipine	-	INTERVENTIONAL
NCT00626743	COMPLETED	Hypertension	Amlodipine	PHASE1	INTERVENTIONAL
NCT00627952	COMPLETED	Hypertension	amlodipine	PHASE3	INTERVENTIONAL
NCT00659451	UNKNOWN	Essential Hypertension|Diabetes Mellitus	Amlodipine	PHASE3	INTERVENTIONAL
NCT00693199	COMPLETED	Lower Urinary Tract Symptoms|Hypertension	amlodipine	-	INTERVENTIONAL
NCT00739973	COMPLETED	Hypertension	Amlodipine	PHASE3	INTERVENTIONAL
NCT00741078	COMPLETED	Hypertension	amlodipine	PHASE4	INTERVENTIONAL
NCT00754429	COMPLETED	Ischemic Stroke	amlodipine	PHASE4	INTERVENTIONAL
NCT00777946	COMPLETED	Hypertension	Amlodipine	PHASE3	INTERVENTIONAL
NCT00778921	COMPLETED	Hypertension	Amlodipine	PHASE3	INTERVENTIONAL
NCT00789321	COMPLETED	Hypertension	amlodipine	PHASE1	INTERVENTIONAL
NCT00818779	COMPLETED	Coronary Artery Disease|Type 2 Diabetes Mellitus	Amlodipine	PHASE4	INTERVENTIONAL
NCT00841672	COMPLETED	Moderate to Severe Hypertension	Amlodipine	PHASE3	INTERVENTIONAL
NCT00847262	COMPLETED	Hypertension|Obesity|Diabetes	Amlodipine	PHASE4	INTERVENTIONAL
NCT00853957	COMPLETED	Hypertension	Amlodipine	PHASE4	INTERVENTIONAL
NCT00938197	COMPLETED	Essential Hypertension	Amlodipine	PHASE1	INTERVENTIONAL
NCT00940667	COMPLETED	Hypertension	Amlodipine	PHASE3	INTERVENTIONAL
NCT00940680	COMPLETED	Hypertension	Amlodipine	PHASE3	INTERVENTIONAL
NCT00942344	COMPLETED	Hypertension	Amlodipine	PHASE2	INTERVENTIONAL
NCT00950066	COMPLETED	Hypertension	Amlodipine	PHASE2	INTERVENTIONAL
NCT00956644	COMPLETED	Hypertension	amlodipine	PHASE3	INTERVENTIONAL
NCT00957554	COMPLETED	Hypertension	amlodipine	PHASE3	INTERVENTIONAL
NCT01041807	COMPLETED	Hypertension	amlodipine	-	OBSERVATIONAL
NCT01048047	UNKNOWN	Hypertension	amlodipine	PHASE4	INTERVENTIONAL
NCT01091753	COMPLETED	Hypertension	amlodipine	PHASE4	INTERVENTIONAL
NCT01113047	COMPLETED	Essential Hypertension	Amlodipine	PHASE3	INTERVENTIONAL
NCT01120327	UNKNOWN	Coronary Artery Disease	Amlodipine	PHASE4	INTERVENTIONAL
NCT01127217	COMPLETED	Hypertension	amlodipine	PHASE3	INTERVENTIONAL
NCT01130168	COMPLETED	Hypertension	Amlodipine	PHASE1	INTERVENTIONAL
NCT01131546	COMPLETED	Essential Hypertension	Amlodipine	PHASE4	INTERVENTIONAL
NCT01180413	COMPLETED	Essential Hypertension|High Blood Pressure	Amlodipine	PHASE4	INTERVENTIONAL
NCT01198496	UNKNOWN	Hypertension|Stroke|Blood Pressure	Amlodipine	PHASE4	INTERVENTIONAL
NCT01203696	COMPLETED	Ischemic Heart Disease	Amlodipine	PHASE4	INTERVENTIONAL
NCT01237223	COMPLETED	Essential Hypertension	Amlodipine	PHASE3	INTERVENTIONAL
NCT01252563	COMPLETED	Hypertension	Amlodipine	-	OBSERVATIONAL
NCT01255475	COMPLETED	Heart Failure|Cardiac Failure|Congestive Heart Failure	amlodipine	PHASE2|PHASE3	INTERVENTIONAL
NCT01264692	COMPLETED	Essential Hypertension	Amlodipine	PHASE2	INTERVENTIONAL
NCT01277822	COMPLETED	Hypertension	Amlodipine	PHASE4	INTERVENTIONAL
NCT01354613	COMPLETED	Heart Failure With Preserved Ejection Fraction|Pulmonary Disease|Left Ventricular Hypertrophy/Hypertension	Amlodipine	-	INTERVENTIONAL
NCT01490255	UNKNOWN	Coronary Artery Disease	Amlodipine	PHASE4	INTERVENTIONAL
NCT01501253	COMPLETED	Hypertension	Amlodipine	PHASE3	INTERVENTIONAL
NCT01518998	COMPLETED	Hypertension	Amlodipine	PHASE2	INTERVENTIONAL
NCT01625494	COMPLETED	Hypertension	Amlodipine	PHASE3	INTERVENTIONAL
NCT01631864	COMPLETED	Hypertension|Concurrent Obesity	amlodipine	PHASE2	INTERVENTIONAL
NCT01634295	COMPLETED	Hypertension	amlodipine	PHASE3	INTERVENTIONAL
NCT01648231	COMPLETED	Hypertension	amlodipine	PHASE1	INTERVENTIONAL
NCT01663233	COMPLETED	Essential Hypertension	Amlodipine	PHASE3	INTERVENTIONAL
NCT01762501	COMPLETED	Hypertension	Amlodipine	-	INTERVENTIONAL
NCT01797926	COMPLETED	Hypertension	amlodipine	PHASE1	INTERVENTIONAL
NCT01822639	COMPLETED	Hypertension	Amlodipine	PHASE1	INTERVENTIONAL
NCT01830517	COMPLETED	Hypertension|Stroke	Amlodipine	PHASE4	INTERVENTIONAL
NCT01835418	UNKNOWN	Hypertension	Amlodipine	-	INTERVENTIONAL
NCT01848873	UNKNOWN	Essential Hypertension	Amlodipine	PHASE2|PHASE3	INTERVENTIONAL
NCT01956786	UNKNOWN	Essential Hypertension	Amlodipine	PHASE2|PHASE3	INTERVENTIONAL
NCT01964079	COMPLETED	Hypertension	Amlodipine	PHASE4	INTERVENTIONAL
NCT01977794	COMPLETED	Hypertension	Amlodipine	PHASE3	INTERVENTIONAL
NCT01983735	UNKNOWN	Hypertension	amlodipine	PHASE3	INTERVENTIONAL
NCT01996449	COMPLETED	Hypertension	Amlodipine	PHASE2	INTERVENTIONAL
NCT02075619	COMPLETED	Hypertension	Amlodipine	PHASE1	INTERVENTIONAL
NCT02121041	COMPLETED	Hypertension	Amlodipine	-	INTERVENTIONAL
NCT02152306	COMPLETED	Essential Hypertension	Amlodipine	PHASE3	INTERVENTIONAL
NCT02172040	COMPLETED	Hypertension	amlodipine	PHASE3	INTERVENTIONAL
NCT02181816	COMPLETED	Hypertension	Amlodipine	-	OBSERVATIONAL
NCT02205151	COMPLETED	Hypertension	Amlodipine	PHASE1	INTERVENTIONAL
NCT02312375	COMPLETED	Diabetes Mellitus|Hypertension	Amlodipine	-	INTERVENTIONAL
NCT02353806	COMPLETED	Chronic Hypertension in Pregnancy	Amlodipine	PHASE4	INTERVENTIONAL
NCT02397538	COMPLETED	Hypertension	Amlodipine	PHASE1	INTERVENTIONAL
NCT02586311	COMPLETED	Hypertension	Amlodipine	PHASE3	INTERVENTIONAL
NCT02644395	COMPLETED	Hypertension|Kidney Transplantation	Amlodipine	PHASE3	INTERVENTIONAL
NCT02847338	UNKNOWN	Hypertension	Amlodipine	PHASE4	INTERVENTIONAL
NCT02896621	COMPLETED	Hypertension|Sleep Apnea	Amlodipine	PHASE3	INTERVENTIONAL
NCT02920047	COMPLETED	Hypertension	Amlodipine	PHASE1	INTERVENTIONAL
NCT02979197	COMPLETED	Hypertension	amlodipine	PHASE3	INTERVENTIONAL
NCT03038451	COMPLETED	Hypertension	amlodipine	PHASE4	INTERVENTIONAL
NCT03067688	COMPLETED	Hypertension|Hyperlipidemia	Amlodipine	PHASE3	INTERVENTIONAL
NCT03156842	COMPLETED	Essential Hypertension|Dyslipidemia	Amlodipine	PHASE3	INTERVENTIONAL
NCT03264352	RECRUITING	Diabetes Mellitus, Type 2|Adverse Event|Blood Pressure|Prehypertension|Cardiovascular Risk Factor	Amlodipine	PHASE4	INTERVENTIONAL
NCT03626259	UNKNOWN	Hypertension	Amlodipine	PHASE4	INTERVENTIONAL
NCT03626506	UNKNOWN	Hypertension	Amlodipine	-	INTERVENTIONAL
NCT03657550	COMPLETED	Hypertension	Amlodipine	PHASE1	INTERVENTIONAL
NCT03666351	COMPLETED	Aortic Stenosis|Aortic Regurgitation|Hypertension|LVM|Left Ventricular Hypertrophy	Amlodipine	PHASE4	INTERVENTIONAL
NCT03667677	UNKNOWN	Hypertension|Anxiety	Amlodipine	PHASE4	INTERVENTIONAL
NCT03683069	COMPLETED	Hypertension|Genetics Hypertension	Amlodipine	PHASE4	INTERVENTIONAL
NCT03897868	COMPLETED	Hypertension	Amlodipine	PHASE2	INTERVENTIONAL
NCT03991442	COMPLETED	Essential Hypertension	Amlodipine	PHASE3	INTERVENTIONAL
NCT04074551	COMPLETED	Hypertension|Dyslipidemias	Amlodipine	PHASE3	INTERVENTIONAL
NCT04085562	COMPLETED	Hypertension, Renal	Amlodipine	PHASE4	INTERVENTIONAL
NCT04329806	SUSPENDED	Obesity-Associated Insulin Resistance	Amlodipine	PHASE1	INTERVENTIONAL
NCT04474899	RECRUITING	Obesity|Hypertension	Amlodipine	PHASE4	INTERVENTIONAL
NCT04488978	COMPLETED	Essential Hypertension	Amlodipine	PHASE2	INTERVENTIONAL
NCT04521582	COMPLETED	Hypertension,Essential	Amlodipine	-	INTERVENTIONAL
NCT04554303	UNKNOWN	Essential Hypertension	Amlodipine	-	OBSERVATIONAL
NCT04559074	COMPLETED	Hypertension	Amlodipine	PHASE4	INTERVENTIONAL
NCT04692467	ACTIVE_NOT_RECRUITING	HIV/AIDS|Pre Hypertension	Amlodipine	PHASE2	INTERVENTIONAL
NCT04740840	COMPLETED	Hypertension	Amlodipine	PHASE2|PHASE3	INTERVENTIONAL
NCT04790279	COMPLETED	Hypertension in Pregnancy	Amlodipine	PHASE4	INTERVENTIONAL
NCT04840342	RECRUITING	Hypertension|Mineralocorticoid Excess	Amlodipine	PHASE4	INTERVENTIONAL
NCT04974138	NOT_YET_RECRUITING	Hypertension	Amlodipine	PHASE4	INTERVENTIONAL
NCT04974151	NOT_YET_RECRUITING	Hypertension	Amlodipine	PHASE4	INTERVENTIONAL
NCT05089448	UNKNOWN	Hypertension|Blood Pressure|Drug Use	Amlodipine	PHASE4	INTERVENTIONAL
NCT05169021	NOT_YET_RECRUITING	Cerebral Small Vessel Diseases|Stroke	Amlodipine	PHASE4	INTERVENTIONAL
NCT05279807	COMPLETED	Hypertension	Amlodipine	PHASE4	INTERVENTIONAL
NCT05312892	RECRUITING	Obesity|Hypertension	Amlodipine	PHASE1|PHASE2	INTERVENTIONAL
NCT05370599	RECRUITING	Hypertension	amlodipine	PHASE2	INTERVENTIONAL
NCT05416840	NOT_YET_RECRUITING	Hypertension	Amlodipine	PHASE4	INTERVENTIONAL
NCT05467384	COMPLETED	Hypercholesterolemia|Hypertension|Cholesterol Deposition	Amlodipine	PHASE4	INTERVENTIONAL
NCT05475665	COMPLETED	Essential Hypertension	Amlodipine	PHASE3	INTERVENTIONAL
NCT05476354	COMPLETED	Essential Hypertension	Amlodipine	PHASE3	INTERVENTIONAL
NCT05513937	COMPLETED	Hypertension	Amlodipine	PHASE4	INTERVENTIONAL
NCT05667818	NOT_YET_RECRUITING	Hypertension	Amlodipine	PHASE1	INTERVENTIONAL
NCT05808725	COMPLETED	Hypertension|Coronary Artery Disease	Amlodipine	PHASE1	INTERVENTIONAL
NCT05976438	NOT_YET_RECRUITING	Hypertension	Amlodipine	-	INTERVENTIONAL
NCT06150560	RECRUITING	Coarctation of Aorta|High Blood Pressure	Amlodipine	PHASE3	INTERVENTIONAL
NCT00535925	COMPLETED	Diabetic Nephropathy	amlodipine,aspirin,atenolol,hydrochlorothiazide,simvastatin	PHASE4	INTERVENTIONAL
NCT01665235	UNKNOWN	Blood Pressure Variability|Intracranial Artery Stenosis	Amlodipine,Aspirin,Atorvastatin,Clopidogrel	-	INTERVENTIONAL
NCT00140959	COMPLETED	Hypertension	amlodipine,atenolol	PHASE4	INTERVENTIONAL
NCT00661895	COMPLETED	Hypertension	Amlodipine,Atenolol,Hydrochlorothiazide,Metoprolol,Nifedipine,Valsartan	PHASE4	INTERVENTIONAL
NCT00772499	COMPLETED	Hypertension	amlodipine,atenolol,hydrochlorothiazide,olmesartan	PHASE4	INTERVENTIONAL
NCT00687973	COMPLETED	Hypertension	Amlodipine,Atenolol,Valsartan	PHASE4	INTERVENTIONAL
NCT00143234	COMPLETED	Hypertension|Hyperlipidemia	Amlodipine,atorvastatin	PHASE3	INTERVENTIONAL
NCT00174304	COMPLETED	Hypertension|Hyperlipidemia	Amlodipine,atorvastatin	PHASE4	INTERVENTIONAL
NCT00174330	COMPLETED	Hypertension|Hyperlipidemia	amlodipine,atorvastatin	PHASE4	INTERVENTIONAL
NCT00330785	COMPLETED	Hypertension|Dyslipidemia	Amlodipine,Atorvastatin	PHASE3	INTERVENTIONAL
NCT00407537	COMPLETED	Hypertension|Hypercholesterolemia	Amlodipine,atorvastatin	PHASE4	INTERVENTIONAL
NCT00530946	COMPLETED	Hypertension|Hypercholesterolemia	Amlodipine,Atorvastatin	PHASE3	INTERVENTIONAL
NCT01107743	COMPLETED	Hypertension|Angina Pectoris|Hypercholesterolemia|Familial Hypercholesterolemia	Amlodipine,Atorvastatin	-	OBSERVATIONAL
NCT03951207	COMPLETED	Dyslipidemias|Hypertension	Amlodipine,Atorvastatin	PHASE4	INTERVENTIONAL
NCT04111419	RECRUITING	Atrial Fibrillation|Hypertension	Amlodipine,Atorvastatin	PHASE4	INTERVENTIONAL
NCT05165251	RECRUITING	Isolated Systolic Hypertension	Amlodipine,Atorvastatin	PHASE4	INTERVENTIONAL
NCT04306627	UNKNOWN	Essential Hypertension|Hypercholesterolemia	Amlodipine,Atorvastatin,Perindopril	PHASE4	INTERVENTIONAL
NCT05764317	NOT_YET_RECRUITING	Arterial Hypertension|HTN	Amlodipine,atorvastatin,perindopril	-	OBSERVATIONAL
NCT01806311	COMPLETED	Hypertension	Amlodipine,Candesartan	PHASE1	INTERVENTIONAL
NCT02059616	UNKNOWN	Essential Hypertension	Amlodipine,Candesartan	PHASE2	INTERVENTIONAL
NCT02064556	COMPLETED	Hypertension	Amlodipine,Candesartan	PHASE1	INTERVENTIONAL
NCT02064621	COMPLETED	Hypertension	Amlodipine,Candesartan	PHASE1	INTERVENTIONAL
NCT02068495	COMPLETED	Hypertension	Amlodipine,Candesartan	-	OBSERVATIONAL
NCT02186496	COMPLETED	Hypertension	Amlodipine,Candesartan	PHASE1	INTERVENTIONAL
NCT02206165	UNKNOWN	Essential Hypertension	Amlodipine,Candesartan	PHASE2	INTERVENTIONAL
NCT02368652	COMPLETED	Essential Hypertension	Amlodipine,Candesartan	PHASE3	INTERVENTIONAL
NCT02368665	COMPLETED	Essential Hypertension	Amlodipine,Candesartan	PHASE3	INTERVENTIONAL
NCT02548286	COMPLETED	Hypertension	Amlodipine,Candesartan	PHASE1	INTERVENTIONAL
NCT02651870	COMPLETED	Hypertension	Amlodipine,Candesartan	PHASE3	INTERVENTIONAL
NCT02801526	COMPLETED	Hypertension	Amlodipine,Candesartan	PHASE1	INTERVENTIONAL
NCT02811731	COMPLETED	Hypertension	Amlodipine,Candesartan	PHASE1	INTERVENTIONAL
NCT02944734	COMPLETED	Essential Hypertension	Amlodipine,Candesartan	PHASE2	INTERVENTIONAL
NCT02988362	UNKNOWN	Hypertension	Amlodipine,Candesartan	PHASE1	INTERVENTIONAL
NCT00360178	COMPLETED	Hypertension	Amlodipine,Candesartan,Hydrochlorothiazide,Valsartan	PHASE3	INTERVENTIONAL
NCT05920005	RECRUITING	Hypertension	amlodipine,candesartan,hydrochlorothiazide,valsartan	PHASE3	INTERVENTIONAL
NCT00538486	COMPLETED	Hypertension|Obesity	Amlodipine,Candesartan,Metformin,Telmisartan	PHASE4	INTERVENTIONAL
NCT00224549	COMPLETED	Hypertension	amlodipine,hydrochlorothiazide	PHASE4	INTERVENTIONAL
NCT00368277	COMPLETED	Hypertension	Amlodipine,Hydrochlorothiazide	PHASE3	INTERVENTIONAL
NCT00402103	COMPLETED	Hypertension	Amlodipine,Hydrochlorothiazide	PHASE3	INTERVENTIONAL
NCT00492128	COMPLETED	Hypertension	amlodipine,hydrochlorothiazide	PHASE4	INTERVENTIONAL
NCT00667719	COMPLETED	Essential Hypertension	Amlodipine,Hydrochlorothiazide	PHASE3	INTERVENTIONAL
NCT00739596	COMPLETED	Hypertension	Amlodipine,Hydrochlorothiazide	PHASE4	INTERVENTIONAL
NCT00765674	COMPLETED	Hypertension	Amlodipine,Hydrochlorothiazide	PHASE3	INTERVENTIONAL
NCT00765947	COMPLETED	Essential Hypertension ( Mild to Moderate)	Amlodipine,Hydrochlorothiazide	PHASE4	INTERVENTIONAL
NCT00787605	COMPLETED	Hypertension|Diabetes Mellitus	Amlodipine,Hydrochlorothiazide	PHASE4	INTERVENTIONAL
NCT00797862	COMPLETED	Hypertension	Amlodipine,hydrochlorothiazide	PHASE3	INTERVENTIONAL
NCT00942994	COMPLETED	Hypertension	Amlodipine,Hydrochlorothiazide	PHASE4	INTERVENTIONAL
NCT01070030	COMPLETED	Stage II Hypertension	Amlodipine,Hydrochlorothiazide	PHASE4	INTERVENTIONAL
NCT01176032	COMPLETED	Hypertension|Left Ventricle Hypertrophy	Amlodipine,Hydrochlorothiazide	PHASE4	INTERVENTIONAL
NCT01198249	COMPLETED	Essential Hypertension	amlodipine,hydrochlorothiazide	PHASE1	INTERVENTIONAL
NCT01256411	COMPLETED	Essential Hypertension	Amlodipine,Hydrochlorothiazide	PHASE2	INTERVENTIONAL
NCT01302691	COMPLETED	Hypertension	Amlodipine,hydrochlorothiazide	PHASE3	INTERVENTIONAL
NCT02046395	COMPLETED	Type 2 Diabetes|Hypertension	amlodipine,hydrochlorothiazide	PHASE4	INTERVENTIONAL
NCT02412761	COMPLETED	Essential Hypertension	Amlodipine,Hydrochlorothiazide	-	INTERVENTIONAL
NCT02744456	COMPLETED	Hypertension|High Blood Pressure	Amlodipine,Hydrochlorothiazide	EARLY_PHASE1	INTERVENTIONAL
NCT02900729	UNKNOWN	Hypertension	Amlodipine,hydrochlorothiazide	PHASE3	INTERVENTIONAL
NCT03276598	COMPLETED	Hypertension|Pharmacogenetics	Amlodipine,Hydrochlorothiazide	PHASE4	INTERVENTIONAL
NCT03461003	COMPLETED	Pediatric Hypertension	Amlodipine,Hydrochlorothiazide	PHASE4	INTERVENTIONAL
NCT03578042	UNKNOWN	Hypertension	amlodipine,hydrochlorothiazide	PHASE4	INTERVENTIONAL
NCT03946514	RECRUITING	Hypertension	amlodipine,hydrochlorothiazide	PHASE4	INTERVENTIONAL
NCT04952051	COMPLETED	Hypertension	amlodipine,hydrochlorothiazide	PHASE3	INTERVENTIONAL
NCT00935805	UNKNOWN	Diabetes Mellitus|Arterial Hypertension	Amlodipine,Hydrochlorothiazide,Metformin,Propranolol	-	OBSERVATIONAL
NCT01658657	COMPLETED	Hypertension|Plasma Renin Activity	Amlodipine,Hydrochlorothiazide,metoprolol	-	INTERVENTIONAL
NCT00220233	COMPLETED	Essential Hypertension	amlodipine,hydrochlorothiazide,olmesartan	PHASE3	INTERVENTIONAL
NCT00311155	COMPLETED	Essential Hypertension	amlodipine,hydrochlorothiazide,olmesartan	PHASE4	INTERVENTIONAL
NCT00649389	COMPLETED	Hypertension	Amlodipine,Hydrochlorothiazide,Olmesartan	PHASE3	INTERVENTIONAL
NCT00654745	COMPLETED	Type 2 Diabetes|Hypertension	Amlodipine,Hydrochlorothiazide,olmesartan	PHASE4	INTERVENTIONAL
NCT00791258	COMPLETED	Hypertension	amlodipine,hydrochlorothiazide,olmesartan	PHASE4	INTERVENTIONAL
NCT00834600	COMPLETED	Hypertension	amlodipine,hydrochlorothiazide,olmesartan	-	INTERVENTIONAL
NCT00890591	COMPLETED	Essential Hypertension	amlodipine,hydrochlorothiazide,olmesartan	PHASE4	INTERVENTIONAL
NCT00902538	COMPLETED	Essential Hypertension	Amlodipine,Hydrochlorothiazide,Olmesartan	PHASE3	INTERVENTIONAL
NCT05917275	NOT_YET_RECRUITING	Primary Hypertension	Amlodipine,Hydrochlorothiazide,Olmesartan	PHASE4	INTERVENTIONAL
NCT02449811	COMPLETED	Essential Hypertension	Amlodipine,Hydrochlorothiazide,Olmesartan,Perindopril	-	OBSERVATIONAL
NCT01180205	UNKNOWN	Hypertension	Amlodipine,Hydrochlorothiazide,Olmesartan,Telmisartan	PHASE4	INTERVENTIONAL
NCT00523744	COMPLETED	Hypertension	Amlodipine,Hydrochlorothiazide,Olmesartan,valsartan	PHASE3	INTERVENTIONAL
NCT02742467	COMPLETED	Hypertension	Amlodipine,Hydrochlorothiazide,Perindopril	PHASE4	INTERVENTIONAL
NCT00509470	COMPLETED	Essential Hypertension	Amlodipine,hydrochlorothiazide,telmisartan	PHASE4	INTERVENTIONAL
NCT02373163	UNKNOWN	Blood Pressure, High	Amlodipine,Hydrochlorothiazide,Telmisartan	PHASE4	INTERVENTIONAL
NCT02738632	COMPLETED	Essential Hypertension	Amlodipine,Hydrochlorothiazide,Telmisartan	PHASE3	INTERVENTIONAL
NCT06041529	NOT_YET_RECRUITING	Essential Hypertension	Amlodipine,Hydrochlorothiazide,Telmisartan	PHASE4	INTERVENTIONAL
NCT01819220	COMPLETED	Hypertension	amlodipine,hydrochlorothiazide,telmisartan,valsartan	PHASE4	INTERVENTIONAL
NCT00171054	COMPLETED	Hypertension	Amlodipine,Hydrochlorothiazide,Valsartan	PHASE4	INTERVENTIONAL
NCT00327145	COMPLETED	Hypertension	amlodipine,hydrochlorothiazide,valsartan	PHASE3	INTERVENTIONAL
NCT00426478	COMPLETED	Hypertension	Amlodipine,Hydrochlorothiazide,Valsartan	PHASE4	INTERVENTIONAL
NCT00446563	COMPLETED	Hypertension; Hypertrophy, Left Ventricular	Amlodipine,Hydrochlorothiazide,Valsartan	PHASE3	INTERVENTIONAL
NCT01375322	COMPLETED	Hypertension|Diabetes Mellitus, Type 2|Albuminuria	Amlodipine,Hydrochlorothiazide,Valsartan	PHASE4	INTERVENTIONAL
NCT00819104	COMPLETED	Primary Hypertension	Amlodipine,Metoprolol	PHASE4	INTERVENTIONAL
NCT01337674	COMPLETED	Hypertension	Amlodipine,Metoprolol	PHASE1	INTERVENTIONAL
NCT02408172	UNKNOWN	Sleep Apnea Syndrome|Hypertension	Amlodipine,metoprolol	PHASE2|PHASE3	INTERVENTIONAL
NCT04364139	COMPLETED	Hypertensive Nephrosclerosis|Chronic Renal Insufficiency	Amlodipine,Metoprolol	PHASE3	INTERVENTIONAL
NCT04434664	RECRUITING	Heart Failure With Preserved Ejection Fraction|Hypertension	Amlodipine,Metoprolol	PHASE4	INTERVENTIONAL
NCT01030081	COMPLETED	Hypertension	Amlodipine,Nifedipine	PHASE4	INTERVENTIONAL
NCT01518855	COMPLETED	Hypertension	Amlodipine,Nifedipine	PHASE4	INTERVENTIONAL
NCT01167153	COMPLETED	Hypertension	Amlodipine,Nifedipine,Valsartan	PHASE4	INTERVENTIONAL
NCT00185120	COMPLETED	Hypertension	Amlodipine,Olmesartan	PHASE4	INTERVENTIONAL
NCT00185133	COMPLETED	Hypertension	Amlodipine,Olmesartan	PHASE3	INTERVENTIONAL
NCT00220220	COMPLETED	Essential Hypertension	amlodipine,olmesartan	PHASE3	INTERVENTIONAL
NCT00454662	COMPLETED	Hypertension|Cardiovascular Disease|Diabetes	amlodipine,olmesartan	PHASE4	INTERVENTIONAL
NCT00527514	COMPLETED	Hypertension	Amlodipine,Olmesartan	PHASE3	INTERVENTIONAL
NCT00891267	COMPLETED	Metabolic Syndrome|Hypertension	Amlodipine,Olmesartan	PHASE3	INTERVENTIONAL
NCT01271374	UNKNOWN	Hypertension	amlodipine,olmesartan	PHASE4	INTERVENTIONAL
NCT03009487	COMPLETED	Hypertension|Hyperlipidemias	Amlodipine,Olmesartan	PHASE3	INTERVENTIONAL
NCT04120753	COMPLETED	Hypertension|Dyslipidemias	Amlodipine,Olmesartan	PHASE4	INTERVENTIONAL
NCT04161001	UNKNOWN	Hypertension, Dyslipidemia	Amlodipine,Olmesartan	PHASE3	INTERVENTIONAL
NCT05103332	ACTIVE_NOT_RECRUITING	Hypertension	Amlodipine,Olmesartan	PHASE2	INTERVENTIONAL
NCT01870739	COMPLETED	Hypertension	Amlodipine,olmesartan,valsartan	PHASE2	INTERVENTIONAL
NCT01556997	COMPLETED	Essential Hypertension	Amlodipine,Perindopril	PHASE3	INTERVENTIONAL
NCT02655029	COMPLETED	Adherence to Medication Regime|Hypertensive Disease	Amlodipine,Perindopril	-	OBSERVATIONAL
NCT02710539	UNKNOWN	Arterial Hypertension	amlodipine,perindopril	PHASE4	INTERVENTIONAL
NCT02710552	UNKNOWN	Arterial Hypertension	amlodipine,perindopril	PHASE4	INTERVENTIONAL
NCT02995954	COMPLETED	Hypertension	Amlodipine,Perindopril	PHASE4	INTERVENTIONAL
NCT03722524	COMPLETED	Arterial Hypertension	amlodipine,perindopril	-	OBSERVATIONAL
NCT03747978	COMPLETED	Diabetes Mellitus, Type 2|Hypertension	Amlodipine,Perindopril	PHASE4	INTERVENTIONAL
NCT05288400	COMPLETED	Essential Hypertension	Amlodipine,perindopril	PHASE3	INTERVENTIONAL
NCT05683301	RECRUITING	Primary Hypertension	Amlodipine,Perindopril	PHASE4	INTERVENTIONAL
NCT06259175	NOT_YET_RECRUITING	Arterial Hypertension|HTN	Amlodipine,perindopril	-	OBSERVATIONAL
NCT00669435	UNKNOWN	Hypertension	Amlodipine,Simvastatin	PHASE4	INTERVENTIONAL
NCT00281580	COMPLETED	Hypertension	Amlodipine,Telmisartan	PHASE3	INTERVENTIONAL
NCT00550953	COMPLETED	Hypertension	amlodipine,telmisartan	PHASE3	INTERVENTIONAL
NCT00553267	COMPLETED	Hypertension	amlodipine,telmisartan	PHASE3	INTERVENTIONAL
NCT00558064	COMPLETED	Hypertension	amlodipine,telmisartan	PHASE3	INTERVENTIONAL
NCT00558428	COMPLETED	Hypertension	amlodipine,telmisartan	PHASE3	INTERVENTIONAL
NCT00614380	COMPLETED	Hypertension	amlodipine,telmisartan	PHASE3	INTERVENTIONAL
NCT00618774	COMPLETED	Hypertension	amlodipine,telmisartan	PHASE3	INTERVENTIONAL
NCT00624052	COMPLETED	Hypertension	amlodipine,telmisartan	PHASE3	INTERVENTIONAL
NCT00860262	COMPLETED	Hypertension	amlodipine,telmisartan	PHASE3	INTERVENTIONAL
NCT00877929	COMPLETED	Hypertension	Amlodipine,Telmisartan	PHASE3	INTERVENTIONAL
NCT01103960	COMPLETED	Hypertension	Amlodipine,Telmisartan	PHASE3	INTERVENTIONAL
NCT01128322	COMPLETED	Hypertension	Amlodipine,Telmisartan	PHASE2	INTERVENTIONAL
NCT01134393	COMPLETED	Hypertension	amlodipine,telmisartan	PHASE3	INTERVENTIONAL
NCT01204398	COMPLETED	Hypertension	amlodipine,telmisartan	PHASE3	INTERVENTIONAL
NCT01278797	COMPLETED	Hypertension	Amlodipine,Telmisartan	PHASE1	INTERVENTIONAL
NCT01286558	COMPLETED	Hypertension	amlodipine,telmisartan	PHASE3	INTERVENTIONAL
NCT01911780	COMPLETED	Hypertension	amlodipine,telmisartan	PHASE3	INTERVENTIONAL
NCT02152969	COMPLETED	Hypertension	Amlodipine,Telmisartan	PHASE1	INTERVENTIONAL
NCT02177409	COMPLETED	Hypertension	Amlodipine,Telmisartan	PHASE3	INTERVENTIONAL
NCT02496910	COMPLETED	Hypertension	Amlodipine,Telmisartan	PHASE1	INTERVENTIONAL
NCT02620163	COMPLETED	Hypertension	amlodipine,telmisartan	PHASE3	INTERVENTIONAL
NCT02699645	RECRUITING	Intracerebral Haemorrhage (ICH)|Hypertension	amlodipine,telmisartan	PHASE3	INTERVENTIONAL
NCT03088254	COMPLETED	Dyslipidemia With Hypertension	Amlodipine,Telmisartan	PHASE3	INTERVENTIONAL
NCT03210532	COMPLETED	Hypertension|Dyslipidemia	Amlodipine,Telmisartan	PHASE3	INTERVENTIONAL
NCT03662620	COMPLETED	Hypertension	Amlodipine,Telmisartan	PHASE1	INTERVENTIONAL
NCT03956823	UNKNOWN	Hypertension	amlodipine,telmisartan	-	INTERVENTIONAL
NCT04158076	COMPLETED	Hypercholesterolemia|Hypertension	Amlodipine,Telmisartan	PHASE3	INTERVENTIONAL
NCT04218552	COMPLETED	Hypertension,Essential	Amlodipine,Telmisartan	PHASE2	INTERVENTIONAL
NCT04518293	COMPLETED	Hypertension	Amlodipine,Telmisartan	PHASE3	INTERVENTIONAL
NCT05155436	COMPLETED	Hypertension|Potassium Imbalance	Amlodipine,Telmisartan	PHASE4	INTERVENTIONAL
NCT06282549	RECRUITING	Essential Hypertension	Amlodipine,Telmisartan	-	OBSERVATIONAL
NCT00240474	COMPLETED	Hypertension	Amlodipine,Telmisartan,hydrochlorothiazide	PHASE4	INTERVENTIONAL
NCT01996085	COMPLETED	Arterial Hypertension	Amlodipine,Telmisartan,hydrochlorothiazide	-	INTERVENTIONAL
NCT01011660	UNKNOWN	Essential Hypertension	Amlodipine,Telmisartan,Simvastatin	PHASE4	INTERVENTIONAL
NCT00129233	COMPLETED	Hypertension|Type 2 Diabetes Mellitus	Amlodipine,Valsartan	PHASE4	INTERVENTIONAL
NCT00170963	COMPLETED	Hypertension	amlodipine,valsartan	PHASE3	INTERVENTIONAL
NCT00170976	COMPLETED	HYPERTENSION	amlodipine,valsartan	PHASE3	INTERVENTIONAL
NCT00171002	COMPLETED	Hypertension	amlodipine,valsartan	PHASE3	INTERVENTIONAL
NCT00171535	COMPLETED	Hypertension	amlodipine,valsartan	PHASE3	INTERVENTIONAL
NCT00202618	UNKNOWN	Hypertension|Diabetes Mellitus|Albuminuria	Amlodipine,Valsartan	PHASE4	INTERVENTIONAL
NCT00304226	COMPLETED	Hypertension	amlodipine,valsartan	PHASE4	INTERVENTIONAL
NCT00327587	COMPLETED	Hypertension	Amlodipine,Valsartan	PHASE3	INTERVENTIONAL
NCT00350168	COMPLETED	Hypertension	amlodipine,valsartan	PHASE3	INTERVENTIONAL
NCT00351130	COMPLETED	Hypertension	amlodipine,valsartan	PHASE4	INTERVENTIONAL
NCT00353912	COMPLETED	Hypertension	amlodipine,valsartan	PHASE3	INTERVENTIONAL
NCT00367939	COMPLETED	Hypertension	amlodipine,valsartan	PHASE3	INTERVENTIONAL
NCT00392262	COMPLETED	Hypertension	amlodipine,valsartan	PHASE3	INTERVENTIONAL
NCT00409643	COMPLETED	Hypertension	amlodipine,valsartan	PHASE3	INTERVENTIONAL
NCT00409760	COMPLETED	Hypertension	amlodipine,valsartan	PHASE3	INTERVENTIONAL
NCT00409851	COMPLETED	Hypertension	amlodipine,valsartan	PHASE3	INTERVENTIONAL
NCT00413049	COMPLETED	Hypertension	Amlodipine,Valsartan	PHASE3	INTERVENTIONAL
NCT00425373	COMPLETED	Essential Hypertension	Amlodipine,Valsartan	PHASE2|PHASE3	INTERVENTIONAL
NCT00437645	COMPLETED	Essential Hypertension	Amlodipine,Valsartan	PHASE3	INTERVENTIONAL
NCT00439738	COMPLETED	Hypertension	Amlodipine,Valsartan	PHASE4	INTERVENTIONAL
NCT00446524	COMPLETED	Hypertension	Amlodipine,Valsartan	PHASE3	INTERVENTIONAL
NCT00518479	COMPLETED	Hypertension|Left Ventricular Hypertrophy	Amlodipine,Valsartan	-	INTERVENTIONAL
NCT00523549	COMPLETED	Hypertension|Diastolic Dysfunction	amlodipine,valsartan	PHASE4	INTERVENTIONAL
NCT00666536	COMPLETED	Hypertension	amlodipine,valsartan	PHASE4	INTERVENTIONAL
NCT00699192	COMPLETED	Hypertension	Amlodipine,Valsartan	PHASE3	INTERVENTIONAL
NCT00700271	COMPLETED	Hypertension	Amlodipine,Valsartan	PHASE4	INTERVENTIONAL
NCT00921570	COMPLETED	Diabetes|Hypertension|Proteinuria	Amlodipine,Valsartan	PHASE4	INTERVENTIONAL
NCT00931710	COMPLETED	Stage 2 Systolic Hypertension	amlodipine,valsartan	PHASE4	INTERVENTIONAL
NCT01070043	COMPLETED	Hypertension|High Blood Pressure	Amlodipine,Valsartan	PHASE4	INTERVENTIONAL
NCT01241487	COMPLETED	Primary Hypertension	amlodipine,valsartan	PHASE4	INTERVENTIONAL
NCT02058446	COMPLETED	Essential Hypertension	Amlodipine,Valsartan	PHASE4	INTERVENTIONAL
NCT02062645	COMPLETED	Essential Hypertension	amlodipine,valsartan	PHASE4	INTERVENTIONAL
NCT02973035	COMPLETED	Hypertension	Amlodipine,Valsartan	PHASE4	INTERVENTIONAL
NCT03371797	COMPLETED	Essential Hypertension	Amlodipine,Valsartan	-	OBSERVATIONAL
NCT03990480	COMPLETED	Hypertension	amlodipine,valsartan	PHASE4	INTERVENTIONAL
NCT04929600	RECRUITING	Hypertension|Left Ventricular Hypertrophy	Amlodipine,valsartan	PHASE4	INTERVENTIONAL
NCT05155137	RECRUITING	Stroke|Cognitive Decline	Amlodipine,Valsartan	PHASE3	INTERVENTIONAL
NCT05212597	RECRUITING	Aortic Valve Insufficiency	Amlodipine,valsartan	PHASE2	INTERVENTIONAL
NCT00548067	COMPLETED	Hypertension	Amlodipine,Valsartan,hydrochlorothiazide	PHASE3	INTERVENTIONAL
NCT00966316	COMPLETED	Acute Ischemic Stroke	Aspirin	PHASE4	INTERVENTIONAL
NCT02370680	COMPLETED	Cardiovascular Disease	Aspirin	PHASE1	INTERVENTIONAL
NCT00000151	COMPLETED	Blindness|Diabetic Retinopathy	Aspirin	PHASE3	INTERVENTIONAL
NCT00000479	COMPLETED	Cardiovascular Diseases|Cerebrovascular Disorders|Coronary Disease|Heart Diseases|Myocardial Infarction|Myocardial Ischemia|Vascular Diseases	Aspirin	PHASE3	INTERVENTIONAL
NCT00000491	COMPLETED	Cardiovascular Diseases|Coronary Disease|Heart Diseases|Myocardial Infarction|Myocardial Ischemia	aspirin	PHASE3	INTERVENTIONAL
NCT00000496	COMPLETED	Cardiovascular Diseases|Coronary Disease|Heart Diseases|Myocardial Ischemia	aspirin	PHASE3	INTERVENTIONAL
NCT00000500	COMPLETED	Cardiovascular Diseases|Coronary Disease|Heart Diseases|Myocardial Ischemia	aspirin	PHASE3	INTERVENTIONAL
NCT00000510	COMPLETED	Angina Pectoris|Cardiovascular Diseases|Coronary Disease|Heart Diseases|Myocardial Ischemia	aspirin	PHASE3	INTERVENTIONAL
NCT00000520	COMPLETED	Cardiovascular Diseases|Coronary Aneurysm|Heart Diseases|Mucocutaneous Lymph Node Syndrome	aspirin	PHASE2	INTERVENTIONAL
NCT00000527	COMPLETED	Cardiovascular Diseases|Carotid Stenosis|Cerebrovascular Disorders|Heart Diseases|Vascular Diseases	aspirin	PHASE2	INTERVENTIONAL
NCT00004727	COMPLETED	Stroke|Cerebral Infarction	aspirin	PHASE4	INTERVENTIONAL
NCT00054938	COMPLETED	Systemic Lupus Erythematosus|Lupus	aspirin	PHASE2	INTERVENTIONAL
NCT00061373	COMPLETED	Ischemic Stroke	Aspirin	PHASE2	INTERVENTIONAL
NCT00110448	COMPLETED	Coronary Disease|Arteriosclerosis|Diabetes Mellitus, Type 2	Aspirin	PHASE4	INTERVENTIONAL
NCT00129038	COMPLETED	Coronary Arteriosclerosis	aspirin	PHASE4	INTERVENTIONAL
NCT00129805	COMPLETED	Cerebral Infarction	Aspirin	PHASE3	INTERVENTIONAL
NCT00135226	ACTIVE_NOT_RECRUITING	Diabetes Mellitus	Aspirin	PHASE4	INTERVENTIONAL
NCT00153725	COMPLETED	Cardiovascular Disease|Cerebrovascular Disorders	Aspirin	-	INTERVENTIONAL
NCT00161070	COMPLETED	Brain Ischemia|Transient Ischemic Attack|Arteriosclerosis	aspirin	PHASE4	INTERVENTIONAL
NCT00190307	COMPLETED	Thrombosis	aspirin	PHASE4	INTERVENTIONAL
NCT00202020	COMPLETED	Cerebral Infarction	Aspirin	PHASE3	INTERVENTIONAL
NCT00222677	UNKNOWN	Venous Thromboembolism|Deep Venous Thrombosis|Pulmonary Embolism|Atherosclerosis	aspirin	PHASE2|PHASE3	INTERVENTIONAL
NCT00234065	COMPLETED	Cerebral Infarction	Aspirin	PHASE4	INTERVENTIONAL
NCT00244426	COMPLETED	Atrial Fibrillation	aspirin	PHASE3	INTERVENTIONAL
NCT00272311	COMPLETED	Cardiovascular Diseases|Metabolic Syndrome X|Atherosclerosis	Aspirin	PHASE4	INTERVENTIONAL
NCT00272337	COMPLETED	Cardiovascular Diseases|Atherosclerosis|Myocardial Infarction	Aspirin	PHASE4	INTERVENTIONAL
NCT00272454	COMPLETED	Cerebral Infarction	Aspirin	PHASE4	INTERVENTIONAL
NCT00371501	COMPLETED	Atherosclerosis|Thromboembolism|Systemic Lupus Erythematosus	aspirin	PHASE4	INTERVENTIONAL
NCT00386529	COMPLETED	Well-controlled Hypertension	Aspirin	PHASE4	INTERVENTIONAL
NCT00501059	COMPLETED	Moderate Risk of CVD	Aspirin	PHASE3	INTERVENTIONAL
NCT00531362	COMPLETED	Cardiovascular Disease	aspirin	-	OBSERVATIONAL
NCT00562289	COMPLETED	Ischemic Stroke|Patent Foramen Ovale|Atrial Septal Aneurysm|Migraine	aspirin	PHASE3	INTERVENTIONAL
NCT00568152	COMPLETED	Cardiovascular Disease	Aspirin	-	INTERVENTIONAL
NCT00623779	COMPLETED	Persistent or Permanent Non-valvular Atrial Fibrillation	Aspirin	PHASE2	INTERVENTIONAL
NCT00646906	COMPLETED	Myocardial Infarction|Arthritis	Aspirin	-	INTERVENTIONAL
NCT00684515	COMPLETED	Cerebral Infarction	Aspirin	PHASE2	INTERVENTIONAL
NCT00697021	UNKNOWN	Acute ST SEgment Elevation Myocardial Infarction	Aspirin	PHASE3	INTERVENTIONAL
NCT00724724	UNKNOWN	Stroke|Transient Ischemic Attack	Aspirin	PHASE4	INTERVENTIONAL
NCT00725127	RECRUITING	Type 2 Diabetes	aspirin	PHASE4	INTERVENTIONAL
NCT00741286	COMPLETED	Cerebral Infarction	Aspirin	PHASE4	INTERVENTIONAL
NCT00753935	COMPLETED	Coronary Artery Disease	aspirin	EARLY_PHASE1	INTERVENTIONAL
NCT00766896	COMPLETED	Stroke|Cerebral Infarction|Cardiovascular Diseases|Vascular Diseases|Atherosclerosis|Ischemia|Thrombosis|Acute Coronary Syndrome	Aspirin	PHASE4	INTERVENTIONAL
NCT00818337	COMPLETED	Heart Disease	Aspirin	PHASE4	INTERVENTIONAL
NCT00823212	COMPLETED	Coronary Artery Disease	Aspirin	PHASE3	INTERVENTIONAL
NCT00847860	COMPLETED	Vascular Dementia|Stroke	Aspirin	PHASE4	INTERVENTIONAL
NCT00898950	COMPLETED	Diabetes Type 2	Aspirin	-	INTERVENTIONAL
NCT00910065	COMPLETED	Acute Coronary Syndrome	Aspirin	PHASE3	INTERVENTIONAL
NCT00997503	COMPLETED	Coronary Artery Disease	aspirin	-	OBSERVATIONAL
NCT01013532	UNKNOWN	Brain Ischemia|Intracranial Hemorrhages	Aspirin	PHASE4	INTERVENTIONAL
NCT01029743	COMPLETED	Venous Thromboembolism	Aspirin	-	OBSERVATIONAL
NCT01038583	ACTIVE_NOT_RECRUITING	Functional Disability|Dementia|Heart Disease|Stroke|Cancer|Bleeding|Depression	aspirin	-	OBSERVATIONAL
NCT01050153	COMPLETED	Venous Thromboembolism	aspirin	-	INTERVENTIONAL
NCT01096706	COMPLETED	Vascular Disease|Heart Disease	Aspirin	-	INTERVENTIONAL
NCT01201785	COMPLETED	Type 2 Diabetes Mellitus|Coronary Artery Disease	Aspirin	PHASE4	INTERVENTIONAL
NCT01211925	UNKNOWN	Critical Limb Ischemia	Aspirin	PHASE2|PHASE3	INTERVENTIONAL
NCT01250340	UNKNOWN	Type 2 Diabetes Mellitus	Aspirin	PHASE4	INTERVENTIONAL
NCT01268917	UNKNOWN	Coronary Artery Disease|Off-pump Coronary Artery Bypass|Aspirin	aspirin	PHASE3	INTERVENTIONAL
NCT01374698	COMPLETED	Coronary Arteriosclerosis	Aspirin	PHASE4	INTERVENTIONAL
NCT01375400	UNKNOWN	Ischemic Stroke	Aspirin	-	INTERVENTIONAL
NCT01466452	UNKNOWN	Coronary Arteriosclerosis	Aspirin	PHASE2	INTERVENTIONAL
NCT01500434	COMPLETED	Coronary Artery Disease	Aspirin	PHASE3	INTERVENTIONAL
NCT01510327	COMPLETED	Coronary Artery Disease	Aspirin	PHASE3	INTERVENTIONAL
NCT01513070	COMPLETED	Coronary Artery Stenosis|Coronary Heart Disease	Aspirin	PHASE4	INTERVENTIONAL
NCT01514227	COMPLETED	Coronary Artery Disease	Aspirin	PHASE4	INTERVENTIONAL
NCT01534026	COMPLETED	Heart Failure	Aspirin	PHASE4	INTERVENTIONAL
NCT01589978	COMPLETED	Coronary Artery Disease	Aspirin	PHASE4	INTERVENTIONAL
NCT01646437	COMPLETED	Cardiovascular Disease|Fractures|Cancers	Aspirin	PHASE3	INTERVENTIONAL
NCT01650792	RECRUITING	Chagas Disease With Heart Failure	Aspirin	PHASE4	INTERVENTIONAL
NCT01675115	COMPLETED	Ischemic Stroke	Aspirin	PHASE3	INTERVENTIONAL
NCT01709994	UNKNOWN	Chronic Kidney Disease Stage 4|Chronic Kidney Disease Stage 3	Aspirin	PHASE3	INTERVENTIONAL
NCT01710072	COMPLETED	The Focus of the Study is to Monitor MRI Signal Changes and Inflammatory Biomarkers With Use of Aspirin in Patients With Unruptured Cerebral Aneurysm	aspirin	PHASE1	INTERVENTIONAL
NCT01718288	COMPLETED	Peripheral Arterial Disease	aspirin	PHASE4	INTERVENTIONAL
NCT01762163	COMPLETED	Ischemic Stroke	Aspirin	PHASE4	INTERVENTIONAL
NCT01763606	COMPLETED	Cancer Patients First-ever Acute Ischemic Stroke	Aspirin	-	INTERVENTIONAL
NCT01800357	UNKNOWN	Acute Ischemic Stroke	aspirin	PHASE2	INTERVENTIONAL
NCT01831011	COMPLETED	Acute Ischemic Stroke	aspirin	PHASE2	INTERVENTIONAL
NCT01894555	COMPLETED	Atherothrombosis	Aspirin	PHASE4	INTERVENTIONAL
NCT01923818	UNKNOWN	Ischemic Stroke|TIA	Aspirin	PHASE2|PHASE3	INTERVENTIONAL
NCT01932203	UNKNOWN	Cerebral Small Vessel Disease	aspirin	PHASE4	INTERVENTIONAL
NCT01938248	COMPLETED	Atrial Fibrillation|Stroke	aspirin	PHASE4	INTERVENTIONAL
NCT02007837	UNKNOWN	Pregnancy Induced Hypertension	aspirin	PHASE3	INTERVENTIONAL
NCT02049762	COMPLETED	Acute Coronary Syndrome|Platelet Function and Reactivity Tests|Novel P2Y12 Inhibitors	Aspirin	PHASE4	INTERVENTIONAL
NCT02055131	UNKNOWN	Thrombosis	aspirin	PHASE4	INTERVENTIONAL
NCT02071004	COMPLETED	Acute Ischemic Stroke	Aspirin	PHASE1	INTERVENTIONAL
NCT02079194	UNKNOWN	Coronary Artery Disease	aspirin	-	INTERVENTIONAL
NCT02158806	COMPLETED	Venous Leg Ulcer	Aspirin	PHASE3	INTERVENTIONAL
NCT02209909	COMPLETED	Coronary Artery Disease	aspirin	-	INTERVENTIONAL
NCT02221102	UNKNOWN	Ischemia|Stroke|Cerebral Infarction	Aspirin	PHASE2|PHASE3	INTERVENTIONAL
NCT02234427	COMPLETED	Atherosclerosis	Aspirin	PHASE4	INTERVENTIONAL
NCT02266030	COMPLETED	Coronary Artery Disease	Aspirin	PHASE3	INTERVENTIONAL
NCT02341638	COMPLETED	Thrombosis	Aspirin	PHASE1	INTERVENTIONAL
NCT02427126	COMPLETED	Embolic Stroke of Undetermined Source	Aspirin	PHASE3	INTERVENTIONAL
NCT02483169	UNKNOWN	Brain Ischemia|Intracranial Hemorrhages	Aspirin	PHASE4	INTERVENTIONAL
NCT02520921	ACTIVE_NOT_RECRUITING	Diabetes Mellitus|Acute Coronary Syndrome|Coronary Artery Disease|Obesity	Aspirin	PHASE4	INTERVENTIONAL
NCT02607436	COMPLETED	Coronary Artery Disease	Aspirin	PHASE4	INTERVENTIONAL
NCT02630862	COMPLETED	Carotid Stenosis|Cardiovascular Disease|Atherosclerosis|Stroke	Aspirin	-	INTERVENTIONAL
NCT02635230	UNKNOWN	Atrial Fibrillations|Heart Valve Prostheses|Acute Coronary Syndromes|Coronary Artery Diseases|Stroke|Bleeding|Myocardial Infarction	aspirin	-	OBSERVATIONAL
NCT02666742	COMPLETED	Ventricular Tachycardia|Premature Ventricular Contraction|Stroke	Aspirin	PHASE4	INTERVENTIONAL
NCT02671461	COMPLETED	Thrombosis	Aspirin	PHASE2	INTERVENTIONAL
NCT02694848	UNKNOWN	Angina	Aspirin	PHASE4	INTERVENTIONAL
NCT02697916	COMPLETED	Atherosclerotic Cardiovascular Disease	aspirin	-	INTERVENTIONAL
NCT02741817	COMPLETED	Acute Coronary Syndrome	Aspirin	PHASE4	INTERVENTIONAL
NCT02770274	UNKNOWN	Peripheral Arterial Disease	Aspirin	PHASE3	INTERVENTIONAL
NCT02774265	COMPLETED	Venous Thromboembolism|Pulmonary Embolism	Aspirin	PHASE3	INTERVENTIONAL
NCT02802072	COMPLETED	Carotid Artery Stenosis	aspirin	-	INTERVENTIONAL
NCT02837003	UNKNOWN	Coronary Artery Disease	Aspirin	-	OBSERVATIONAL
NCT02878772	COMPLETED	Stroke|Immunoregulation|Inflammation|Vinpocetine	Aspirin	PHASE2|PHASE3	INTERVENTIONAL
NCT02921165	COMPLETED	Periodontitis|Dental Caries|Hypertension	Aspirin	PHASE4	INTERVENTIONAL
NCT02929888	UNKNOWN	Acute Myocardial Infarction	Aspirin	PHASE2|PHASE3	INTERVENTIONAL
NCT02970604	UNKNOWN	Cardiovascular Diseases	Aspirin	PHASE4	INTERVENTIONAL
NCT02974920	UNKNOWN	Aortic Stenosis|Aortic Regurgitation|Thrombosis	Aspirin	PHASE4	INTERVENTIONAL
NCT03023020	COMPLETED	High Bleeding Risk|Coronary Artery Disease|PCI	Aspirin	-	INTERVENTIONAL
NCT03049085	UNKNOWN	Coronary Artery Disease|Aspirin	Aspirin	PHASE4	INTERVENTIONAL
NCT03112707	UNKNOWN	Coronary Artery Disease|Acute Coronary Syndrome	Aspirin	PHASE4	INTERVENTIONAL
NCT03116269	COMPLETED	Ischemic Stroke|Endothelial Dysfunction	Aspirin	PHASE4	INTERVENTIONAL
NCT03186456	SUSPENDED	Cerebral Infarction	Aspirin	PHASE1	INTERVENTIONAL
NCT03197779	COMPLETED	Thrombosis	Aspirin	PHASE1	INTERVENTIONAL
NCT03230851	UNKNOWN	Coronary Atherosclerosis	aspirin	PHASE4	INTERVENTIONAL
NCT03248401	COMPLETED	Type 2 Diabetes Mellitus|Carotid Atherosclerosis	Aspirin	PHASE4	INTERVENTIONAL
NCT03266731	UNKNOWN	Stroke	Aspirin	-	INTERVENTIONAL
NCT03306550	UNKNOWN	Angina, Stable	Aspirin	-	INTERVENTIONAL
NCT03318744	UNKNOWN	Brain Infarction	Aspirin	-	INTERVENTIONAL
NCT03417388	RECRUITING	Coronary Artery Disease	Aspirin	PHASE4	INTERVENTIONAL
NCT03433586	UNKNOWN	Cardiovascular Diseases	Aspirin	PHASE4	INTERVENTIONAL
NCT03447379	ACTIVE_NOT_RECRUITING	Coronary Artery Disease	Aspirin	-	INTERVENTIONAL
NCT03578822	COMPLETED	Acute Ischaemic Stroke	Aspirin	PHASE3	INTERVENTIONAL
NCT03583229	UNKNOWN	Coronary Artery Disease in Transplanted Heart (Diagnosis)|Platelet Dysfunction	Aspirin	-	INTERVENTIONAL
NCT03603366	COMPLETED	Cardiovascular Disease|Colorectal Cancer	Aspirin	-	OBSERVATIONAL
NCT03661463	UNKNOWN	Intracranial Aneurysm|Inflammation	Aspirin	PHASE2	INTERVENTIONAL
NCT03699293	RECRUITING	Rheumatoid Arthritis|Cardiovascular Diseases	Aspirin	PHASE4	INTERVENTIONAL
NCT03796156	RECRUITING	Chronic Kidney Diseases|Cardiovascular Diseases|Bleeding	Aspirin	PHASE3	INTERVENTIONAL
NCT03815175	COMPLETED	Bleeding Disorder|Ischemic Stroke|Hemorrhagic Stroke|Hematological Diseases|Thrombocytopenia|Coagulation Disorder|Anemia|Renal Insufficiency|Coronary Artery Disease	aspirin	-	INTERVENTIONAL
NCT03821883	RECRUITING	Atrial Fibrillation|Stroke|Bleeding	Aspirin	-	INTERVENTIONAL
NCT03849625	COMPLETED	Aspirin Sensitivity|Aspirin-exacerbated Respiratory Disease|Aspirin-Induced Angioedema-Urticaria|Aspirin Allergy|NSAID-Induced Asthma|NSAID-Induced Angioedema-Urticaria|NSAID-Induced Anaphylactoid Reaction|Aspirin-Induced Anaphylactoid Reaction	aspirin	-	OBSERVATIONAL
NCT03871517	COMPLETED	Ischemic Stroke|Indobufen|Aspirin	Aspirin	PHASE4	INTERVENTIONAL
NCT03904732	COMPLETED	Colorectal Cancer|Cardiovascular Disease|Bleeding	Aspirin	-	OBSERVATIONAL
NCT03907046	RECRUITING	Intracerebral Hemorrhage|Atrial Fibrillation	Aspirin	PHASE3	INTERVENTIONAL
NCT03961360	ACTIVE_NOT_RECRUITING	Pre-Eclampsia|Hypertension in Pregnancy|Obesity	Aspirin	PHASE2|PHASE3	INTERVENTIONAL
NCT03978988	RECRUITING	Carotid Artery Diseases|Thrombectomy|Tandem Occlusion|Stroke	Aspirin	-	INTERVENTIONAL
NCT04014803	RECRUITING	Coronary Artery Disease	aspirin	PHASE4	INTERVENTIONAL
NCT04059679	UNKNOWN	Coronary Artery Disease|Peripheral Artery Disease	Aspirin	PHASE4	INTERVENTIONAL
NCT04069156	COMPLETED	Heart Failure	Aspirin	-	INTERVENTIONAL
NCT04097912	COMPLETED	Myocardial Infarction|Stroke (Including Ischaemic Stroke and Transient Ischaemic Attack)|Unstable Angina|Angina|Ischaemic Heart Disease	Aspirin	-	OBSERVATIONAL
NCT04128956	SUSPENDED	Venous Thromboses|Stent Stenosis	Aspirin	PHASE2	INTERVENTIONAL
NCT04129008	UNKNOWN	Coronary Artery Disease|Gastroesophageal Reflux Disease	Aspirin	PHASE4	INTERVENTIONAL
NCT04153760	COMPLETED	Venous Thromboembolism|Postpartum Period|Aspirin	Aspirin	EARLY_PHASE1	INTERVENTIONAL
NCT04217447	RECRUITING	Coronary Artery Disease	Aspirin	PHASE3	INTERVENTIONAL
NCT04243122	ACTIVE_NOT_RECRUITING	Myeloproliferative Neoplasm (MPN)|Essential Thrombocythemia (ET)|JAK2 Mutation|Polycythemia Vera (PV)|Primary Myelofibrosis|Venous Thromboembolism (VTE)	Aspirin	PHASE2	INTERVENTIONAL
NCT04243278	RECRUITING	Preeclampsia Severe|Cardiovascular Diseases|Primary Prevention	aspirin	EARLY_PHASE1	INTERVENTIONAL
NCT04256525	UNKNOWN	Venous Thrombosis Due to Central Venous Access Device (Disorder)|Prophylactic Anticoagulation|Patients With Tumor	Aspirin	PHASE4	INTERVENTIONAL
NCT04269863	UNKNOWN	Peripheral Arterial Disease	Aspirin	-	INTERVENTIONAL
NCT04295486	RECRUITING	Venous Thromboembolism	Aspirin	PHASE2	INTERVENTIONAL
NCT04305028	NOT_YET_RECRUITING	Peripheral Arterial Disease	Aspirin	-	OBSERVATIONAL
NCT04308551	UNKNOWN	Stable Coronary Heart Disease	Aspirin	-	INTERVENTIONAL
NCT04330872	COMPLETED	Stroke, Ischemic	Aspirin	PHASE4	INTERVENTIONAL
NCT04352439	COMPLETED	Venous Thromboembolism|Ovarian Cancer	Aspirin	PHASE4	INTERVENTIONAL
NCT04356326	RECRUITING	Chronic Hypertension Complicating Pregnancy|Pre-Eclampsia|Intrauterine Growth Restriction|Aspirin|Perinatal Death|Placental Abruption	Aspirin	PHASE3	INTERVENTIONAL
NCT04425590	UNKNOWN	Ischemic Stroke	Aspirin	PHASE2|PHASE3	INTERVENTIONAL
NCT04504864	UNKNOWN	Ischemic Stroke	aspirin	PHASE4	INTERVENTIONAL
NCT04516993	COMPLETED	Stroke	Aspirin	PHASE2	INTERVENTIONAL
NCT04609111	ACTIVE_NOT_RECRUITING	Acute Coronary Syndrome	aspirin	PHASE4	INTERVENTIONAL
NCT04624295	RECRUITING	Antiplatelet Therapy|Hemorrhagic Infarction	aspirin	PHASE4	INTERVENTIONAL
NCT04694248	RECRUITING	Deep Vein Thrombosis|Iliac Vein Thrombosis|Iliac Vein Obstruction|Iliac Vein Stenosis|Iliac Vein Compression Syndrome	Aspirin	-	INTERVENTIONAL
NCT04753749	RECRUITING	Myocardial Infarction, Acute|Coronary Artery Disease	aspirin	-	INTERVENTIONAL
NCT04792723	UNKNOWN	Cardiovascular Diseases	aspirin	PHASE1	INTERVENTIONAL
NCT04796714	RECRUITING	Atrial Fibrillation|Atrial Appendage|Anticoagulants|Stroke|Platelet Aggregation Inhibitors	Aspirin	PHASE4	INTERVENTIONAL
NCT04949516	COMPLETED	Acute Coronary Syndrome|Drug-Eluting Stents	Aspirin	PHASE4	INTERVENTIONAL
NCT05009862	RECRUITING	Peripheral Arterial Disease	Aspirin	PHASE4	INTERVENTIONAL
NCT05058924	RECRUITING	Venous Thromboembolism	aspirin	-	INTERVENTIONAL
NCT05089175	RECRUITING	Hypertensive Disorder of Pregnancy|Pregnancy Complications	aspirin	-	OBSERVATIONAL
NCT05104229	NOT_YET_RECRUITING	Crohn Disease|Ulcerative Colitis|Venous Thromboembolism	Aspirin	PHASE3	INTERVENTIONAL
NCT05105750	UNKNOWN	Coronary Atherosclerosis	aspirin	PHASE4	INTERVENTIONAL
NCT05125276	RECRUITING	Non ST Segment Elevation Acute Coronary Syndrome	Aspirin	PHASE4	INTERVENTIONAL
NCT05293808	COMPLETED	Acute Coronary Syndrome|Diabetes Mellitus	aspirin	PHASE4	INTERVENTIONAL
NCT05308030	NOT_YET_RECRUITING	Peripheral Arterial Disease	Aspirin	EARLY_PHASE1	INTERVENTIONAL
NCT05347069	RECRUITING	Stable Angina Pectoris|Coronary Artery Disease|Ischemic Heart Disease	Aspirin	PHASE4	INTERVENTIONAL
NCT05418556	RECRUITING	Coronary Artery Disease	aspirin	PHASE4	INTERVENTIONAL
NCT05515120	COMPLETED	Venous Thromboembolism|Anticoagulant-induced Bleeding|Venous Thromboses|Pulmonary Embolism	Aspirin	PHASE2|PHASE3	INTERVENTIONAL
NCT05525156	SUSPENDED	Hiv|Cardiovascular Diseases	aspirin	PHASE2	INTERVENTIONAL
NCT05633810	RECRUITING	Diabete Type 2|Cardiovascular Diseases	Aspirin	PHASE3	INTERVENTIONAL
NCT05663307	RECRUITING	Ischemic Stroke, Acute	Aspirin	PHASE2|PHASE3	INTERVENTIONAL
NCT05709509	RECRUITING	ST Elevation Myocardial Infarction|Colchicine|Cardiac Remodeling, Ventricular	aspirin	PHASE4	INTERVENTIONAL
NCT05709626	RECRUITING	ST-segment Elevation Myocardial Infarction (STEMI)	aspirin	PHASE4	INTERVENTIONAL
NCT05730621	RECRUITING	Sarpogrelate|Blood Viscosity|Peripheral Arterial Disease|Coronary Artery Disease	Aspirin	PHASE4	INTERVENTIONAL
NCT05906199	RECRUITING	Diabetic Peripheral Angiopathy	Aspirin	PHASE4	INTERVENTIONAL
NCT05907902	NOT_YET_RECRUITING	Intracranial Aneurysm|Cerebrovascular Disease	Aspirin	PHASE3	INTERVENTIONAL
NCT05932472	RECRUITING	Atherosclerosis|Cardiovascular Diseases|Drug Effect	Aspirin	PHASE4	INTERVENTIONAL
NCT05955365	RECRUITING	Percutaneous Coronary Intervention (PCI)|Atrial Fibrillation (AF)|Oral Anticoagulation|P2Y12 Inhibitor	Aspirin	PHASE4	INTERVENTIONAL
NCT06007222	RECRUITING	Aortic Stenosis|TAVI(Transcatheter Aortic Valve Implantation)|Aspirin|DAPT(Dual Antiplatelet Therapy)|SAPT(Single Antiplatelet Therapy)	Aspirin	PHASE4	INTERVENTIONAL
NCT06082063	NOT_YET_RECRUITING	Cardiovascular Diseases|Heart Failure|Type 1 Diabetes|Kidney Failure	Aspirin	-	INTERVENTIONAL
NCT06254391	RECRUITING	Myocardial Infarction|Acute Coronary Syndrome	aspirin	PHASE2	INTERVENTIONAL
NCT06280976	NOT_YET_RECRUITING	Coronary Artery Disease|Atherosclerosis, Coronary	Aspirin	PHASE4	INTERVENTIONAL
NCT06281665	NOT_YET_RECRUITING	Hypertensive Disorder of Pregnancy|Pre-Eclampsia|Hypertension|Eclampsia|Gestational Hypertension|Cardiovascular Diseases|Toxemia|Pregnancy Complications|Vascular Diseases|Hypertension, Pregnancy Induced|Hypertension;Pre-Eclamptic	aspirin	PHASE4	INTERVENTIONAL
NCT00443794	COMPLETED	Cardiovascular Diseases	Aspirin,Atenolol,Simvastatin	-	INTERVENTIONAL
NCT03176498	SUSPENDED	Cerebral Infarction	Aspirin,Atorvastatin	PHASE1|PHASE2	INTERVENTIONAL
NCT03228017	COMPLETED	Cardiovascular Diseases|Myocardial Infarction|Atherosclerotic Cardiovascular Disease|Thrombotic Vascular Disease	Aspirin,Atorvastatin	PHASE4	INTERVENTIONAL
NCT04754789	UNKNOWN	ST Elevation Myocardial Infarction	Aspirin,Atorvastatin	PHASE3	INTERVENTIONAL
NCT03431909	COMPLETED	Acute Ischemic Stroke	aspirin,atorvastatin,clopidogrel	PHASE4	INTERVENTIONAL
NCT04824911	RECRUITING	Acute Stroke|Dual Antiplatelet Therapy|Statin	Aspirin,Atorvastatin,Clopidogrel	PHASE2	INTERVENTIONAL
NCT03072082	UNKNOWN	Coronary Artery Disease(CAD)	Aspirin,Atorvastatin,Clopidogrel,Metoprolol	PHASE4	INTERVENTIONAL
NCT03072121	UNKNOWN	Coronary Artery Disease(CAD)	Aspirin,Atorvastatin,Clopidogrel,Metoprolol	PHASE4	INTERVENTIONAL
NCT04661709	UNKNOWN	Coronary Heart Disease|Unstable Angina|Chinese Herbal Medicine	Aspirin,Atorvastatin,Clopidogrel,Metoprolol	PHASE4	INTERVENTIONAL
NCT00664846	COMPLETED	Stroke	Aspirin,Atorvastatin,Clopidogrel,Simvastatin	-	INTERVENTIONAL
NCT02767401	COMPLETED	Hibernation, Myocardial|Complete Occlusion of Coronary Artery	aspirin,atorvastatin,clopidogrel,ticagrelor	PHASE4	INTERVENTIONAL
NCT03372785	UNKNOWN	Chronic Total Occlusion of Coronary Artery|Percutaneous Coronary Intervention|Coronary Artery Disease|Viable Myocardium	aspirin,atorvastatin,clopidogrel,ticagrelor	-	OBSERVATIONAL
NCT04744571	UNKNOWN	Coronary Artery Disease|Coronary Occlusion|Percutaneous Coronary Intervention|Chronic Total Occlusion of Coronary Artery|Drug-Eluting Stents	aspirin,atorvastatin,clopidogrel,ticagrelor	-	INTERVENTIONAL
NCT02029118	COMPLETED	Stable Angina Pectoris	Aspirin,Atorvastatin,Metoprolol	EARLY_PHASE1	INTERVENTIONAL
NCT04148820	UNKNOWN	Ischemic Heart Disease	Aspirin,Atorvastatin,Perindopril	PHASE4	INTERVENTIONAL
NCT00734123	UNKNOWN	Atherosclerosis|Cardiovascular Diseases	Aspirin,Atorvastatin,Simvastatin,clopidogrel	PHASE4	INTERVENTIONAL
NCT01518231	UNKNOWN	Stroke	Aspirin,Atorvastatin,Warfarin	PHASE1	INTERVENTIONAL
NCT00059306	COMPLETED	Cerebrovascular Accident|Hypertension	aspirin,clopidogrel	PHASE3	INTERVENTIONAL
NCT00105209	COMPLETED	Hypertension, Pulmonary	Aspirin,clopidogrel	PHASE2	INTERVENTIONAL
NCT00152646	UNKNOWN	Peripheral Arterial Disease	aspirin,clopidogrel	PHASE4	INTERVENTIONAL
NCT00189618	COMPLETED	Peripheral Arterial Disease	Aspirin,Clopidogrel	PHASE4	INTERVENTIONAL
NCT00222261	COMPLETED	Coronary Heart Disease|Angina Pectoris|Atherosclerosis	aspirin,clopidogrel	PHASE4	INTERVENTIONAL
NCT00224809	COMPLETED	Cardiovascular Diseases|Heart Diseases|Coronary Disease	Aspirin,Clopidogrel	-	INTERVENTIONAL
NCT00262275	COMPLETED	Ischemic Heart Disease	Aspirin,Clopidogrel	-	INTERVENTIONAL
NCT00330772	COMPLETED	Coronary Artery Disease|Coronary Artery Bypass Grafting	Aspirin,Clopidogrel	PHASE3	INTERVENTIONAL
NCT00343876	COMPLETED	Coronary Artery Disease	aspirin,clopidogrel	PHASE4	INTERVENTIONAL
NCT00404781	COMPLETED	Ischemic Heart Disease|Acute Coronary Syndromes	aspirin,clopidogrel	PHASE4	INTERVENTIONAL
NCT00406991	COMPLETED	Diabetes|Diabetic Retinopathy	aspirin,clopidogrel	PHASE2	INTERVENTIONAL
NCT00418860	COMPLETED	Coronary Artery Disease	Aspirin,Clopidogrel	-	INTERVENTIONAL
NCT00484926	COMPLETED	Coronary Artery Disease	Aspirin,Clopidogrel	PHASE4	INTERVENTIONAL
NCT00590174	COMPLETED	Coronary Artery Disease	Aspirin,Clopidogrel	PHASE4	INTERVENTIONAL
NCT00684203	COMPLETED	Atherosclerosis|Myocardial Ischemia|Myocardial Infarction	Aspirin,Clopidogrel	PHASE2	INTERVENTIONAL
NCT00687076	COMPLETED	Peripheral Arterial Disease	Aspirin,Clopidogrel	PHASE4	INTERVENTIONAL
NCT00699998	COMPLETED	Acute Coronary Syndrome	Aspirin,Clopidogrel	PHASE3	INTERVENTIONAL
NCT00775762	UNKNOWN	Polyvascular Disease|Cardiovascular Disease	aspirin,clopidogrel	PHASE3	INTERVENTIONAL
NCT00776477	UNKNOWN	Atherosclerosis	aspirin,clopidogrel	PHASE3	INTERVENTIONAL
NCT00776633	UNKNOWN	Coronary Artery Disease|Atrial Fibrillation	aspirin,clopidogrel	PHASE4	INTERVENTIONAL
NCT00797056	COMPLETED	Peripheral Vascular Diseases	Aspirin,Clopidogrel	EARLY_PHASE1	INTERVENTIONAL
NCT00799396	COMPLETED	Platelet Aggregation Inhibitors|Coronary Heart Disease	Aspirin,Clopidogrel	PHASE4	INTERVENTIONAL
NCT00814268	COMPLETED	Stroke	Aspirin,Clopidogrel	PHASE4	INTERVENTIONAL
NCT00822536	COMPLETED	Coronary Artery Disease|Stent Thrombosis|Myocardial Ischemia	Aspirin,Clopidogrel	PHASE4	INTERVENTIONAL
NCT00827411	COMPLETED	Coronary Artery Disease|Acute Coronary Syndrome	Aspirin,clopidogrel	PHASE4	INTERVENTIONAL
NCT00858715	COMPLETED	Atherosclerosis|Angioplasty	aspirin,clopidogrel	-	INTERVENTIONAL
NCT00891670	UNKNOWN	Coronary Artery Stenosis|Maximal Platelet Aggregation|Late Platelet Aggregation|High Post-Treatment Platelet Reactivity	aspirin,clopidogrel	PHASE3	INTERVENTIONAL
NCT00915733	COMPLETED	Myocardial Infarction	aspirin,clopidogrel	PHASE4	INTERVENTIONAL
NCT00935506	COMPLETED	Cardiovascular Disease	Aspirin,Clopidogrel	PHASE1	INTERVENTIONAL
NCT00954707	UNKNOWN	Coronary Artery Disease	Aspirin,Clopidogrel	PHASE4	INTERVENTIONAL
NCT00977938	COMPLETED	Coronary Artery Disease	Aspirin,Clopidogrel	PHASE4	INTERVENTIONAL
NCT01094457	COMPLETED	Acute Coronary Syndromes|Percutaneous Coronary Intervention|Clopidogrel Low Responsiveness	aspirin,clopidogrel	PHASE4	INTERVENTIONAL
NCT01102439	COMPLETED	Coronary Artery Disease	Aspirin,Clopidogrel	PHASE4	INTERVENTIONAL
NCT01106534	COMPLETED	Chronic Total Occlusion of Coronary Artery|Vascular Disease|Myocardial Ischemia|Coronary Artery Stenosis|Coronary Disease|Coronary Artery Disease|Coronary Restenosis	aspirin,clopidogrel	PHASE4	INTERVENTIONAL
NCT01157455	UNKNOWN	Coronary Artery Diseases	Aspirin,Clopidogrel	PHASE4	INTERVENTIONAL
NCT01186146	COMPLETED	Coronary Artery Disease	Aspirin,Clopidogrel	PHASE4	INTERVENTIONAL
NCT01192724	COMPLETED	Coronary Artery Disease	Aspirin,Clopidogrel	PHASE4	INTERVENTIONAL
NCT01231165	COMPLETED	Coronary Heart Disease	aspirin,clopidogrel	PHASE2|PHASE3	INTERVENTIONAL
NCT01381185	COMPLETED	Acute Myocardial Infarction	Aspirin,Clopidogrel	PHASE4	INTERVENTIONAL
NCT01422109	COMPLETED	Acute Coronary Syndrome	aspirin,clopidogrel	PHASE1	INTERVENTIONAL
NCT01449617	UNKNOWN	Carotid Artery Disease	Aspirin,clopidogrel	-	OBSERVATIONAL
NCT01496261	COMPLETED	Coronary Artery Disease	Aspirin,Clopidogrel	PHASE1	INTERVENTIONAL
NCT01526122	COMPLETED	Atherosclerosis	Aspirin,Clopidogrel	PHASE1	INTERVENTIONAL
NCT01559298	COMPLETED	Aortic Valve Disease|Myocardial Infarction|Stroke	Aspirin,clopidogrel	PHASE4	INTERVENTIONAL
NCT01584791	COMPLETED	Coronary Artery Disease	aspirin,clopidogrel	PHASE4	INTERVENTIONAL
NCT01586975	COMPLETED	Stroke|Myocardial Infarctions	Aspirin,Clopidogrel	PHASE2|PHASE3	INTERVENTIONAL
NCT01598337	UNKNOWN	Coronary Artery Disease	Aspirin,Clopidogrel	PHASE3	INTERVENTIONAL
NCT01642134	COMPLETED	Aortic Valve Stenosis|Stroke	aspirin,clopidogrel	PHASE4	INTERVENTIONAL
NCT01657071	COMPLETED	Acute Coronary Syndrome	aspirin,clopidogrel	PHASE1	INTERVENTIONAL
NCT01663038	COMPLETED	Coronary Artery Disease	Aspirin,Clopidogrel	PHASE1	INTERVENTIONAL
NCT01758614	COMPLETED	Carotid Artery Occlusion|Middle Cerebral Artery Occlusion|Stroke	Aspirin,Clopidogrel	PHASE3	INTERVENTIONAL
NCT01779401	COMPLETED	Coronary Heart Disease	Aspirin,Clopidogrel	-	INTERVENTIONAL
NCT01790997	COMPLETED	Acute Ischemic Stroke	Aspirin,Clopidogrel	PHASE3	INTERVENTIONAL
NCT01802775	COMPLETED	Peripheral Arterial Disease	Aspirin,Clopidogrel	PHASE2	INTERVENTIONAL
NCT01815008	COMPLETED	Platelet Aggregation|Platelet Transcriptome|Coronary Artery Disease	Aspirin,Clopidogrel	PHASE4	INTERVENTIONAL
NCT01887704	COMPLETED	Coronary Artery Disease	Aspirin,Clopidogrel	-	INTERVENTIONAL
NCT01924325	UNKNOWN	Ischemic Stroke|TIA	Aspirin,Clopidogrel	PHASE2|PHASE3	INTERVENTIONAL
NCT01959191	COMPLETED	Coronary Artery Disease	aspirin,clopidogrel	-	OBSERVATIONAL
NCT01995370	COMPLETED	Noncardioembolic Cerebral Infarction	aspirin,clopidogrel	PHASE4	INTERVENTIONAL
NCT02044250	COMPLETED	Coronary Heart Disease	Aspirin,Clopidogrel	PHASE4	INTERVENTIONAL
NCT02224131	UNKNOWN	Embolic Stroke	Aspirin,clopidogrel	PHASE4	INTERVENTIONAL
NCT02247128	COMPLETED	Aortic Valve Disease|Myocardial Infarction|Stroke|Bleeding	Aspirin,clopidogrel	PHASE4	INTERVENTIONAL
NCT02260622	COMPLETED	Critical Limb Ischemia	aspirin,clopidogrel	PHASE2	INTERVENTIONAL
NCT02294643	COMPLETED	Coronary Artery Disease|Diabetes Mellitus|Renal Insufficiency, Chronic	Aspirin,Clopidogrel	PHASE3	INTERVENTIONAL
NCT02384070	COMPLETED	Coronary Artery Disease	Aspirin,Clopidogrel	-	INTERVENTIONAL
NCT02410083	COMPLETED	ANEURYSM CORONARY ARTERY	Aspirin,Clopidogrel	PHASE4	INTERVENTIONAL
NCT02439190	COMPLETED	Thrombosis	Aspirin,Clopidogrel	PHASE1	INTERVENTIONAL
NCT02548650	COMPLETED	Myocardial Infarction|Diabetes Mellitus|Peripheral Arterial Disease	Aspirin,Clopidogrel	PHASE4	INTERVENTIONAL
NCT02550717	COMPLETED	Secondary Prevention|Stroke|Ischemic Heart Disease|Coronary Heart Disease	Aspirin,Clopidogrel	-	OBSERVATIONAL
NCT02559414	COMPLETED	HIV|Cardiovascular Diseases|Inflammation	Aspirin,Clopidogrel	PHASE2	INTERVENTIONAL
NCT02565693	COMPLETED	Cerebral Hemorrhage|Atrial Fibrillation	Aspirin,Clopidogrel	PHASE2	INTERVENTIONAL
NCT02567461	COMPLETED	Coronary Artery Disease	Aspirin,Clopidogrel	PHASE4	INTERVENTIONAL
NCT02594410	COMPLETED	Hypertension	Aspirin,Clopidogrel	PHASE4	INTERVENTIONAL
NCT02640794	COMPLETED	Aortic Valve Disease|Myocardial Infarction|Stroke|Bleeding	Aspirin,Clopidogrel	PHASE4	INTERVENTIONAL
NCT02642419	UNKNOWN	Atrial Fibrillation	aspirin,clopidogrel	PHASE4	INTERVENTIONAL
NCT02689037	UNKNOWN	Intracranial Atherosclerosis	Aspirin,clopidogrel	PHASE3	INTERVENTIONAL
NCT02776540	COMPLETED	Ischemic Cerebrovascular Accident	Aspirin,Clopidogrel	PHASE4	INTERVENTIONAL
NCT02829151	UNKNOWN	Critical Limb Ischemia	aspirin,clopidogrel	PHASE4	INTERVENTIONAL
NCT02869009	COMPLETED	Ischemic Stroke	Aspirin,clopidogrel	PHASE3	INTERVENTIONAL
NCT02960126	UNKNOWN	Atrial Fibrillation	Aspirin,Clopidogrel	PHASE3	INTERVENTIONAL
NCT02975076	UNKNOWN	Stroke, Acute|Ischemic Attack, Transient	Aspirin,Clopidogrel	-	INTERVENTIONAL
NCT03078257	UNKNOWN	Coronary Artery Disease	Aspirin,Clopidogrel	PHASE1	INTERVENTIONAL
NCT03188705	COMPLETED	Heart Diseases|Coronary Disease|Coronary Artery Disease|Cardiovascular Diseases|Myocardial Ischemia|Artery Occlusion|Aspirin Sensitivity|Clopidogrel, Poor Metabolism of|Platelet Dysfunction|Platelet Thrombus	Aspirin,Clopidogrel	PHASE4	INTERVENTIONAL
NCT03198741	COMPLETED	Gastrointestinal Injury|Ischemic Heart Disease	Aspirin,Clopidogrel	PHASE4	INTERVENTIONAL
NCT03207451	COMPLETED	Coronary Artery Disease|Peripheral Vascular Disease|Myocardial Infarction	Aspirin,Clopidogrel	PHASE4	INTERVENTIONAL
NCT03378934	RECRUITING	Coronary Artery Disease|Percutaneous Coronary Intervention	Aspirin,Clopidogrel	PHASE4	INTERVENTIONAL
NCT03581409	COMPLETED	Aneurysm, Cerebral|Endovascular Procedures	Aspirin,Clopidogrel	PHASE4	INTERVENTIONAL
NCT03661411	COMPLETED	Stroke	Aspirin,Clopidogrel	PHASE4	INTERVENTIONAL
NCT03766581	COMPLETED	Acute Ischemic Stroke|Transient Ischemic Attack (TIA)	Aspirin,Clopidogrel	PHASE2	INTERVENTIONAL
NCT03823274	COMPLETED	Ischemic Stroke	Aspirin,Clopidogrel	-	OBSERVATIONAL
NCT03961334	RECRUITING	Stroke, Ischemic	Aspirin,Clopidogrel	PHASE3	INTERVENTIONAL
NCT04088513	RECRUITING	G6PD Deficiency|Stroke	Aspirin,Clopidogrel	PHASE4	INTERVENTIONAL
NCT04142151	UNKNOWN	Ischemic Stroke|Antiplatelet Effect	Aspirin,Clopidogrel	-	INTERVENTIONAL
NCT04165629	UNKNOWN	Peripheral Artery Disease|Critical Limb Ischemia|Claudication, Intermittent	Aspirin,Clopidogrel	-	OBSERVATIONAL
NCT04407312	UNKNOWN	Myocardial Infarction, Acute	Aspirin,Clopidogrel	PHASE4	INTERVENTIONAL
NCT04418479	RECRUITING	Coronary Artery Disease	Aspirin,Clopidogrel	PHASE4	INTERVENTIONAL
NCT04420351	COMPLETED	Minor Stroke	Aspirin,Clopidogrel	PHASE3	INTERVENTIONAL
NCT04434365	UNKNOWN	Stable Coronary Artery Disease|Percutaneous Coronary Intervention	Aspirin,Clopidogrel	PHASE1|PHASE2	INTERVENTIONAL
NCT04624854	RECRUITING	Coronary Artery Disease|Myocardial Ischemia|Acute Coronary Syndrome|Heart Diseases|Syndrome Heart Disease|Cardiovascular Diseases|Arteriosclerosis|Arterial Occlusive Diseases|Coronary Disease|Vascular Diseases	Aspirin,Clopidogrel	PHASE4	INTERVENTIONAL
NCT04698031	RECRUITING	Silent Brain Infarction	Aspirin,Clopidogrel	PHASE4	INTERVENTIONAL
NCT04809818	UNKNOWN	Acute Ischemic Stroke	Aspirin,Clopidogrel	PHASE1	INTERVENTIONAL
NCT04847752	RECRUITING	Ischemic Stroke|Large-Artery Atherosclerosis (Embolus/Thrombosis)	Aspirin,Clopidogrel	-	OBSERVATIONAL
NCT04850417	NOT_YET_RECRUITING	Spontaneous Coronary Artery Dissection	aspirin,clopidogrel	PHASE4	INTERVENTIONAL
NCT05122741	RECRUITING	Myocardial Infarction|Myocardial Fibrosis|Myocardial Remodeling, Ventricular	Aspirin,Clopidogrel	-	OBSERVATIONAL
NCT05193071	RECRUITING	Ischemic Stroke	Aspirin,Clopidogrel	PHASE4	INTERVENTIONAL
NCT05320926	RECRUITING	Ischemic Heart Disease	Aspirin,Clopidogrel	-	INTERVENTIONAL
NCT05353140	RECRUITING	Atrial Fibrillation|Percutaneous Coronary Intervention	Aspirin,Clopidogrel	-	INTERVENTIONAL
NCT05493657	RECRUITING	Severe Aortic Stenosis	Aspirin,Clopidogrel	-	INTERVENTIONAL
NCT05573958	NOT_YET_RECRUITING	Acute Coronary Syndrome	Aspirin,Clopidogrel	PHASE4	INTERVENTIONAL
NCT05638867	RECRUITING	Coronary Artery Disease|Percutaneous Coronary Intervention|Acute Coronary Syndrome	Aspirin,Clopidogrel	PHASE4	INTERVENTIONAL
NCT05671276	RECRUITING	Atrial Fibrillation|Left Atrial Appendage Occlusion|Silent Cerebral Embolism	aspirin,clopidogrel	PHASE4	INTERVENTIONAL
NCT05700266	NOT_YET_RECRUITING	Ischemic Stroke|Intracranial Atherosclerosis|Stenosis	Aspirin,Clopidogrel	PHASE2|PHASE3	INTERVENTIONAL
NCT05718531	NOT_YET_RECRUITING	Coronary Artery Ectasia	Aspirin,Clopidogrel	PHASE3	INTERVENTIONAL
NCT05910125	NOT_YET_RECRUITING	Ischemic Stroke	Aspirin,Clopidogrel	PHASE4	INTERVENTIONAL
NCT05960721	RECRUITING	Atrial Fibrillation	Aspirin,Clopidogrel	-	INTERVENTIONAL
NCT06053021	RECRUITING	Acute Ischemic Stroke|Thrombocytopenia	aspirin,clopidogrel	-	INTERVENTIONAL
NCT06238115	RECRUITING	Unruptured Intracranial Aneurysm|Flow Diverter|Stent-assisted Coiling|Thromboembolic Events	aspirin,clopidogrel	PHASE2|PHASE3	INTERVENTIONAL
NCT06243133	RECRUITING	Ischemic Stroke|Intracranial Arteriosclerosis|Secondary Prevention|Antiplatelet Drug	aspirin,clopidogrel	PHASE4	INTERVENTIONAL
NCT00109382	COMPLETED	Transient Ischemic Attack|Stroke	Aspirin,Clopidogrel,Simvastatin	PHASE2|PHASE3	INTERVENTIONAL
NCT00528411	COMPLETED	Coronary Artery Disease	Aspirin,Clopidogrel,Ticagrelor	PHASE2	INTERVENTIONAL
NCT00642811	COMPLETED	Stable Coronary Artery Disease	Aspirin,Clopidogrel,Ticagrelor	PHASE2	INTERVENTIONAL
NCT01823510	COMPLETED	Type-2 Diabetes Mellitus|Coronary Artery Disease	Aspirin,Clopidogrel,Ticagrelor	PHASE4	INTERVENTIONAL
NCT01830543	COMPLETED	Atrial Fibrillation|Percutaneous Coronary Intervention	aspirin,clopidogrel,ticagrelor	PHASE3	INTERVENTIONAL
NCT02018055	COMPLETED	Acute Myocardial Infarction	Aspirin,Clopidogrel,Ticagrelor	PHASE4	INTERVENTIONAL
NCT02224066	COMPLETED	Severe Aortic Valve Stenosis|Transcatheter Aortic Valve Implantation|Transcatheter Aortic Valve Replacement	Aspirin,Clopidogrel,Ticagrelor	PHASE4	INTERVENTIONAL
NCT02519608	COMPLETED	Coronary Artery Disease|Chronic Obstructive Pulmonary Disease	Aspirin,Clopidogrel,Ticagrelor	PHASE2	INTERVENTIONAL
NCT02677545	COMPLETED	Carotid Artery Stenosis	Aspirin,Clopidogrel,Ticagrelor	PHASE2	INTERVENTIONAL
NCT02748330	COMPLETED	Coronary Artery Disease|Diabetes Mellitus, Type 2	Aspirin,Clopidogrel,Ticagrelor	PHASE4	INTERVENTIONAL
NCT03062826	ACTIVE_NOT_RECRUITING	ST-segment Elevation Myocardial Infarction	aspirin,clopidogrel,ticagrelor	-	OBSERVATIONAL
NCT03119012	SUSPENDED	Coronary Artery Disease|Stents|Atherosclerosis	Aspirin,Clopidogrel,Ticagrelor	PHASE4	INTERVENTIONAL
NCT03649711	COMPLETED	Chronic Kidney Diseases|Heart Attack|Stroke, Ischemic	Aspirin,Clopidogrel,Ticagrelor	PHASE3	INTERVENTIONAL
NCT03729401	SUSPENDED	Coronary Artery Disease|Myocardial Infarction	Aspirin,Clopidogrel,Ticagrelor	PHASE4	INTERVENTIONAL
NCT04078737	COMPLETED	Stroke|Transient Ischemic Attack	Aspirin,Clopidogrel,Ticagrelor	PHASE3	INTERVENTIONAL
NCT04695106	RECRUITING	Atrial Fibrillation|Antithrombotic Therapy|Acute Coronary Syndrome|Percutaneous Coronary Interventions	Aspirin,Clopidogrel,Ticagrelor	PHASE4	INTERVENTIONAL
NCT04945616	COMPLETED	Thrombosis	Aspirin,clopidogrel,ticagrelor	PHASE1	INTERVENTIONAL
NCT05047172	RECRUITING	Intracranial Arteriosclerosis|Stroke	Aspirin,Clopidogrel,Ticagrelor	PHASE3	INTERVENTIONAL
NCT05209412	ACTIVE_NOT_RECRUITING	De Novo Stenosis|Coronary Artery Disease|Percutaneous Coronary Intervention	Aspirin,Clopidogrel,Ticagrelor	-	INTERVENTIONAL
NCT05476081	RECRUITING	Ischemic Stroke|TIA	Aspirin,Clopidogrel,Ticagrelor	-	OBSERVATIONAL
NCT05681702	RECRUITING	Coronary Artery Disease	aspirin,clopidogrel,ticagrelor	PHASE4	INTERVENTIONAL
NCT05885932	RECRUITING	Ischemic Stroke|Vertebral Artery Stenosis	Aspirin,clopidogrel,ticagrelor	-	INTERVENTIONAL
NCT05978726	COMPLETED	Coronary Heart Disease	aspirin,clopidogrel,ticagrelor	-	OBSERVATIONAL
NCT06088433	NOT_YET_RECRUITING	Coronary Heart Disease	Aspirin,Clopidogrel,Ticagrelor	PHASE4	INTERVENTIONAL
NCT02164864	COMPLETED	Atrial Fibrillation|Percutaneous Coronary Intervention	Aspirin,Clopidogrel,Ticagrelor,Warfarin	PHASE3	INTERVENTIONAL
NCT02206815	COMPLETED	Atrial Fibrillation|Coronary Artery Disease	Aspirin,Clopidogrel,Ticagrelor,Warfarin	PHASE4	INTERVENTIONAL
NCT00007683	COMPLETED	Heart Failure	Aspirin,Clopidogrel,Warfarin	PHASE3	INTERVENTIONAL
NCT00662467	COMPLETED	Myocardial Infarction	aspirin,clopidogrel,warfarin	-	INTERVENTIONAL
NCT03088072	UNKNOWN	Non-Valvular Atrial Fibrillation|Left Atrial Appendage Closure	Aspirin,Clopidogrel,Warfarin	PHASE4	INTERVENTIONAL
NCT02100462	UNKNOWN	Hypertension	Aspirin,Hydrochlorothiazide	PHASE4	INTERVENTIONAL
NCT04371874	COMPLETED	Hypertension	Aspirin,Hydrochlorothiazide	-	INTERVENTIONAL
NCT00223717	COMPLETED	Hypertension	Aspirin,Hydrochlorothiazide,Nifedipine,metoprolol	PHASE1	INTERVENTIONAL
NCT00000469	COMPLETED	Cardiovascular Diseases|Carotid Stenosis|Cerebral Arteriosclerosis|Cerebrovascular Disorders|Heart Diseases|Vascular Diseases	aspirin,lovastatin	PHASE2	INTERVENTIONAL
NCT00122447	COMPLETED	Impaired Glucose Tolerance|Prediabetic State	Aspirin,Olmesartan	-	INTERVENTIONAL
NCT01321255	COMPLETED	Myocardial Infarction	aspirin,simvastatin	PHASE3	INTERVENTIONAL
NCT02201394	COMPLETED	Coronary Artery Disease	Aspirin,Ticagrelor	PHASE4	INTERVENTIONAL
NCT02219412	COMPLETED	Coronary Heart Disease	Aspirin,ticagrelor	PHASE4	INTERVENTIONAL
NCT02270242	COMPLETED	Cardiovascular Disease|Interventional Cardiology	Aspirin,ticagrelor	PHASE4	INTERVENTIONAL
NCT02325466	COMPLETED	Peripheral Artery Disease|Type 2 Diabetes	Aspirin,Ticagrelor	PHASE3	INTERVENTIONAL
NCT02383771	COMPLETED	Coronary Artery Disease	Aspirin,Ticagrelor	PHASE4	INTERVENTIONAL
NCT02494895	UNKNOWN	Acute Coronary Syndrome	Aspirin,Ticagrelor	PHASE4	INTERVENTIONAL
NCT02531165	COMPLETED	Acute Myocardial Infarction	Aspirin,Ticagrelor	-	INTERVENTIONAL
NCT02545933	COMPLETED	Myocardial Infarction	Aspirin,Ticagrelor	PHASE4	INTERVENTIONAL
NCT03487406	COMPLETED	Chronic Obstructive Pulmonary Disease (COPD)	Aspirin,Ticagrelor	PHASE2	INTERVENTIONAL
NCT03620760	UNKNOWN	Unstable Angina Pectoris|Coronary Stent Implantation	Aspirin,Ticagrelor	PHASE4	INTERVENTIONAL
NCT03869268	COMPLETED	Acute Coronary Syndrome	Aspirin,Ticagrelor	PHASE4	INTERVENTIONAL
NCT03881943	COMPLETED	Acute Coronary Syndrome	Aspirin,Ticagrelor	PHASE4	INTERVENTIONAL
NCT03884530	COMPLETED	Acute Stroke|Ischemic Stroke	Aspirin,Ticagrelor	PHASE3	INTERVENTIONAL
NCT04240834	UNKNOWN	Acute Coronary Syndrome|Interventional Cardiology	Aspirin,Ticagrelor	PHASE3	INTERVENTIONAL
NCT04307511	RECRUITING	Acute Coronary Syndrome Patients With Diabetes After PCI	Aspirin,Ticagrelor	PHASE4	INTERVENTIONAL
NCT04570345	UNKNOWN	ST Elevation Myocardial Infarction	Aspirin,ticagrelor	PHASE4	INTERVENTIONAL
NCT04718025	RECRUITING	STEMI|NSTEMI|Unstable Angina	Aspirin,Ticagrelor	PHASE3	INTERVENTIONAL
NCT04971356	ACTIVE_NOT_RECRUITING	Antiplatelet Drug|Acute Coronary Syndrome|Angioplasty, Balloon	Aspirin,Ticagrelor	-	INTERVENTIONAL
NCT05093790	COMPLETED	Coronary Artery Disease|Healthy Participants	Aspirin,Ticagrelor	PHASE2	INTERVENTIONAL
NCT05476991	RECRUITING	Stroke|Stroke, Ischemic|Atherosclerosis|Myocardial Infarction|Coronary Syndrome|TIA|Cardiac Disease|Cerebral Infarction	Aspirin,Ticagrelor	PHASE3	INTERVENTIONAL
NCT05986968	RECRUITING	ST Elevation Myocardial Infarction	Aspirin,Ticagrelor	-	INTERVENTIONAL
NCT02201667	UNKNOWN	Acute Coronary Syndrome	Aspirin,Ticagrelor,clopidogrel	PHASE4	INTERVENTIONAL
NCT03989557	COMPLETED	Unruptured Intracranial Aneurysm|Stents|Antiplatelet Drugs	Aspirin,Ticagrelor,clopidogrel	PHASE4	INTERVENTIONAL
NCT00027066	COMPLETED	Stroke	Aspirin,Warfarin	PHASE3	INTERVENTIONAL
NCT00697151	COMPLETED	Ischemic Stroke|Patent Foramen Ovale	Aspirin,Warfarin	PHASE4	INTERVENTIONAL
NCT01452568	COMPLETED	Thromboembolism|Bleeding	Aspirin,Warfarin	PHASE4	INTERVENTIONAL
NCT02247414	COMPLETED	Cirrhosis|Hypertension|Status;Splenectomy|Venous Thrombosis	Aspirin,Warfarin	PHASE4	INTERVENTIONAL
NCT02810704	RECRUITING	Pulmonary Embolism|Venous Thrombosis	Aspirin,Warfarin	PHASE4	INTERVENTIONAL
NCT03807921	COMPLETED	Aortic Valve Stenosis|Aortic Valve Disease|Aortic Valve Insufficiency|Aortic Valve Regurgitation	Aspirin,Warfarin	PHASE4	INTERVENTIONAL
NCT05419583	RECRUITING	Myocardial Infarction Type 2	Aspirin,Warfarin	-	INTERVENTIONAL
NCT00238667	COMPLETED	Cervical Artery Dissection|Carotid Artery Dissection|Vertebral Artery Dissection|Stroke	Aspirin,Warfarin,clopidogrel	PHASE3	INTERVENTIONAL
NCT00000513	COMPLETED	Cardiovascular Diseases|Heart Diseases|Hypertension|Vascular Diseases	atenolol	PHASE3	INTERVENTIONAL
NCT00000514	COMPLETED	Cardiovascular Diseases|Cerebrovascular Disorders|Heart Diseases|Hypertension	atenolol	PHASE3	INTERVENTIONAL
NCT00108082	COMPLETED	Hypertrophy, Left Ventricular	atenolol	PHASE3	INTERVENTIONAL
NCT00125853	COMPLETED	Hypertension	Atenolol	-	INTERVENTIONAL
NCT00145210	COMPLETED	Hypertension	Atenolol	PHASE3	INTERVENTIONAL
NCT00151138	COMPLETED	Hypertension	Atenolol	-	INTERVENTIONAL
NCT00158093	COMPLETED	Hypertension	Atenolol	PHASE1	INTERVENTIONAL
NCT00200421	COMPLETED	Hypertension	Atenolol	PHASE2	INTERVENTIONAL
NCT00338260	COMPLETED	Hypertension and Left Ventricular Hypertrophy (Thickening of the Main Pumping Chamber of the Heart)	atenolol	PHASE3	INTERVENTIONAL
NCT00389168	COMPLETED	Hypertension	Atenolol	PHASE2|PHASE3	INTERVENTIONAL
NCT00529750	COMPLETED	Hypertension	Atenolol	PHASE4	INTERVENTIONAL
NCT00541684	COMPLETED	Hypertension	atenolol	PHASE3	INTERVENTIONAL
NCT00669279	COMPLETED	Hypertension	Atenolol	PHASE4	INTERVENTIONAL
NCT00913965	COMPLETED	Hypertension	Atenolol	PHASE1	INTERVENTIONAL
NCT00946725	COMPLETED	Angina|Hypertension	Atenolol	PHASE1	INTERVENTIONAL
NCT01022463	COMPLETED	Mitral Stenosis	Atenolol	PHASE3	INTERVENTIONAL
NCT01079962	COMPLETED	Hypertension	Atenolol	PHASE4	INTERVENTIONAL
NCT01230892	COMPLETED	Atherosclerosis|Endothelial Function	Atenolol	PHASE4	INTERVENTIONAL
NCT01251146	COMPLETED	Hypertension	Atenolol	PHASE4	INTERVENTIONAL
NCT01397994	UNKNOWN	Chronic Stable Angina	Atenolol	PHASE4	INTERVENTIONAL
NCT01522950	COMPLETED	Hypertension	atenolol	PHASE2	INTERVENTIONAL
NCT01719367	COMPLETED	Atrial Fibrillation	Atenolol	-	INTERVENTIONAL
NCT01736488	COMPLETED	Hypertension	Atenolol	PHASE4	INTERVENTIONAL
NCT01762436	COMPLETED	Untreated Essential Hypertension	atenolol	PHASE4	INTERVENTIONAL
NCT02441842	COMPLETED	Perioperative Hypertension	atenolol	PHASE4	INTERVENTIONAL
NCT02547597	COMPLETED	Stable Angina Pectoris	Atenolol	PHASE4	INTERVENTIONAL
NCT02560805	SUSPENDED	Stress Disorders, Post-Traumatic	Atenolol	PHASE2	INTERVENTIONAL
NCT02623569	UNKNOWN	Angina Pectoris	Atenolol	PHASE2	INTERVENTIONAL
NCT03245996	COMPLETED	Aortic Blood Pressure	Atenolol	PHASE4	INTERVENTIONAL
NCT04224675	UNKNOWN	Aneurysm	Atenolol	-	INTERVENTIONAL
NCT04931108	RECRUITING	Hypertension	Atenolol	PHASE4	INTERVENTIONAL
NCT00232882	COMPLETED	Hypertension	Atenolol,Candesartan	PHASE4	INTERVENTIONAL
NCT00133692	COMPLETED	Hypertension|Coronary Artery Disease	Atenolol,Hydrochlorothiazide	PHASE4	INTERVENTIONAL
NCT00246519	COMPLETED	Hypertension	Atenolol,Hydrochlorothiazide	PHASE4	INTERVENTIONAL
NCT00263393	COMPLETED	Myocardial Infarction|Angina Pectoris|Cerebrovascular Accidents|Diabetes Mellitus	Atenolol,hydrochlorothiazide	PHASE4	INTERVENTIONAL
NCT03147092	UNKNOWN	Hypertension|Blood Pressure	Atenolol,Hydrochlorothiazide	EARLY_PHASE1	INTERVENTIONAL
NCT00185185	COMPLETED	Essential Hypertension|Atherosclerotic Cardiovascular Disease	Atenolol,Hydrochlorothiazide,Olmesartan	PHASE3	INTERVENTIONAL
NCT00171132	COMPLETED	Hypertension	atenolol,hydrochlorothiazide,valsartan	PHASE4	INTERVENTIONAL
NCT00396656	COMPLETED	Hypertension	Atenolol,Hydrochlorothiazide,Valsartan	PHASE3	INTERVENTIONAL
NCT04914234	RECRUITING	Hypotension Drug-Induced	Atenolol,Metoprolol	PHASE4	INTERVENTIONAL
NCT04513509	UNKNOWN	Atrial Fibrillation|Rate Control|Cardiopulmonary Exercise Test	Atenolol,Metoprolol,Propranolol,digoxin	-	INTERVENTIONAL
NCT00000478	COMPLETED	Cardiovascular Diseases|Coronary Disease|Heart Diseases|Myocardial Ischemia	atenolol,nifedipine	PHASE3	INTERVENTIONAL
NCT04755764	RECRUITING	Systolic Hypertension|Pregnancy Related|Diastolic Hypertension|Cardiac Output, Low|Cardiac Output, High	Atenolol,Nifedipine	-	OBSERVATIONAL
NCT00185094	COMPLETED	Hypertension|Insulin Resistance|Metabolic Syndrome	Atenolol,Olmesartan	PHASE4	INTERVENTIONAL
NCT00295542	COMPLETED	Hypertension	atenolol,olmesartan,telmisartan,valsartan	PHASE4	INTERVENTIONAL
NCT05794997	ACTIVE_NOT_RECRUITING	Hypertension	Atenolol,Propranolol	-	OBSERVATIONAL
NCT00171756	COMPLETED	Hypertension	atenolol,valsartan	PHASE4	INTERVENTIONAL
NCT02403349	UNKNOWN	Blood Pressure|Ischemic Stroke	Atenolol,Valsartan	PHASE4	INTERVENTIONAL
NCT00065806	COMPLETED	Lupus Erythematosus, Systemic	Atorvastatin	PHASE3	INTERVENTIONAL
NCT00115817	COMPLETED	Atherosclerosis	Atorvastatin	PHASE3	INTERVENTIONAL
NCT00115830	COMPLETED	Atherosclerosis	Atorvastatin	PHASE3	INTERVENTIONAL
NCT00120887	COMPLETED	Systemic Lupus Erythematosus	Atorvastatin	PHASE4	INTERVENTIONAL
NCT00130481	COMPLETED	Type 1 Diabetes Mellitus|Type 2 Diabetes Mellitus	Atorvastatin	-	INTERVENTIONAL
NCT00134173	COMPLETED	Coronary Disease|Coronary Arteriosclerosis|Hyperlipidemia	atorvastatin	PHASE3	INTERVENTIONAL
NCT00134550	COMPLETED	Foot Ulcer|Diabetes	Atorvastatin	PHASE2	INTERVENTIONAL
NCT00141232	COMPLETED	Diabetes, Type 2	Atorvastatin	PHASE4	INTERVENTIONAL
NCT00147602	COMPLETED	Cardiovascular Disease	atorvastatin	PHASE4	INTERVENTIONAL
NCT00150722	COMPLETED	Atherosclerosis	atorvastatin	PHASE3	INTERVENTIONAL
NCT00153166	COMPLETED	Arterial Occlusive Disease|Intermittent Claudication|Insulin Resistance	atorvastatin	PHASE2|PHASE3	INTERVENTIONAL
NCT00163150	COMPLETED	Cerebrovascular Accident|Hypercholesterolemia	Atorvastatin	PHASE4	INTERVENTIONAL
NCT00163202	COMPLETED	Coronary Arteriosclerosis|Hypercholesterolemia	Atorvastatin	PHASE4	INTERVENTIONAL
NCT00211939	COMPLETED	Calcinosis|Arteriosclerosis|Hyperparathyroidism, Secondary	atorvastatin	PHASE4	INTERVENTIONAL
NCT00214630	COMPLETED	Acute Coronary Syndromes	atorvastatin	PHASE3	INTERVENTIONAL
NCT00233480	COMPLETED	Heart Failure, Congestive	atorvastatin	PHASE4	INTERVENTIONAL
NCT00286312	COMPLETED	Myocardial Infarction|Reperfusion Injury	Atorvastatin	PHASE4	INTERVENTIONAL
NCT00296387	COMPLETED	Acute Coronary Syndrome	Atorvastatin	PHASE3	INTERVENTIONAL
NCT00300469	COMPLETED	Mixed Dyslipidemia|Coronary Heart Disease|Dyslipidemia	Atorvastatin	PHASE3	INTERVENTIONAL
NCT00317967	COMPLETED	Hypertrophic Cardiomyopathy	Atorvastatin	PHASE3	INTERVENTIONAL
NCT00319449	COMPLETED	Hypercholesterolemia|Coronary Arteriosclerosis	Atorvastatin	PHASE4	INTERVENTIONAL
NCT00327418	COMPLETED	Major Coronary Event|Cerebrovascular Accident|Coronary Artery Bypass Graft|Angina, Unstable|Revascularization	Atorvastatin	PHASE4	INTERVENTIONAL
NCT00327691	COMPLETED	Cardiovascular Disease|Cerebrovascular Accident|Coronary Heart Disease	Atorvastatin	PHASE4	INTERVENTIONAL
NCT00329069	COMPLETED	Coronary Artery Disease|Hypercholesterolemia|Monocyte Function	atorvastatin	-	INTERVENTIONAL
NCT00368589	COMPLETED	Atherosclerotic Carotid Disease|Atheroma|Atherosclerosis	atorvastatin	-	OBSERVATIONAL
NCT00380939	COMPLETED	Coronary Arteriosclerosis	Atorvastatin	PHASE4	INTERVENTIONAL
NCT00392717	COMPLETED	Obesity|Dyslipidemia|Insulin Resistance	Atorvastatin	PHASE3	INTERVENTIONAL
NCT00405717	COMPLETED	Ischemic Heart Disease|Acute Coronary Syndromes	atorvastatin	PHASE4	INTERVENTIONAL
NCT00408382	COMPLETED	Hypercholesteremia|Coronary Artery Disease	atorvastatin	PHASE4	INTERVENTIONAL
NCT00433823	UNKNOWN	Coronary Heart Disease|Diabetes Mellitus|Non-Coronary Atherosclerotic Disease|Hypercholesterolemia	Atorvastatin	PHASE4	INTERVENTIONAL
NCT00441597	COMPLETED	Ischemia Reperfusion Injury|Cardiovascular Disease	atorvastatin	PHASE4	INTERVENTIONAL
NCT00442325	COMPLETED	Coronary Arteriosclerosis|Diabetes Mellitus, Type 2|Cerebrovascular Accident|Dyslipidemia|Peripheral Vascular Disease	Atorvastatin	PHASE4	INTERVENTIONAL
NCT00442845	COMPLETED	Coronary Arteriosclerosis|Diabetes Mellitus, Type 2|Cerebrovascular Accident|Dyslipidemia|Peripheral Vascular Disease	Atorvastatin	PHASE4	INTERVENTIONAL
NCT00449410	COMPLETED	Atrial Fibrillation|Neuropsychology|Magnetic Resonance Imaging|Inflammation|Hemostasis	Atorvastatin	PHASE4	INTERVENTIONAL
NCT00457340	COMPLETED	Arrhythmia	Atorvastatin	PHASE4	INTERVENTIONAL
NCT00469326	COMPLETED	Coronary Artery Disease	Atorvastatin	PHASE3	INTERVENTIONAL
NCT00481364	COMPLETED	Vascular Calcification|Atherosclerosis|Dyslipidemia|Inflammation	atorvastatin	PHASE3	INTERVENTIONAL
NCT00497016	COMPLETED	Hypertension	atorvastatin	-	INTERVENTIONAL
NCT00505336	COMPLETED	Diastolic Heart Failure	Atorvastatin	-	INTERVENTIONAL
NCT00517257	UNKNOWN	Retinal Vein Occlusion|Retinal Vein Thrombosis|Central Retinal Vein Occlusion|Branch Retinal Vein Occlusion|Thrombosis	Atorvastatin	PHASE3	INTERVENTIONAL
NCT00536887	COMPLETED	Acute Myocardial Infarction	atorvastatin	PHASE4	INTERVENTIONAL
NCT00570752	COMPLETED	Vascular Diseases	Atorvastatin	PHASE2	INTERVENTIONAL
NCT00576576	COMPLETED	Atherosclerosis	Atorvastatin	-	INTERVENTIONAL
NCT00579098	COMPLETED	Atrial Fibrillation|Arrhythmia|Inflammation|Endothelial Dysfunction	Atorvastatin	PHASE4	INTERVENTIONAL
NCT00611143	COMPLETED	Coronary Artery Bypass	atorvastatin	-	INTERVENTIONAL
NCT00615823	COMPLETED	Hypertension, Pulmonary	Atorvastatin	PHASE2	INTERVENTIONAL
NCT00616772	COMPLETED	Coronary Artery Disease|Coronary Heart Disease|Dyslipidemia	Atorvastatin	PHASE3	INTERVENTIONAL
NCT00620204	UNKNOWN	Angina Pectoris, Variant	atorvastatin	PHASE4	INTERVENTIONAL
NCT00620542	COMPLETED	Coronary Atherosclerosis	Atorvastatin	PHASE3	INTERVENTIONAL
NCT00639158	COMPLETED	Dyslipidemias|Coronary Heart Disease|Combined (Atherogenic) Dyslipidemia|Mixed Dyslipidemia	atorvastatin	PHASE3	INTERVENTIONAL
NCT00640744	UNKNOWN	Atherosclerosis	Atorvastatin	PHASE4	INTERVENTIONAL
NCT00650689	COMPLETED	Hypercholesterolemia|Atherosclerosis|Coronary Artery Disease	Atorvastatin	PHASE3	INTERVENTIONAL
NCT00653588	COMPLETED	Hypercholesterolemia|Coronary Heart Disease	Atorvastatin	PHASE3	INTERVENTIONAL
NCT00653796	COMPLETED	Hypercholesterolemia|Atherosclerosis	Atorvastatin	PHASE4	INTERVENTIONAL
NCT00665834	COMPLETED	Dyslipidemia|Acute Coronary Syndromes	atorvastatin	PHASE4	INTERVENTIONAL
NCT00700037	COMPLETED	Acute Coronary Syndrome|Atherosclerosis|Dyslipidemia	atorvastatin	PHASE4	INTERVENTIONAL
NCT00701220	COMPLETED	Cardiovascular Disease|Cardiomyopathy|Heart Disease|Myocardial Disease|Myocardial Ischemia	Atorvastatin	PHASE4	INTERVENTIONAL
NCT00703261	COMPLETED	Atherosclerotic Vascular Disease	atorvastatin	PHASE1	INTERVENTIONAL
NCT00715273	COMPLETED	Coronary Artery Disease|Carotid Artery Diseases|Atherosclerosis	Atorvastatin	PHASE4	INTERVENTIONAL
NCT00723320	UNKNOWN	Atherosclerosis	Atorvastatin	-	INTERVENTIONAL
NCT00728013	UNKNOWN	Acute Coronary Syndrome	Atorvastatin	-	INTERVENTIONAL
NCT00728988	COMPLETED	Acute Coronary Syndrome	Atorvastatin	PHASE4	INTERVENTIONAL
NCT00756886	COMPLETED	Arrhythmia	Atorvastatin	-	INTERVENTIONAL
NCT00758004	COMPLETED	Hypercholesterolemia	Atorvastatin	PHASE1	INTERVENTIONAL
NCT00770575	COMPLETED	Cardiovascular Diseases	Atorvastatin	PHASE2	INTERVENTIONAL
NCT00772564	COMPLETED	Myocardial Infarction	Atorvastatin	PHASE4	INTERVENTIONAL
NCT00777517	COMPLETED	Hypercholesterolemia	Atorvastatin	PHASE1	INTERVENTIONAL
NCT00795912	COMPLETED	Heart Failure	Atorvastatin	PHASE4	INTERVENTIONAL
NCT00808717	COMPLETED	Myocardial Infarction|Angioplasty|Percutaneous Coronary	Atorvastatin	PHASE4	INTERVENTIONAL
NCT00811330	UNKNOWN	Aortic Valve Stenosis|Ventricular Hypertrophy	Atorvastatin	PHASE3	INTERVENTIONAL
NCT00844376	COMPLETED	Hypercholesterolemia	Atorvastatin	PHASE4	INTERVENTIONAL
NCT00917527	UNKNOWN	Coronary Heart Disease	Atorvastatin	PHASE4	INTERVENTIONAL
NCT00920101	UNKNOWN	Atherosclerosis|Inflammation	Atorvastatin	PHASE4	INTERVENTIONAL
NCT00930670	COMPLETED	Coronary Artery Disease	Atorvastatin	PHASE4	INTERVENTIONAL
NCT00965185	COMPLETED	Cardiovascular Disease|HIV|Atherosclerosis|Inflammation|Statins, HMG-CoA|HIV Infections	atorvastatin	-	INTERVENTIONAL
NCT00967434	COMPLETED	Inflammation|Myocardial Infarction|Myocardial Ischemia	Atorvastatin	-	INTERVENTIONAL
NCT00973986	COMPLETED	Coronary Heart Disease	Atorvastatin	PHASE1	INTERVENTIONAL
NCT00979758	COMPLETED	Myocardial Infarction|Stem Cell Transplantation|Angioplasty, Transluminal, Percutaneous Coronary	Atorvastatin	PHASE2	INTERVENTIONAL
NCT00987974	COMPLETED	Ischemia Reperfusion Injury|Endothelial Dysfunction	atorvastatin	PHASE4	INTERVENTIONAL
NCT00991705	COMPLETED	Essential Hypertension	Atorvastatin	PHASE1	INTERVENTIONAL
NCT00993915	COMPLETED	Cardiovascular Diseases|Coronary Artery Disease	Atorvastatin	-	OBSERVATIONAL
NCT01013103	COMPLETED	Coronary Artery Disease|HMG-CoA Reductase Inhibitor Toxicity|Atherosclerosis|Oxidative Stress|Endothelial Dysfunction	Atorvastatin	PHASE4	INTERVENTIONAL
NCT01023607	COMPLETED	Coronary Artery Disease|Hyperlipidemia	Atorvastatin	PHASE4	INTERVENTIONAL
NCT01029522	COMPLETED	Dyslipidemia	Atorvastatin	PHASE4	INTERVENTIONAL
NCT01033058	UNKNOWN	STEMI	atorvastatin	PHASE4	INTERVENTIONAL
NCT01040936	UNKNOWN	Acute Coronary Syndrome	Atorvastatin	PHASE4	INTERVENTIONAL
NCT01041729	COMPLETED	Peripheral Arterial Disease	Atorvastatin	PHASE4	INTERVENTIONAL
NCT01043380	COMPLETED	Hypercholesterolemia|Coronary Artery Disease	Atorvastatin	PHASE4	INTERVENTIONAL
NCT01050348	COMPLETED	Acute Myocardial Infarction	Atorvastatin	PHASE4	INTERVENTIONAL
NCT01053065	COMPLETED	Symptomatic Carotid Stenosis|Hypercholesterolemia|Indication for Carotid Endarterectomy	Atorvastatin	-	INTERVENTIONAL
NCT01058057	UNKNOWN	Coronary Artery Disease|Coronary Angioplasty	atorvastatin	PHASE3	INTERVENTIONAL
NCT01073800	COMPLETED	Myocardial Infarction|Stroke|Renal Failure	atorvastatin	PHASE2|PHASE3	INTERVENTIONAL
NCT01086020	UNKNOWN	Coronary Artery Disease	atorvastatin	PHASE4	INTERVENTIONAL
NCT01126684	COMPLETED	Hypertension|Hypercholesterolemia	Atorvastatin	-	INTERVENTIONAL
NCT01154036	COMPLETED	Hypercholesterolemia	atorvastatin	PHASE3	INTERVENTIONAL
NCT01200056	COMPLETED	Coronary Disease|Ultrasonography, Interventional|Hydroxymethylglutaryl-CoA Reductase Inhibitors	Atorvastatin	PHASE4	INTERVENTIONAL
NCT01208701	COMPLETED	Nephropathy|Cardiovascular Diseases|Diabetes Mellitus	Atorvastatin	PHASE2	INTERVENTIONAL
NCT01213498	COMPLETED	Nephropathy|Cardiovascular Diseases	Atorvastatin	PHASE2	INTERVENTIONAL
NCT01214746	COMPLETED	Cardiovascular Diseases|Nephropathy	Atorvastatin	PHASE2	INTERVENTIONAL
NCT01285544	COMPLETED	Dyslipidemia|Cardiovascular Disease|Hypercholesterolemia	Atorvastatin	PHASE4	INTERVENTIONAL
NCT01293097	COMPLETED	Non-ST Segment Elevation Myocardial Infarction|Unstable Angina Pectoris|Stable Angina Pectoris	Atorvastatin	PHASE4	INTERVENTIONAL
NCT01306565	COMPLETED	Cardiovascular Disease	Atorvastatin	-	INTERVENTIONAL
NCT01334671	UNKNOWN	ST-elevation Myocardial Infarction|(STEMI)	Atorvastatin	PHASE3	INTERVENTIONAL
NCT01372839	UNKNOWN	Myocardial Infarction|Unstable Angina	Atorvastatin	PHASE4	INTERVENTIONAL
NCT01442987	COMPLETED	Hypertension|Hyperlipidemia	Atorvastatin	PHASE3	INTERVENTIONAL
NCT01448642	COMPLETED	Acute Coronary Syndrome	Atorvastatin	PHASE4	INTERVENTIONAL
NCT01491256	UNKNOWN	Acute Coronary Syndrome	atorvastatin	-	INTERVENTIONAL
NCT01503671	UNKNOWN	Heart Failure	Atorvastatin	PHASE4	INTERVENTIONAL
NCT01541943	COMPLETED	Essential Hypertension|Hyperlipidemia	Atorvastatin	PHASE3	INTERVENTIONAL
NCT01543555	COMPLETED	Myocardial Infarction|Peripheral Vascular Disease|Aortic Aneurism	Atorvastatin	PHASE3	INTERVENTIONAL
NCT01550419	UNKNOWN	Ventilator-associated Pneumonia|Ischemic Stroke	Atorvastatin	EARLY_PHASE1	INTERVENTIONAL
NCT01567774	UNKNOWN	Coronary Artery Disease	Atorvastatin	PHASE4	INTERVENTIONAL
NCT01674686	UNKNOWN	Variant Angina	Atorvastatin	PHASE4	INTERVENTIONAL
NCT01709513	COMPLETED	Hypercholesterolemia	Atorvastatin	PHASE3	INTERVENTIONAL
NCT01733953	COMPLETED	Cardiovascular Disease|Childhood ALL|Childhood NHL	Atorvastatin	PHASE2	INTERVENTIONAL
NCT01751295	UNKNOWN	Coronary Artery Disease	Atorvastatin	-	INTERVENTIONAL
NCT01761656	UNKNOWN	Stable Angina|Unstable Angina|Acute Non-ST-segment Elevation Myocardial Infarction	atorvastatin	PHASE2	INTERVENTIONAL
NCT01770210	COMPLETED	Cardiovascular Disorders	atorvastatin	-	OBSERVATIONAL
NCT01780740	COMPLETED	Disorder; Heart, Functional, Postoperative, Cardiac Surgery|Cardiac Insufficiency Following Cardiac Surgery|Atrial Fibrillation|Ischaemia-reperfusion Injury	Atorvastatin	PHASE4	INTERVENTIONAL
NCT01870804	COMPLETED	Acute Coronary Syndrome	Atorvastatin	PHASE4	INTERVENTIONAL
NCT01925937	UNKNOWN	Congestive Heart Failure	Atorvastatin	-	INTERVENTIONAL
NCT01946815	COMPLETED	Coronary Artery Disease	Atorvastatin	PHASE3	INTERVENTIONAL
NCT01953328	COMPLETED	Hyperlipidemia or Mixed Dyslipidemia at High Risk for Cardiovascular Events	Atorvastatin	PHASE3	INTERVENTIONAL
NCT01997294	UNKNOWN	Acute Myocardial Infarction	atorvastatin	-	INTERVENTIONAL
NCT02029534	UNKNOWN	Cardiothoracic Surgery|Post-operative Atrial Fibrillation	Atorvastatin	PHASE4	INTERVENTIONAL
NCT02030054	UNKNOWN	Coronary Artery Disease	Atorvastatin	PHASE4	INTERVENTIONAL
NCT02084069	COMPLETED	Heart Valve Diseases	Atorvastatin	PHASE3	INTERVENTIONAL
NCT02089061	COMPLETED	Acute Coronary Syndromes	Atorvastatin	PHASE1	INTERVENTIONAL
NCT02114099	UNKNOWN	Kawasaki Disease|Aneurysm, Coronary	Atorvastatin	PHASE2	INTERVENTIONAL
NCT02155530	COMPLETED	Coronary Artery Disease	Atorvastatin	-	INTERVENTIONAL
NCT02197065	COMPLETED	Hip Fracture|Myocardial Ischemia|Inflammation	Atorvastatin	PHASE2	INTERVENTIONAL
NCT02225834	COMPLETED	Ischemic Stroke	Atorvastatin	PHASE4	INTERVENTIONAL
NCT02254824	UNKNOWN	Hypertension	Atorvastatin	PHASE4	INTERVENTIONAL
NCT02286544	COMPLETED	Myocardial Infarction|Inflammation|Acute Coronary Syndrome (ACS)|Reperfusion Injury	Atorvastatin	PHASE1	INTERVENTIONAL
NCT02397590	COMPLETED	Hypertension	Atorvastatin	PHASE1	INTERVENTIONAL
NCT02458755	UNKNOWN	Stroke|Intracranial Atherosclerosis	Atorvastatin	PHASE4	INTERVENTIONAL
NCT02586155	COMPLETED	Diabetes Mellitus, Type 2|Coronary Artery Disease	Atorvastatin	PHASE3	INTERVENTIONAL
NCT02588235	UNKNOWN	Coronary Artery Disease	Atorvastatin	PHASE4	INTERVENTIONAL
NCT02590653	COMPLETED	Myocardial Infarction	Atorvastatin	PHASE4	INTERVENTIONAL
NCT02668016	UNKNOWN	Adverse Effects|Cardiovascular Diseases|Hyperlipidemias	Atorvastatin	PHASE4	INTERVENTIONAL
NCT02679261	COMPLETED	Bicuspid Aortic Valve	Atorvastatin	PHASE3	INTERVENTIONAL
NCT02726555	UNKNOWN	Dyslipidemia|Atherosclerosis	Atorvastatin	PHASE3	INTERVENTIONAL
NCT02776956	COMPLETED	Atrial Fibrillation	atorvastatin	-	INTERVENTIONAL
NCT02781064	COMPLETED	Cardiovascular Disease	Atorvastatin	PHASE4	INTERVENTIONAL
NCT02791958	UNKNOWN	Hypertension	Atorvastatin	PHASE2	INTERVENTIONAL
NCT02842359	COMPLETED	Type 2 Diabetes Mellitus	Atorvastatin	PHASE4	INTERVENTIONAL
NCT02850081	COMPLETED	Carotid Artery Stenosis|Strokes	Atorvastatin	PHASE3	INTERVENTIONAL
NCT02943590	COMPLETED	Heart Failure	Atorvastatin	PHASE2	INTERVENTIONAL
NCT02957162	COMPLETED	Acute Coronary Syndrome	Atorvastatin	PHASE4	INTERVENTIONAL
NCT03047772	UNKNOWN	Myocardial Infarction|Stem Cell Transplantation|Angioplasty, Transluminal, Percutaneous Coronary	Atorvastatin	PHASE2	INTERVENTIONAL
NCT03073863	COMPLETED	Cardiovascular Diseases	Atorvastatin	PHASE4	INTERVENTIONAL
NCT03079115	UNKNOWN	Carotid Artery Stenosis	Atorvastatin	PHASE4	INTERVENTIONAL
NCT03186404	UNKNOWN	Cancer|Heart Failure|Cardiotoxicity	Atorvastatin	PHASE2	INTERVENTIONAL
NCT03255044	COMPLETED	Heart Failure	Atorvastatin	PHASE4	INTERVENTIONAL
NCT03289429	UNKNOWN	Arrhythmias	Atorvastatin	PHASE4	INTERVENTIONAL
NCT03338426	COMPLETED	Essential Hypertension, Dyslipidemia	Atorvastatin	PHASE3	INTERVENTIONAL
NCT03414840	UNKNOWN	Coronary Artery Disease|Hydroxymethylglutaryl-CoA Reductase Inhibitors|Coronary Arteriosclerosis	Atorvastatin	-	OBSERVATIONAL
NCT03415178	COMPLETED	Hypercholesterolaemia	Atorvastatin	PHASE3	INTERVENTIONAL
NCT03433196	COMPLETED	Hypercholesterolemia in Coronaory Heart Disease	Atorvastatin	PHASE3	INTERVENTIONAL
NCT03696940	UNKNOWN	Dyslipidemias|Cardiovascular Risk Factor	Atorvastatin	PHASE3	INTERVENTIONAL
NCT03753555	RECRUITING	Stroke, Ischemic|Atherosclerosis, Cerebral	Atorvastatin	PHASE4	INTERVENTIONAL
NCT03837925	COMPLETED	Cardiovascular Diseases	Atorvastatin	PHASE3	INTERVENTIONAL
NCT03867318	COMPLETED	Hypercholesterolemia	Atorvastatin	PHASE3	INTERVENTIONAL
NCT03882996	COMPLETED	Hypercholesterolemia	Atorvastatin	PHASE3	INTERVENTIONAL
NCT03906539	COMPLETED	Dyslipidemias	Atorvastatin	PHASE4	INTERVENTIONAL
NCT04056039	COMPLETED	Cardiovascular Diseases|Arthritis, Rheumatoid	Atorvastatin	PHASE2	INTERVENTIONAL
NCT04215237	UNKNOWN	Atherosclerotic Cardiovascular Disease	Atorvastatin	-	INTERVENTIONAL
NCT04262206	RECRUITING	Cognitive Impairment, Mild|Dementia|Cardiovascular Diseases	Atorvastatin	PHASE4	INTERVENTIONAL
NCT04347434	RECRUITING	Myocardial Infarction, Acute|Myocardial Strain|Arterial Stiffness|Quality of Life	Atorvastatin	PHASE4	INTERVENTIONAL
NCT04375787	COMPLETED	Coronary Disease	Atorvastatin	PHASE4	INTERVENTIONAL
NCT04666389	COMPLETED	Contrast-induced Acute Kidney Injury|Cardiovascular Diseases	Atorvastatin	-	INTERVENTIONAL
NCT04863274	COMPLETED	Lipid Metabolism Disorders	atorvastatin	-	OBSERVATIONAL
NCT04900155	ACTIVE_NOT_RECRUITING	STEMI|Covid19|NSTEMI	Atorvastatin	-	INTERVENTIONAL
NCT04974814	RECRUITING	ST Elevation Myocardial Infarction	Atorvastatin	-	INTERVENTIONAL
NCT05030818	RECRUITING	Coronary Artery Disease	atorvastatin	PHASE4	INTERVENTIONAL
NCT05072054	UNKNOWN	Heart Failure With Reduced Ejection Fraction	Atorvastatin	PHASE4	INTERVENTIONAL
NCT05076019	RECRUITING	Postoperative Atrial Fibrillation	Atorvastatin	-	INTERVENTIONAL
NCT05180942	RECRUITING	Melanoma|Atherosclerosis	Atorvastatin	PHASE2	INTERVENTIONAL
NCT05250596	RECRUITING	Non ST Segment Elevation Acute Coronary Syndrome	Atorvastatin	PHASE2	INTERVENTIONAL
NCT05306990	COMPLETED	Hydroxymethylglutaryl-CoA Reductase Inhibitors|Diabetes Mellitus	Atorvastatin	-	INTERVENTIONAL
NCT05365438	RECRUITING	Dyslipidemias|Atherosclerosis|Diabetes Mellitus, Type 2	Atorvastatin	PHASE4	INTERVENTIONAL
NCT05589454	NOT_YET_RECRUITING	Acute Ischemic Stroke|Cerebral Microbleeds	Atorvastatin	PHASE4	INTERVENTIONAL
NCT05895123	COMPLETED	ST-segment Elevation Myocardial Infarction	Atorvastatin	PHASE2	INTERVENTIONAL
NCT05912686	NOT_YET_RECRUITING	Mechanical Thrombectomy|Acute Ischemic Stroke	Atorvastatin	PHASE4	INTERVENTIONAL
NCT05930028	RECRUITING	Essential Hypertension|Primary Hypercholesterolemia	Atorvastatin	PHASE3	INTERVENTIONAL
NCT06080256	NOT_YET_RECRUITING	Intracranial Atherosclerosis|Atherosclerotic Plaque|Stenosis	Atorvastatin	PHASE3	INTERVENTIONAL
NCT06094244	COMPLETED	Intracerebral Hemorrhage	Atorvastatin	-	INTERVENTIONAL
NCT06139952	NOT_YET_RECRUITING	Coronary Artery Disease|Nephropathy; Toxic, Drugs	Atorvastatin	PHASE4	INTERVENTIONAL
NCT02984982	COMPLETED	Hypercholesterolemia|Acute Coronary Syndrome	Atorvastatin,Bezafibrate,Fenofibrate	PHASE4	INTERVENTIONAL
NCT00004564	UNKNOWN	Hypercholesterolemia|Thrombosis	Atorvastatin,Clopidogrel	-	INTERVENTIONAL
NCT01572623	UNKNOWN	Carotid Stenosis	Atorvastatin,Clopidogrel	PHASE4	INTERVENTIONAL
NCT02411903	UNKNOWN	Cerebral Infarction|Clopidogrel,Poor Metabolism of (Disorder)	atorvastatin,clopidogrel	PHASE4	INTERVENTIONAL
NCT00235950	COMPLETED	Coronary Heart Disease	atorvastatin,clopidogrel,simvastatin	PHASE4	INTERVENTIONAL
NCT00458055	COMPLETED	Coronary Arteriosclerosis|Hypoalphalipoproteinemias|Genetic Diseases, Inborn	Atorvastatin,Fenofibrate	-	INTERVENTIONAL
NCT00632840	COMPLETED	Obesity|Lipid Disorders|Hypertriglyceridemia|Cardiovascular Disease	Atorvastatin,fenofibrate	PHASE4	INTERVENTIONAL
NCT00362934	COMPLETED	Hyperlipidemia	Atorvastatin,fenofibrate,simvastatin	PHASE3	INTERVENTIONAL
NCT02518503	COMPLETED	Diabetes Mellitus, Type 2|Cardiovascular Disease	Atorvastatin,Fluvastatin,Lovastatin,Simvastatin	-	OBSERVATIONAL
NCT00549926	COMPLETED	Coronary Disease|Hypercholesterolemia	Atorvastatin,Fluvastatin,Pitavastatin	PHASE4	INTERVENTIONAL
NCT00636766	COMPLETED	Carotid Atherosclerosis|Stroke|Type 2 Diabetes|Metabolic Syndrome	atorvastatin,metformin	-	INTERVENTIONAL
NCT00242944	COMPLETED	Coronary Disease|Hypercholesterolemia	Atorvastatin,Pitavastatin	PHASE4	INTERVENTIONAL
NCT00861861	COMPLETED	Hypercholesterolemia|Coronary Artery Disease	Atorvastatin,Pitavastatin	PHASE4	INTERVENTIONAL
NCT01648829	UNKNOWN	Coronary Artery Disease	Atorvastatin,Pitavastatin	PHASE4	INTERVENTIONAL
NCT03418974	UNKNOWN	Dyslipidemias	Atorvastatin,Pitavastatin	PHASE4	INTERVENTIONAL
NCT03532620	UNKNOWN	Prediabetic State|Hypertension|Dyslipidemias	Atorvastatin,Pitavastatin	PHASE4	INTERVENTIONAL
NCT04945122	RECRUITING	Acute Myocardial Infarction|Glucose Metabolism Disorders	Atorvastatin,Pitavastatin	PHASE4	INTERVENTIONAL
NCT05705804	RECRUITING	Dyslipidemias|Atherosclerotic Cardiovascular Disease	Atorvastatin,Pitavastatin	-	INTERVENTIONAL
NCT00079638	COMPLETED	Dyslipidemia|Coronary Heart Disease|Atherosclerosis|Stroke|Diabetes	Atorvastatin,Simvastatin	PHASE4	INTERVENTIONAL
NCT00090168	COMPLETED	Hypercholesterolemia|Atherosclerotic Disease|Coronary Disease	atorvastatin,simvastatin	PHASE3	INTERVENTIONAL
NCT00159835	COMPLETED	Cardiovascular Diseases	atorvastatin,simvastatin	PHASE4	INTERVENTIONAL
NCT00166530	COMPLETED	Atherosclerosis	atorvastatin,simvastatin	PHASE4	INTERVENTIONAL
NCT00300430	COMPLETED	Dyslipidemia|Coronary Heart Disease|Mixed Dyslipidemia	atorvastatin,simvastatin	PHASE3	INTERVENTIONAL
NCT00442897	COMPLETED	Hypercholesterolemia	atorvastatin,simvastatin	PHASE4	INTERVENTIONAL
NCT00522158	COMPLETED	Type 2 Diabetes Mellitus|Cardiovascular Disease|LDL Cholesterol|Cognition	atorvastatin,simvastatin	PHASE4	INTERVENTIONAL
NCT00535405	COMPLETED	Hypercholesterolemia	Atorvastatin,simvastatin	PHASE3	INTERVENTIONAL
NCT00782184	COMPLETED	Hypercholesterolemia	atorvastatin,simvastatin	PHASE3	INTERVENTIONAL
NCT00804843	COMPLETED	Carotid Atherosclerosis	Atorvastatin,Simvastatin	PHASE2	INTERVENTIONAL
NCT00862251	COMPLETED	Cardiovascular Disorder|Diabetes Mellitus	atorvastatin,simvastatin	PHASE3	INTERVENTIONAL
NCT02476006	COMPLETED	Hypercholesterolemia	atorvastatin,simvastatin	PHASE3	INTERVENTIONAL
NCT02715726	COMPLETED	Hypercholesterolemia	atorvastatin,simvastatin	PHASE3	INTERVENTIONAL
NCT03127631	RECRUITING	Prostate Cancer|Cardiovascular Disease	Atorvastatin,Simvastatin	-	INTERVENTIONAL
NCT03355027	UNKNOWN	Atherosclerosis|Cardiovascular Diseases	Atorvastatin,Simvastatin	-	INTERVENTIONAL
NCT02579356	COMPLETED	Diseases of the Circulatory System|Essential Hypertension	Atorvastatin,Telmisartan	PHASE1	INTERVENTIONAL
NCT01842230	COMPLETED	Essential Hypertension|Hyperlipidemia	Atorvastatin,Telmisartan,amlodipine	PHASE1	INTERVENTIONAL
NCT01842256	COMPLETED	Essential Hypertension|Hyperlipidemia	Atorvastatin,Telmisartan,amlodipine	PHASE1	INTERVENTIONAL
NCT02291796	COMPLETED	Acute Myocardial Infarction	Bezafibrate	PHASE4	INTERVENTIONAL
NCT00108706	UNKNOWN	Cerebrovascular Accident|Acute Stroke	Candesartan	PHASE4	INTERVENTIONAL
NCT00120003	COMPLETED	Stroke	Candesartan	PHASE3	INTERVENTIONAL
NCT00125463	UNKNOWN	Hypertension|Cardiovascular Diseases	Candesartan	PHASE3	INTERVENTIONAL
NCT00130975	COMPLETED	Atrial Fibrillation	Candesartan	PHASE3	INTERVENTIONAL
NCT00139386	COMPLETED	Hypertension|Coronary Artery Disease	Candesartan	PHASE4	INTERVENTIONAL
NCT00150631	UNKNOWN	Hypertension	Candesartan	PHASE3	INTERVENTIONAL
NCT00154050	COMPLETED	Arterial Occlusive Diseases	candesartan	-	INTERVENTIONAL
NCT00235287	UNKNOWN	Kidney Failure, Chronic|Cardiovascular Diseases	Candesartan	PHASE4	INTERVENTIONAL
NCT00244621	COMPLETED	Hypertension	candesartan	PHASE3	INTERVENTIONAL
NCT00252694	COMPLETED	Type 2 Diabetes	candesartan	PHASE3	INTERVENTIONAL
NCT00294775	UNKNOWN	Aortic Valve Stenosis|Left Ventricular Hypertrophy|Atrial Fibrillation	Candesartan	PHASE3	INTERVENTIONAL
NCT00348686	COMPLETED	Hypertension|Left Ventricular Hypertrophy	Candesartan	PHASE4	INTERVENTIONAL
NCT00356395	COMPLETED	Hypertension	candesartan	PHASE4	INTERVENTIONAL
NCT00360763	UNKNOWN	Hypertension	candesartan	PHASE4	INTERVENTIONAL
NCT00400582	COMPLETED	Heart Failure	Candesartan	PHASE4	INTERVENTIONAL
NCT00430833	UNKNOWN	Hypertrophic Cardiomyopathy	candesartan	PHASE2	INTERVENTIONAL
NCT00468923	COMPLETED	Cardiovascular Disease|Stroke	Candesartan	PHASE4	INTERVENTIONAL
NCT00573430	COMPLETED	Non-diabetic Nephropathy With Hypertension	Candesartan	PHASE4	INTERVENTIONAL
NCT00573742	COMPLETED	Primary Hypertension	Candesartan	-	OBSERVATIONAL
NCT00587470	COMPLETED	Mitral Regurgitation	Candesartan	PHASE4	INTERVENTIONAL
NCT00607672	COMPLETED	Coronary Artery Disease|Angiotensin Converting Enzyme|Angiotensin Receptor Blockers|Cardiopulmonary Bypass|Fibrinolysis|Inflammation	Candesartan	PHASE4	INTERVENTIONAL
NCT00620178	COMPLETED	Hypertension	Candesartan	-	OBSERVATIONAL
NCT00634309	COMPLETED	Congestive Heart Failure	Candesartan	PHASE3	INTERVENTIONAL
NCT00634400	COMPLETED	Congestive Heart Failure	Candesartan	PHASE3	INTERVENTIONAL
NCT00634712	COMPLETED	Congestive Heart Failure	Candesartan	PHASE3	INTERVENTIONAL
NCT00644475	UNKNOWN	Essential Hypertension	Candesartan	PHASE3	INTERVENTIONAL
NCT00679640	COMPLETED	Heart Failure|Cohort Study	Candesartan	-	OBSERVATIONAL
NCT00690612	COMPLETED	Hypertension	candesartan	PHASE3	INTERVENTIONAL
NCT00699452	UNKNOWN	Aortic Valve Stenosis	candesartan	PHASE3	INTERVENTIONAL
NCT00775840	COMPLETED	Heart Failure	Candesartan	PHASE3	INTERVENTIONAL
NCT00844324	COMPLETED	Hypertension	Candesartan	PHASE1	INTERVENTIONAL
NCT01025843	COMPLETED	Hypertension	Candesartan	PHASE1	INTERVENTIONAL
NCT01135212	COMPLETED	Hypertension	Candesartan	PHASE3	INTERVENTIONAL
NCT01162902	UNKNOWN	Stable Angina	Candesartan	PHASE4	INTERVENTIONAL
NCT01289132	COMPLETED	Essential Hypertension	Candesartan	PHASE2	INTERVENTIONAL
NCT01444833	UNKNOWN	Hypertension	Candesartan	-	INTERVENTIONAL
NCT01629225	UNKNOWN	Essential Hypertension	Candesartan	PHASE4	INTERVENTIONAL
NCT01678794	COMPLETED	Cardiorenal Syndrome (CRS)	Candesartan	PHASE1|PHASE2	INTERVENTIONAL
NCT01734096	COMPLETED	Hypertension|Obesity|White Coat Hypertension|Resistant Hypertension	Candesartan	PHASE4	INTERVENTIONAL
NCT02006589	COMPLETED	Hypertension	Candesartan	PHASE1	INTERVENTIONAL
NCT02006602	COMPLETED	Hypertension	Candesartan	PHASE1	INTERVENTIONAL
NCT02094924	COMPLETED	Hypertension	candesartan	PHASE1	INTERVENTIONAL
NCT02166697	COMPLETED	Hypertension	candesartan	-	OBSERVATIONAL
NCT02254447	COMPLETED	Cardiovascular Disease	Candesartan	PHASE1	INTERVENTIONAL
NCT02770261	COMPLETED	Hypertension|Cholesterolemia	Candesartan	PHASE3	INTERVENTIONAL
NCT03583866	ACTIVE_NOT_RECRUITING	Hypertension	Candesartan	EARLY_PHASE1	INTERVENTIONAL
NCT03640312	ACTIVE_NOT_RECRUITING	Hypertension	Candesartan	PHASE2	INTERVENTIONAL
NCT04429633	UNKNOWN	Cardiotoxicity|Breast Cancer|Prevention|Adjuvant|Trastuzumab	Candesartan	-	INTERVENTIONAL
NCT05321875	RECRUITING	Cardiomyopathy, Dilated	Candesartan	PHASE3	INTERVENTIONAL
NCT00867490	COMPLETED	Hypertension	Candesartan,amlodipine	PHASE3	INTERVENTIONAL
NCT00005520	COMPLETED	Cardiovascular Diseases|Heart Diseases|Hypertension	Candesartan,Hydrochlorothiazide	-	OBSERVATIONAL
NCT00282178	COMPLETED	Hypertension|Obesity	Candesartan,Hydrochlorothiazide	PHASE2	INTERVENTIONAL
NCT00383929	COMPLETED	Hypertension	Candesartan,Hydrochlorothiazide	PHASE3	INTERVENTIONAL
NCT00434967	COMPLETED	Hypertension	Candesartan,Hydrochlorothiazide	PHASE3	INTERVENTIONAL
NCT00621153	COMPLETED	Stage II Hypertension	Candesartan,Hydrochlorothiazide	PHASE4	INTERVENTIONAL
NCT00775814	COMPLETED	Obesity|Hypertension	Candesartan,Hydrochlorothiazide	PHASE4	INTERVENTIONAL
NCT01012479	COMPLETED	Hypertension	Candesartan,hydrochlorothiazide	PHASE4	INTERVENTIONAL
NCT02016183	COMPLETED	Hypertension	Candesartan,hydrochlorothiazide	-	OBSERVATIONAL
NCT00391846	COMPLETED	Heart Failure|Ventricular Dysfunction, Left	Candesartan,Metoprolol,Valsartan	PHASE4	INTERVENTIONAL
NCT01227603	COMPLETED	Hypertension, Essential	Candesartan,Nifedipine	PHASE1	INTERVENTIONAL
NCT01303783	COMPLETED	Hypertension, Essential	Candesartan,Nifedipine	PHASE2	INTERVENTIONAL
NCT01350609	COMPLETED	Hypertension, Essential	Candesartan,Nifedipine	PHASE1	INTERVENTIONAL
NCT01788358	COMPLETED	Hypertension	Candesartan,Nifedipine	PHASE3	INTERVENTIONAL
NCT01613209	COMPLETED	Hypertension	Candesartan,Olmesartan	PHASE3	INTERVENTIONAL
NCT01611077	COMPLETED	Hypertension	Candesartan,Olmesartan,amlodipine	PHASE4	INTERVENTIONAL
NCT00288717	UNKNOWN	Hypertension	Candesartan,Telmisartan	-	INTERVENTIONAL
NCT00530595	COMPLETED	Cardiovascular Disease	candesartan,valsartan	-	INTERVENTIONAL
NCT00020189	COMPLETED	Head and Neck Cancer|Thromboembolism	clopidogrel	PHASE2	INTERVENTIONAL
NCT00050817	COMPLETED	Arteriosclerosis	clopidogrel	PHASE3	INTERVENTIONAL
NCT00059215	COMPLETED	Cardiovascular Diseases|Heart Diseases	Clopidogrel	PHASE2	INTERVENTIONAL
NCT00097591	COMPLETED	Coronary Arteriosclerosis|Acute Coronary Syndromes	Clopidogrel	PHASE3	INTERVENTIONAL
NCT00121446	COMPLETED	Myocardial Infarction	clopidogrel	PHASE2|PHASE3	INTERVENTIONAL
NCT00130039	COMPLETED	Cerebral Infarction|Atherosclerosis	clopidogrel	PHASE4	INTERVENTIONAL
NCT00140465	COMPLETED	Coronary Disease	Clopidogrel	PHASE4	INTERVENTIONAL
NCT00153062	COMPLETED	Stroke	Clopidogrel	PHASE4	INTERVENTIONAL
NCT00163267	COMPLETED	Peripheral Vascular Diseases	clopidogrel	PHASE2|PHASE3	INTERVENTIONAL
NCT00174759	COMPLETED	Arterial Occlusive Diseases	Clopidogrel	PHASE3	INTERVENTIONAL
NCT00228423	COMPLETED	Atherosclerosis	Clopidogrel	PHASE2	INTERVENTIONAL
NCT00249873	COMPLETED	Atrial Fibrillation|Vascular Risk	clopidogrel	PHASE3	INTERVENTIONAL
NCT00302913	COMPLETED	Coronary Artery Disease|Drug Resistance	clopidogrel	-	INTERVENTIONAL
NCT00325390	COMPLETED	Platelet Aggregation Inhibitors|NSTEACS	clopidogrel	PHASE3	INTERVENTIONAL
NCT00335452	COMPLETED	Acute Coronary Disease|Angina Unstable	Clopidogrel	PHASE3	INTERVENTIONAL
NCT00356135	COMPLETED	Coronary Arteriosclerosis|Acute Coronary Syndrome	clopidogrel	PHASE2	INTERVENTIONAL
NCT00357968	COMPLETED	Coronary Artery Disease	Clopidogrel	PHASE2	INTERVENTIONAL
NCT00372216	COMPLETED	Myocardial Infarction	Clopidogrel	PHASE3	INTERVENTIONAL
NCT00385944	COMPLETED	Acute Coronary Syndrome	Clopidogrel	PHASE2	INTERVENTIONAL
NCT00386191	COMPLETED	Cerebral Infarction	clopidogrel	PHASE4	INTERVENTIONAL
NCT00404053	COMPLETED	Acute Coronary Syndrome	Clopidogrel	PHASE4	INTERVENTIONAL
NCT00432120	COMPLETED	Ischemic Heart Disease	clopidogrel	PHASE3	INTERVENTIONAL
NCT00433784	COMPLETED	Coronary Artery Disease|Elective Percutaneous Coronary Intervention	Clopidogrel	PHASE4	INTERVENTIONAL
NCT00513149	UNKNOWN	Coronary Artery Disease	Clopidogrel	PHASE4	INTERVENTIONAL
NCT00566891	COMPLETED	Coronary Artery Disease	Clopidogrel	PHASE4	INTERVENTIONAL
NCT00611286	COMPLETED	Coronary Artery Disease	clopidogrel	PHASE4	INTERVENTIONAL
NCT00623623	COMPLETED	Myocardial Infarction	clopidogrel	PHASE3	INTERVENTIONAL
NCT00642174	COMPLETED	Diabetes Mellitus|Coronary Artery Disease	Clopidogrel	PHASE2	INTERVENTIONAL
NCT00644657	COMPLETED	Coronary Artery Disease|Chest Pain	Clopidogrel	-	INTERVENTIONAL
NCT00645918	COMPLETED	Coronary Arteriosclerosis|Acute Coronary Syndrome	clopidogrel	-	INTERVENTIONAL
NCT00648453	COMPLETED	Peripheral Arterial Disease	Clopidogrel	PHASE4	INTERVENTIONAL
NCT00661206	UNKNOWN	Coronary Artery Disease	Clopidogrel	PHASE4	INTERVENTIONAL
NCT00693069	COMPLETED	Coronary Artery Disease	Clopidogrel	PHASE3	INTERVENTIONAL
NCT00696566	COMPLETED	Coronary Artery Disease	Clopidogrel	PHASE1	INTERVENTIONAL
NCT00698607	UNKNOWN	Coronary Artery Disease	clopidogrel	PHASE4	INTERVENTIONAL
NCT00714961	COMPLETED	Acute Coronary Syndromes	Clopidogrel	PHASE3	INTERVENTIONAL
NCT00716924	COMPLETED	Thrombosis	Clopidogrel	PHASE3	INTERVENTIONAL
NCT00724880	COMPLETED	Coronary Artery Disease	Clopidogrel	PHASE4	INTERVENTIONAL
NCT00728156	COMPLETED	Type 2 Diabetes Mellitus|Coronary Artery Disease	clopidogrel	PHASE4	INTERVENTIONAL
NCT00751491	UNKNOWN	Stable Angina|Percutaneous Coronary Intervention	Clopidogrel	PHASE3	INTERVENTIONAL
NCT00774475	UNKNOWN	Unstable Angina|NSTEMI	clopidogrel	PHASE3	INTERVENTIONAL
NCT00781573	COMPLETED	Myocardial Infarction	Clopidogrel	-	INTERVENTIONAL
NCT00821834	COMPLETED	Stable Angina|Myocardial Infarction	clopidogrel	PHASE3	INTERVENTIONAL
NCT00822666	COMPLETED	Coronary Artery Disease	clopidogrel	PHASE3	INTERVENTIONAL
NCT00830960	COMPLETED	Acute Coronary Syndrome	Clopidogrel	PHASE3	INTERVENTIONAL
NCT00839345	TEMPORARILY_NOT_AVAILABLE	Coronary Artery Disease	clopidogrel	-	EXPANDED_ACCESS
NCT00862420	COMPLETED	Peripheral Arterial Disease (PAD)	clopidogrel	PHASE3	INTERVENTIONAL
NCT00882739	COMPLETED	Acute Myocardial Infarction	Clopidogrel	PHASE4	INTERVENTIONAL
NCT00914368	COMPLETED	Coronary Artery Disease|Myocardial Infarction|Stent Thrombosis|Heart Diseases|Acute Coronary Syndrome	Clopidogrel	PHASE2	INTERVENTIONAL
NCT00976092	UNKNOWN	Myocardial Infarction	Clopidogrel	PHASE4	INTERVENTIONAL
NCT00979589	COMPLETED	Stroke|Transient Ischemic Attack	Clopidogrel	PHASE3	INTERVENTIONAL
NCT01012193	COMPLETED	Coronary Artery Disease|Percutaneous Coronary Intervention	clopidogrel	PHASE4	INTERVENTIONAL
NCT01012544	COMPLETED	Coronary Artery Stent Thrombosis	Clopidogrel	PHASE4	INTERVENTIONAL
NCT01014624	COMPLETED	Coronary Artery Disease	Clopidogrel	PHASE4	INTERVENTIONAL
NCT01032668	COMPLETED	Coronary Artery Disease	Clopidogrel	PHASE3	INTERVENTIONAL
NCT01046942	UNKNOWN	Graft Patency|Coronary Artery Bypass Grafting Surgery|Hypercoagulability|Thrombosis	Clopidogrel	PHASE3	INTERVENTIONAL
NCT01069302	COMPLETED	Coronary Artery Disease	Clopidogrel	PHASE4	INTERVENTIONAL
NCT01094275	COMPLETED	Coronary Artery Disease	Clopidogrel	-	OBSERVATIONAL
NCT01103440	COMPLETED	Stable Angina	Clopidogrel	PHASE2	INTERVENTIONAL
NCT01107912	COMPLETED	Coronary Artery Disease	clopidogrel	PHASE1	INTERVENTIONAL
NCT01107925	COMPLETED	Coronary Artery Disease	clopidogrel	PHASE1	INTERVENTIONAL
NCT01109784	COMPLETED	Coronary Artery Disease (CAD)|Acute Coronary Syndrome (ACS)	clopidogrel	PHASE3	INTERVENTIONAL
NCT01113372	COMPLETED	Coronary Artery Disease	Clopidogrel	PHASE4	INTERVENTIONAL
NCT01115738	COMPLETED	Acute Coronary Syndrome	Clopidogrel	PHASE2	INTERVENTIONAL
NCT01118793	COMPLETED	Coronary Artery Disease	Clopidogrel	-	OBSERVATIONAL
NCT01121224	COMPLETED	Saphenous Vein Graft Atherosclerosis	clopidogrel	PHASE4	INTERVENTIONAL
NCT01135667	COMPLETED	Coronary Artery Disease|Percutaneous Coronary Intervention|Acute Coronary Syndromes	clopidogrel	PHASE4	INTERVENTIONAL
NCT01141153	UNKNOWN	Atrial Fibrillation|Stroke	clopidogrel	PHASE4	INTERVENTIONAL
NCT01146301	COMPLETED	Carotid Stenosis	Clopidogrel	PHASE4	INTERVENTIONAL
NCT01156571	COMPLETED	Atherosclerosis|Percutaneous Coronary Intervention|Acute Coronary Syndrome	Clopidogrel	PHASE3	INTERVENTIONAL
NCT01158846	UNKNOWN	ST-Elevation Myocardial Infarction|Primary Percutaneous Coronary Intervention	clopidogrel	PHASE4	INTERVENTIONAL
NCT01159639	COMPLETED	Coronary Artery Disease|Aspirin Resistance	Clopidogrel	PHASE4	INTERVENTIONAL
NCT01174693	COMPLETED	Cerebral Infarction	Clopidogrel	PHASE4	INTERVENTIONAL
NCT01212302	COMPLETED	Coronary Artery Disease	clopidogrel	-	INTERVENTIONAL
NCT01233167	UNKNOWN	Coronary Artery Disease	clopidogrel	-	INTERVENTIONAL
NCT01235351	COMPLETED	Myocardial Infarction|Percutaneous Coronary Intervention	Clopidogrel	PHASE2	INTERVENTIONAL
NCT01260584	COMPLETED	Coronary Artery Disease	Clopidogrel	PHASE4	INTERVENTIONAL
NCT01267734	UNKNOWN	Coronary Heart Disease	clopidogrel	PHASE4	INTERVENTIONAL
NCT01283282	COMPLETED	Coronary Artery Disease	Clopidogrel	PHASE4	INTERVENTIONAL
NCT01304472	COMPLETED	Coronary Artery Disease (CAD)	Clopidogrel	PHASE3	INTERVENTIONAL
NCT01325935	COMPLETED	Coronary Artery Disease	Clopidogrel	PHASE4	INTERVENTIONAL
NCT01327534	COMPLETED	Myocardial Infarction|STEMI	Clopidogrel	PHASE3	INTERVENTIONAL
NCT01328470	COMPLETED	Chronic Kidney Disease|Stable Angina	Clopidogrel	PHASE4	INTERVENTIONAL
NCT01338909	COMPLETED	Myocardial Infarction	Clopidogrel	PHASE3	INTERVENTIONAL
NCT01371058	COMPLETED	Coronary Artery Disease	clopidogrel	PHASE4	INTERVENTIONAL
NCT01465828	COMPLETED	Acute Coronary Syndrome	Clopidogrel	PHASE3	INTERVENTIONAL
NCT01493999	COMPLETED	Acute Coronary Syndrome	Clopidogrel	PHASE4	INTERVENTIONAL
NCT01505790	COMPLETED	Acute Coronary Syndromes	Clopidogrel	PHASE3	INTERVENTIONAL
NCT01509365	COMPLETED	Cardiovascular Disease|Overweight	clopidogrel	PHASE4	INTERVENTIONAL
NCT01538446	COMPLETED	Acute Coronary Syndrome	clopidogrel	PHASE4	INTERVENTIONAL
NCT01572129	UNKNOWN	Acute Coronary Syndrome|Myocardial Infarction	Clopidogrel	PHASE4	INTERVENTIONAL
NCT01609647	COMPLETED	Acute Coronary Syndrome	Clopidogrel	PHASE3	INTERVENTIONAL
NCT01626534	COMPLETED	Acute Coronary Syndrome	Clopidogrel	PHASE3	INTERVENTIONAL
NCT01627431	UNKNOWN	Peripheral Arterial Disease	Clopidogrel	PHASE4	INTERVENTIONAL
NCT01641510	COMPLETED	Acute Coronary Syndromes	Clopidogrel	PHASE3	INTERVENTIONAL
NCT01684813	COMPLETED	Diabetes Mellitus Type II|Acute Coronary Syndrome	Clopidogrel	PHASE4	INTERVENTIONAL
NCT01743014	UNKNOWN	Diabetes Type 2|Diabetic Nephropathy|Vascular Disease	Clopidogrel	PHASE4	INTERVENTIONAL
NCT01765400	COMPLETED	Systolic Heart Failure	Clopidogrel	PHASE4	INTERVENTIONAL
NCT01774838	COMPLETED	Acute Coronary Syndrome|Unstable Angina	Clopidogrel	PHASE3	INTERVENTIONAL
NCT01777503	UNKNOWN	Acute Coronary Syndrome|Coronary Arteriosclerosis|Myocardial Ischemia|Cardiovascular Diseases	Clopidogrel	PHASE4	INTERVENTIONAL
NCT01778842	UNKNOWN	Coronary Artery Disease	Clopidogrel	PHASE3	INTERVENTIONAL
NCT01789814	COMPLETED	Coronary Artery Disease	Clopidogrel	PHASE4	INTERVENTIONAL
NCT01896557	COMPLETED	Coronary Artery Disease|Drug Interaction Potentiation	Clopidogrel	PHASE4	INTERVENTIONAL
NCT01955642	COMPLETED	Brain Ischemia|Ischemic Attack	Clopidogrel	-	OBSERVATIONAL
NCT01959451	COMPLETED	Acute Coronary Syndrome	Clopidogrel	PHASE4	INTERVENTIONAL
NCT01979445	COMPLETED	Coronary Artery Disease (CAD)	Clopidogrel	PHASE2	INTERVENTIONAL
NCT02054663	COMPLETED	Acute Coronary Syndrome	Clopidogrel	PHASE4	INTERVENTIONAL
NCT02060786	COMPLETED	Acute Coronary Syndrome	clopidogrel	PHASE4	INTERVENTIONAL
NCT02070159	COMPLETED	Coronary Artery Disease	Clopidogrel	PHASE3	INTERVENTIONAL
NCT02096419	COMPLETED	Acute Coronary Syndrome	Clopidogrel	PHASE4	INTERVENTIONAL
NCT02133989	UNKNOWN	Carotid Stenosis	Clopidogrel	PHASE3	INTERVENTIONAL
NCT02217501	COMPLETED	Peripheral Arterial Disease	Clopidogrel	PHASE3	INTERVENTIONAL
NCT02446730	UNKNOWN	Cardiac Death|Hemorrhage|Cerebrovascular Accident|Myocardial Infarction	Clopidogrel	PHASE4	INTERVENTIONAL
NCT02447809	UNKNOWN	Coronary Artery Disease	Clopidogrel	PHASE4	INTERVENTIONAL
NCT02628587	UNKNOWN	Acute Coronary Syndrome	clopidogrel	PHASE4	INTERVENTIONAL
NCT02707445	COMPLETED	Myocardial Ischemia|CLOPIDOGREL, POOR METABOLISM of (Disorder)	Clopidogrel	-	INTERVENTIONAL
NCT02777580	ACTIVE_NOT_RECRUITING	Myocardial Infarction	Clopidogrel	PHASE4	INTERVENTIONAL
NCT02833948	COMPLETED	Aortic Valve Stenosis|Cardiovascular Diseases|Heart Valve Diseases|Ventricular Outflow Obstruction|Thrombosis	Clopidogrel	PHASE3	INTERVENTIONAL
NCT02959606	UNKNOWN	Peripheral Arterial Disease	Clopidogrel	PHASE4	INTERVENTIONAL
NCT02983214	COMPLETED	Ischemic Stroke|Peripheral Artery Disease|Diabetes Mellitus, Type 2	Clopidogrel	PHASE4	INTERVENTIONAL
NCT03006835	UNKNOWN	Coronary Heart Disease	Clopidogrel	PHASE4	INTERVENTIONAL
NCT03190005	COMPLETED	Stable Angina	clopidogrel	-	OBSERVATIONAL
NCT03329261	COMPLETED	Diabetes Mellitus, Type 2|NSTEMI - Non-ST Segment Elevation MI|Coronary Angioplasty	Clopidogrel	PHASE4	INTERVENTIONAL
NCT03385538	COMPLETED	Ischemic Stroke	Clopidogrel	PHASE4	INTERVENTIONAL
NCT03392051	COMPLETED	Elevated Lipoprotein(a)|Cardiovascular Diseases	Clopidogrel	PHASE1	INTERVENTIONAL
NCT03587324	COMPLETED	Vascular Surgery Patient With PAD / Carotid Stenosis	Clopidogrel	-	INTERVENTIONAL
NCT03599284	COMPLETED	Coronary Artery Disease|Percutaneous Coronary Intervention|Platelet Aggregation Inhibitors	Clopidogrel	PHASE2	INTERVENTIONAL
NCT03759067	COMPLETED	Angina, Stable	Clopidogrel	-	INTERVENTIONAL
NCT03774394	COMPLETED	Chronic Kidney Disease (CKD)|Type 2 Diabetes Mellitus (T2DM)|Coronary Artery Disease (CAD)	Clopidogrel	PHASE4	INTERVENTIONAL
NCT03947229	ACTIVE_NOT_RECRUITING	Coronary Artery Disease|DES	Clopidogrel	PHASE4	INTERVENTIONAL
NCT04229264	UNKNOWN	Critical Limb Ischemia	Clopidogrel	PHASE3	INTERVENTIONAL
NCT04250116	RECRUITING	Atrial Fibrillation	clopidogrel	PHASE4	INTERVENTIONAL
NCT04409834	COMPLETED	COVID-19|Venous Thromboembolism|Arterial Thrombosis	Clopidogrel	PHASE4	INTERVENTIONAL
NCT04501900	NOT_YET_RECRUITING	Cardiovascular Diseases	Clopidogrel	PHASE4	INTERVENTIONAL
NCT04502017	UNKNOWN	Device-Related Thrombosis|Atrial Fibrillation|Left Atrial Appendage Occlusion	Clopidogrel	PHASE4	INTERVENTIONAL
NCT04654052	RECRUITING	Acute Coronary Syndrome|Acute Myocardial Infarction|Coronary Artery Disease|Percutaneous Coronary Intervention	Clopidogrel	PHASE4	INTERVENTIONAL
NCT04734028	COMPLETED	Coronary Artery Disease|Clopidogrel, Poor Metabolism of|Platelet Dysfunction|Stent Thrombosis	Clopidogrel	-	OBSERVATIONAL
NCT05122455	RECRUITING	SCAD|AMI	Clopidogrel	PHASE2|PHASE3	INTERVENTIONAL
NCT05162053	COMPLETED	Acute Coronary Syndrome	Clopidogrel	PHASE1	INTERVENTIONAL
NCT05233124	RECRUITING	Acute Coronary Syndrome|Coronary Artery Ectasia	Clopidogrel	PHASE2	INTERVENTIONAL
NCT05657041	RECRUITING	Coronary Artery Disease|Platelet Reactivity	Clopidogrel	PHASE2|PHASE3	INTERVENTIONAL
NCT05744804	NOT_YET_RECRUITING	Patient With Anterior Myocardial Infarction	clopidogrel	-	INTERVENTIONAL
NCT05773989	RECRUITING	Coronary Artery Disease|Platelet Reactivity	Clopidogrel	PHASE4	INTERVENTIONAL
NCT05845489	RECRUITING	Coronary Artery Disease	Clopidogrel	PHASE4	INTERVENTIONAL
NCT05926271	RECRUITING	Acute Coronary Syndrome|CYP2C19 Polymorphism	Clopidogrel	PHASE2	INTERVENTIONAL
NCT05936606	RECRUITING	Coronary Artery Disease	Clopidogrel	-	INTERVENTIONAL
NCT06102720	RECRUITING	Ischemic Stroke	Clopidogrel	PHASE4	INTERVENTIONAL
NCT06242132	RECRUITING	Ischemic Stroke	Clopidogrel	PHASE3	INTERVENTIONAL
NCT06242145	RECRUITING	Ischemic Stroke	Clopidogrel	PHASE3	INTERVENTIONAL
NCT00947843	COMPLETED	Coronary Heart Disease	Clopidogrel,aspirin	PHASE4	INTERVENTIONAL
NCT01830491	COMPLETED	Coronary Artery Disease (CAD)	Clopidogrel,aspirin	PHASE4	INTERVENTIONAL
NCT02939872	ACTIVE_NOT_RECRUITING	Percutaneous Transluminal Coronary Angioplasty|Coronary Disease	Clopidogrel,aspirin	PHASE4	INTERVENTIONAL
NCT03568890	RECRUITING	Left Atrial Appendage Closure|Thrombosis|Stroke|TIA|Bleeding	Clopidogrel,aspirin	PHASE4	INTERVENTIONAL
NCT04770012	RECRUITING	Cardiac Allograft Vasculopathy|Heart Transplant	Clopidogrel,aspirin	PHASE3	INTERVENTIONAL
NCT04006288	COMPLETED	Coronary Artery Disease	Clopidogrel,aspirin,ticagrelor	PHASE4	INTERVENTIONAL
NCT01335048	COMPLETED	Stable Angina	Clopidogrel,atorvastatin	PHASE4	INTERVENTIONAL
NCT00222573	COMPLETED	Acute Myocardial Infarction	clopidogrel,metoprolol	PHASE4	INTERVENTIONAL
NCT00391872	COMPLETED	Acute Coronary Syndrome	Clopidogrel,Ticagrelor	PHASE3	INTERVENTIONAL
NCT01118325	COMPLETED	Stable Coronary Artery Disease	clopidogrel,ticagrelor	PHASE2	INTERVENTIONAL
NCT01294462	COMPLETED	Acute Coronary Syndrome|Percutaneous Coronary Intervention	Clopidogrel,Ticagrelor	PHASE3	INTERVENTIONAL
NCT01523366	COMPLETED	Stable Coronary Artery Disease	Clopidogrel,Ticagrelor	PHASE4	INTERVENTIONAL
NCT01523392	COMPLETED	Stable Coronary Artery Disease	Clopidogrel,Ticagrelor	PHASE4	INTERVENTIONAL
NCT01543932	COMPLETED	Coronary Artery Disease	Clopidogrel,Ticagrelor	PHASE3	INTERVENTIONAL
NCT01603082	COMPLETED	Acute Coronary Syndrome	Clopidogrel,Ticagrelor	PHASE4	INTERVENTIONAL
NCT01642238	COMPLETED	Acute Coronary Syndrome	Clopidogrel,Ticagrelor	PHASE4	INTERVENTIONAL
NCT01700322	COMPLETED	Coronary Artery Disease	Clopidogrel,Ticagrelor	PHASE4	INTERVENTIONAL
NCT01701453	UNKNOWN	Acute Coronary Syndrome	clopidogrel,ticagrelor	-	INTERVENTIONAL
NCT01706510	COMPLETED	Coronary Artery Disease	Clopidogrel,Ticagrelor	PHASE4	INTERVENTIONAL
NCT01732822	COMPLETED	Peripheral Artery Disease	Clopidogrel,Ticagrelor	PHASE3	INTERVENTIONAL
NCT01738100	UNKNOWN	ST-Segment Elevation Myocardial Infarction	Clopidogrel,Ticagrelor	PHASE2	INTERVENTIONAL
NCT01742117	COMPLETED	Coronary Artery Disease|Acute Coronary Syndrome|Stenosis	Clopidogrel,Ticagrelor	PHASE4	INTERVENTIONAL
NCT01812330	UNKNOWN	Acute Coronary Syndrome	Clopidogrel,Ticagrelor	PHASE3	INTERVENTIONAL
NCT01813435	COMPLETED	Coronary Artery Disease (CAD)	Clopidogrel,Ticagrelor	PHASE3	INTERVENTIONAL
NCT01864005	COMPLETED	Non-ST or ST Elevation Acute Coronary Syndromes	Clopidogrel,Ticagrelor	PHASE4	INTERVENTIONAL
NCT01894789	COMPLETED	Coronary Artery Disease	Clopidogrel,Ticagrelor	PHASE2|PHASE3	INTERVENTIONAL
NCT01930591	COMPLETED	Acute Myocardial Infarction	Clopidogrel,Ticagrelor	PHASE3	INTERVENTIONAL
NCT01950416	COMPLETED	ST Elevation Myocardial Infarction|Fibrinolysis|P2Y12 Inhibitor	Clopidogrel,Ticagrelor	PHASE4	INTERVENTIONAL
NCT01955200	COMPLETED	Coronary Artery Disease	Clopidogrel,Ticagrelor	PHASE4	INTERVENTIONAL
NCT01994941	COMPLETED	Acute Coronary Syndrome	Clopidogrel,Ticagrelor	PHASE4	INTERVENTIONAL
NCT02026219	COMPLETED	Non-ST Segment Elevation Myocardial Infarction|ST Segment Elevation Myocardial Infarction	Clopidogrel,Ticagrelor	PHASE4	INTERVENTIONAL
NCT02032290	UNKNOWN	Acute Coronary Syndrome:|Non ST Elevation Myocardial Infarction|ST Elevation Myocardial Infarction|Unstable Angina	Clopidogrel,ticagrelor	PHASE4	INTERVENTIONAL
NCT02044146	COMPLETED	Acute Coronary Syndrome|Percutaneous Coronary Intervention	Clopidogrel,Ticagrelor	PHASE2|PHASE3	INTERVENTIONAL
NCT02094963	COMPLETED	Acute Coronary Syndrome|Myocardial Ischemia|Heart Diseases|Cardiovascular Diseases|Angina Pectoris	Clopidogrel,Ticagrelor	PHASE4	INTERVENTIONAL
NCT02120092	COMPLETED	Acute Coronary Syndrome	Clopidogrel,Ticagrelor	PHASE2	INTERVENTIONAL
NCT02123004	UNKNOWN	ST-Segment Elevation Myocardial Infarction	Clopidogrel,Ticagrelor	PHASE4	INTERVENTIONAL
NCT02140801	COMPLETED	Thrombosis	Clopidogrel,Ticagrelor	PHASE4	INTERVENTIONAL
NCT02224274	COMPLETED	Cardiac Arrest|Postresuscitation Syndrome|Myocardial Infarction (ST-Elevation Myocardial Infarction and Non-ST-Elevation Myocardial Infarction)	Clopidogrel,Ticagrelor	PHASE4	INTERVENTIONAL
NCT02224534	UNKNOWN	ST Elevation Myocardial Infarction	Clopidogrel,Ticagrelor	PHASE4	INTERVENTIONAL
NCT02233790	UNKNOWN	Myocardial Infarction|No-Reflow Phenomenon	Clopidogrel,Ticagrelor	PHASE4	INTERVENTIONAL
NCT02244710	COMPLETED	Acute Coronary Syndrome (ACS)	Clopidogrel,Ticagrelor	-	INTERVENTIONAL
NCT02287909	COMPLETED	Coronary Artery Disease	Clopidogrel,Ticagrelor	PHASE4	INTERVENTIONAL
NCT02293395	COMPLETED	Acute Coronary Syndrome	Clopidogrel,Ticagrelor	PHASE2	INTERVENTIONAL
NCT02298088	COMPLETED	Acute ST Segment Elevation Myocardial Infarction|Thrombolysis in Myocardial Infarction Flow	Clopidogrel,Ticagrelor	PHASE3	INTERVENTIONAL
NCT02317198	UNKNOWN	Non-ST-elevation Acute Coronary Syndrome|Unstable Angina|Non-ST-elevation Myocardial Infarction	Clopidogrel,Ticagrelor	PHASE4	INTERVENTIONAL
NCT02319941	COMPLETED	Acute Coronary Syndrome	clopidogrel,ticagrelor	PHASE2	INTERVENTIONAL
NCT02327624	COMPLETED	Coronary Artery Disease	Clopidogrel,Ticagrelor	PHASE4	INTERVENTIONAL
NCT02376283	COMPLETED	Heart Attack	Clopidogrel,ticagrelor	PHASE4	INTERVENTIONAL
NCT02415803	UNKNOWN	Non ST Segment Elevation Acute Coronary Syndrome	Clopidogrel,ticagrelor	PHASE3	INTERVENTIONAL
NCT02429271	COMPLETED	Myocardial Infarction|ST Segment Elevation Myocardial Infarction (STEMI)	Clopidogrel,Ticagrelor	PHASE3	INTERVENTIONAL
NCT02457130	UNKNOWN	Coronary Artery Disease|Diabetes Mellitus. Type 2	Clopidogrel,Ticagrelor	PHASE4	INTERVENTIONAL
NCT02459288	UNKNOWN	Acute Coronary Syndrome|Chronic Kidney Disease|End-Stage Renal Disease	Clopidogrel,Ticagrelor	PHASE4	INTERVENTIONAL
NCT02469740	COMPLETED	Myocardial Ischemia|Coronary Artery Disease|Endothelial Dysfunction	Clopidogrel,Ticagrelor	PHASE4	INTERVENTIONAL
NCT02486367	COMPLETED	Aortic Stenosis|Inflammation|Thrombosis	Clopidogrel,Ticagrelor	PHASE4	INTERVENTIONAL
NCT02505399	COMPLETED	Atherosclerosis	clopidogrel,ticagrelor	PHASE4	INTERVENTIONAL
NCT02506140	COMPLETED	Stroke|Ischemic Attack, Transient	Clopidogrel,Ticagrelor	PHASE2|PHASE3	INTERVENTIONAL
NCT02513004	UNKNOWN	Coronary Disease	Clopidogrel,Ticagrelor	PHASE4	INTERVENTIONAL
NCT02514642	UNKNOWN	Coronary Artery Disease	Clopidogrel,ticagrelor	PHASE4	INTERVENTIONAL
NCT02578537	UNKNOWN	Non ST Segment Elevation Acute Coronary Syndrome|Chronic Kidney Disease	Clopidogrel,Ticagrelor	PHASE4	INTERVENTIONAL
NCT02587260	COMPLETED	Cardiovascular Diseases	Clopidogrel,Ticagrelor	PHASE4	INTERVENTIONAL
NCT02617290	COMPLETED	Coronary Artery Disease|Myocardial Ischemia|Myocardial Infarction|Stent Thrombosis|Cardiovascular Diseases	Clopidogrel,Ticagrelor	PHASE3	INTERVENTIONAL
NCT02618733	COMPLETED	Acute Coronary Syndrome	Clopidogrel,Ticagrelor	-	INTERVENTIONAL
NCT02663713	COMPLETED	Myocardial Infarction|Diabetes Mellitus|Renal Disease|Coronary Artery Disease	Clopidogrel,Ticagrelor	PHASE4	INTERVENTIONAL
NCT02699008	COMPLETED	Acute Coronary Syndrome	Clopidogrel,Ticagrelor	-	INTERVENTIONAL
NCT02742987	COMPLETED	Coronary Artery Disease|Diabetes Mellitus	Clopidogrel,Ticagrelor	PHASE4	INTERVENTIONAL
NCT02792712	UNKNOWN	Acute Coronary Syndrome	Clopidogrel,Ticagrelor	PHASE4	INTERVENTIONAL
NCT02798874	UNKNOWN	Cardiovascular Diseases	Clopidogrel,Ticagrelor	-	INTERVENTIONAL
NCT02866175	COMPLETED	Atrial Fibrillation	Clopidogrel,Ticagrelor	PHASE3	INTERVENTIONAL
NCT02888652	COMPLETED	Coronary Heart Disease	Clopidogrel,Ticagrelor	-	OBSERVATIONAL
NCT02889549	UNKNOWN	Coronary Artery Disease	clopidogrel,ticagrelor	PHASE2|PHASE3	INTERVENTIONAL
NCT02925923	COMPLETED	Acute Coronary Syndrome|Angina, Unstable	Clopidogrel,Ticagrelor	PHASE2	INTERVENTIONAL
NCT02931045	COMPLETED	Myocardial Infarction	Clopidogrel,Ticagrelor	PHASE4	INTERVENTIONAL
NCT02944123	COMPLETED	Acute Coronary Syndrome	Clopidogrel,Ticagrelor	PHASE3	INTERVENTIONAL
NCT02989558	COMPLETED	Aortic Valve Stenosis	Clopidogrel,Ticagrelor	PHASE3	INTERVENTIONAL
NCT03039205	COMPLETED	Platelet Aggregation|Adenosine|Coronary Artery Disease|Kidney Dysfunction|Antiplatelet Therapy	Clopidogrel,Ticagrelor	PHASE2	INTERVENTIONAL
NCT03062462	UNKNOWN	Coronary Artery Disease|Clopidogrel, Poor Metabolism of	Clopidogrel,ticagrelor	PHASE2|PHASE3	INTERVENTIONAL
NCT03150667	UNKNOWN	Chronic Kidney Diseases|Acute Coronary Syndrome	Clopidogrel,Ticagrelor	PHASE4	INTERVENTIONAL
NCT03161678	COMPLETED	Myocardial Infarction|Thrombosis|Platelet Dysfunction	Clopidogrel,Ticagrelor	PHASE4	INTERVENTIONAL
NCT03197298	COMPLETED	Acute Coronary Syndrome|Percutaneous Coronary Intervention|Drug-Eluting Stents	Clopidogrel,Ticagrelor	-	OBSERVATIONAL
NCT03357874	UNKNOWN	Acute Coronary Syndrome	Clopidogrel,Ticagrelor	PHASE3	INTERVENTIONAL
NCT03437044	COMPLETED	Diabetes Mellitus, Type 2|Coronary Artery Disease	Clopidogrel,Ticagrelor	PHASE4	INTERVENTIONAL
NCT03613857	COMPLETED	Myocardial Infarction	Clopidogrel,Ticagrelor	-	OBSERVATIONAL
NCT03775746	UNKNOWN	Acute Coronary Syndrome	Clopidogrel,Ticagrelor	PHASE4	INTERVENTIONAL
NCT04023630	UNKNOWN	Atrial Fibrillation|Acute Coronary Syndromes	Clopidogrel,Ticagrelor	PHASE4	INTERVENTIONAL
NCT04057300	COMPLETED	Acute Coronary Syndrome	Clopidogrel,Ticagrelor	PHASE4	INTERVENTIONAL
NCT04060914	UNKNOWN	Antiplatelet Therapy|Coronary Artery Disease|Percutaneous Coronary Intervention	Clopidogrel,Ticagrelor	PHASE4	INTERVENTIONAL
NCT04091074	UNKNOWN	Carotid Stenosis	Clopidogrel,Ticagrelor	PHASE1	INTERVENTIONAL
NCT04116931	UNKNOWN	Acute Coronary Syndrome (ACS)	clopidogrel,ticagrelor	PHASE4	INTERVENTIONAL
NCT04174261	COMPLETED	Periprocedural Myocardial Infarction	Clopidogrel,Ticagrelor	PHASE4	INTERVENTIONAL
NCT04369534	COMPLETED	Acute Coronary Syndrome|STEMI|NSTEMI - Non-ST Segment Elevation MI|PLATELET AGGREGATION|INDIVIDUALIZED THERAPY	Clopidogrel,Ticagrelor	PHASE4	INTERVENTIONAL
NCT04483583	RECRUITING	Coronary Artery Disease	Clopidogrel,Ticagrelor	PHASE4	INTERVENTIONAL
NCT04630288	UNKNOWN	Acute Coronary Syndromes	Clopidogrel,Ticagrelor	-	OBSERVATIONAL
NCT04738097	COMPLETED	Ischemic Stroke|Transient Ischemic Attack	Clopidogrel,Ticagrelor	PHASE3	INTERVENTIONAL
NCT04981041	RECRUITING	Acute Coronary Syndrome|Atrial Fibrillation	Clopidogrel,Ticagrelor	PHASE4	INTERVENTIONAL
NCT05166538	UNKNOWN	Multi Vessel Coronary Artery Disease	Clopidogrel,Ticagrelor	PHASE4	INTERVENTIONAL
NCT05210595	UNKNOWN	Acute Myocardial Infarction|Ticagrelor	Clopidogrel,Ticagrelor	PHASE4	INTERVENTIONAL
NCT05516784	COMPLETED	Coronary Artery Disease (CAD)	Clopidogrel,Ticagrelor	PHASE4	INTERVENTIONAL
NCT05553613	COMPLETED	Ischemic Stroke	Clopidogrel,Ticagrelor	PHASE3	INTERVENTIONAL
NCT05858918	COMPLETED	Stable Chronic Angina	Clopidogrel,Ticagrelor	-	INTERVENTIONAL
NCT06120725	COMPLETED	Ischemic Stroke	Clopidogrel,Ticagrelor	PHASE3	INTERVENTIONAL
NCT06228456	NOT_YET_RECRUITING	Coronary Artery Disease	Clopidogrel,Ticagrelor	PHASE4	INTERVENTIONAL
NCT04484259	RECRUITING	Diabetes Mellitus, Type 2|Coronary Artery Disease	Clopidogrel,Ticagrelor,aspirin	PHASE4	INTERVENTIONAL
NCT02309970	UNKNOWN	Ischemic Stroke	clopidogrel,warfarin	-	OBSERVATIONAL
NCT02334254	UNKNOWN	Atrial Fibrillation	clopidogrel,warfarin	PHASE4	INTERVENTIONAL
NCT03463317	RECRUITING	Atrial Fibrillation	Clopidogrel,Warfarin	PHASE4	INTERVENTIONAL
NCT00235248	COMPLETED	Brain Infarction|Transient Ischemic Attack|Embolism	Clopidogrel,Warfarin,aspirin	PHASE3	INTERVENTIONAL
NCT01052025	UNKNOWN	Type 2 Diabetes|Pre-diabetes|Insulin Resistance|Cardiovascular Risk	Curcumin	PHASE4	INTERVENTIONAL
NCT01052597	UNKNOWN	Type 2 Diabetes Mellitus|Cardiovascular Abnormalities	curcumin	PHASE4	INTERVENTIONAL
NCT04731844	RECRUITING	Prostate Cancer|Multiple Myeloma|Smoldering Multiple Myeloma (SMM)|Monoclonal Gammopathy of Undetermined Significance	Curcumin	PHASE2	INTERVENTIONAL
NCT00000556	COMPLETED	Arrhythmia|Atrial Fibrillation|Cardiovascular Diseases|Heart Diseases	digoxin	PHASE3	INTERVENTIONAL
NCT00006330	COMPLETED	Heart Diseases	Digoxin	-	INTERVENTIONAL
NCT00712465	COMPLETED	Atrial Fibrillation	Digoxin	PHASE1	INTERVENTIONAL
NCT00991783	COMPLETED	Essential Hypertension	Digoxin	PHASE1	INTERVENTIONAL
NCT01005602	COMPLETED	Heart Failure	Digoxin	PHASE4	INTERVENTIONAL
NCT01047566	COMPLETED	Atrial Fibrillation	digoxin	PHASE4	INTERVENTIONAL
NCT01181414	COMPLETED	Chronic Heart Failure|Cardiomyopathy, Dilated|Atrial Fibrillation	digoxin	PHASE4	INTERVENTIONAL
NCT01398371	COMPLETED	Heart Failure	Digoxin	-	INTERVENTIONAL
NCT01699776	COMPLETED	Cardiac Failure	Digoxin	PHASE4	INTERVENTIONAL
NCT01796093	COMPLETED	Heart Failure|Atrial Fibrillation	Digoxin	-	OBSERVATIONAL
NCT02046044	UNKNOWN	Heart Failure	Digoxin	PHASE4	INTERVENTIONAL
NCT02167165	COMPLETED	Atrial Fibrillation	Digoxin	-	OBSERVATIONAL
NCT02391337	COMPLETED	Permanent Atrial Fibrillation	Digoxin	PHASE4	INTERVENTIONAL
NCT02489786	COMPLETED	Atrial Fibrillation	digoxin	PHASE4	INTERVENTIONAL
NCT02544815	RECRUITING	Acute Heart Failure	Digoxin	PHASE3	INTERVENTIONAL
NCT02624765	ACTIVE_NOT_RECRUITING	Fetal Atrial Flutter Without Hydrops|Fetal Supraventricular Tachycardia Without Hydrops|Fetal Supraventricular Tachycardia With Hydrops	Digoxin	PHASE3	INTERVENTIONAL
NCT02797145	UNKNOWN	Heart Failure	Digoxin	PHASE2|PHASE3	INTERVENTIONAL
NCT03261570	COMPLETED	Postural Orthostatic Tachycardia Syndrome (POTS)|POTS|Orthostatic Intolerance	Digoxin	EARLY_PHASE1	INTERVENTIONAL
NCT03718273	COMPLETED	Atrial Fibrillation|Heart Diseases	Digoxin	PHASE3	INTERVENTIONAL
NCT03783429	ACTIVE_NOT_RECRUITING	Heart Failure	Digoxin	PHASE4	INTERVENTIONAL
NCT03877965	COMPLETED	Congenital Heart Disease	Digoxin	-	OBSERVATIONAL
NCT04308031	UNKNOWN	Atrial Fibrillation|Ivabradine|Heart Failure	Digoxin	PHASE3	INTERVENTIONAL
NCT04778787	COMPLETED	Congestive Heart Failure	digoxin	PHASE4	INTERVENTIONAL
NCT04893629	COMPLETED	Cardiomyopathy	Digoxin	-	INTERVENTIONAL
NCT05287191	RECRUITING	Atrial Fibrillation New Onset	Digoxin	PHASE3	INTERVENTIONAL
NCT05540600	RECRUITING	Atrial Fibrillation|Left Atrial Rhythm	Digoxin	PHASE3	INTERVENTIONAL
NCT06240403	NOT_YET_RECRUITING	Heart Failure, Systolic|Diabetes Mellitus, Type 2	Digoxin	PHASE2	INTERVENTIONAL
NCT02248753	COMPLETED	Atrial Fibrillation	Digoxin,Metoprolol	-	INTERVENTIONAL
NCT00390546	COMPLETED	Supraventricular Tachycardia	Digoxin,Propranolol	PHASE3	INTERVENTIONAL
NCT00186537	COMPLETED	Insulin Resistance|Hypertriglyceridemia	Fenofibrate	-	INTERVENTIONAL
NCT00246376	COMPLETED	Cardiovascular Diseases|Heart Diseases|HIV Infections|Hyperlipidemia|Hypertriglyceridemia|Insulin Resistance|Atherosclerosis	Fenofibrate	-	INTERVENTIONAL
NCT00422396	COMPLETED	Hypertriglyceridemia With the Metabolic Syndrome	Fenofibrate	-	INTERVENTIONAL
NCT00459745	COMPLETED	Combined Hyperlipidemia	Fenofibrate	PHASE3	INTERVENTIONAL
NCT00552747	COMPLETED	Coronary Heart Disease|Hyperlipidemia	fenofibrate	PHASE4	INTERVENTIONAL
NCT00627653	UNKNOWN	Cardiovascular Diseases	fenofibrate	-	INTERVENTIONAL
NCT00872599	COMPLETED	Hypertension	fenofibrate	PHASE4	INTERVENTIONAL
NCT00934258	AVAILABLE	Hyperlipidemia	fenofibrate	-	EXPANDED_ACCESS
NCT00965315	AVAILABLE	Diabetes|CVD	fenofibrate	-	EXPANDED_ACCESS
NCT01048502	COMPLETED	Cardiovascular Disease	Fenofibrate	-	INTERVENTIONAL
NCT01320345	RECRUITING	Type 1 Diabetes Mellitus|Diabetic Retinopathy|Diabetic Nephropathies	Fenofibrate	PHASE3	INTERVENTIONAL
NCT01462877	COMPLETED	Dyslipidemias|Cardiovascular Diseases|Hypertriglyceridemia	fenofibrate	PHASE4	INTERVENTIONAL
NCT01752842	COMPLETED	Type II Diabetes Mellitus|Diabetes Complications	Fenofibrate	-	INTERVENTIONAL
NCT01927315	COMPLETED	Diabetes|Diabetic Retinopathy	Fenofibrate	PHASE4	INTERVENTIONAL
NCT02232360	UNKNOWN	Coronary Artery Disease	fenofibrate	PHASE4	INTERVENTIONAL
NCT02642159	COMPLETED	Dyslipidemia	Fenofibrate	PHASE4	INTERVENTIONAL
NCT03439345	COMPLETED	Diabetic Retinopathy	Fenofibrate	PHASE4	INTERVENTIONAL
NCT04661358	RECRUITING	Diabetic Retinopathy	Fenofibrate	PHASE3	INTERVENTIONAL
NCT04885153	COMPLETED	Diabetic Retinopathy|Dyslipidemias|Diabetes Mellitus	Fenofibrate	-	INTERVENTIONAL
NCT05256758	UNKNOWN	Aortic Valve Stenosis	Fenofibrate	-	INTERVENTIONAL
NCT05365425	RECRUITING	Dyslipidemia|Atherosclerosis|Diabetes Mellitus, Type 2	fenofibrate	PHASE4	INTERVENTIONAL
NCT05542147	RECRUITING	Type 2 Diabetes|Cardiovascular Diseases|Pharmacogenomic Drug Interaction	Fenofibrate	-	INTERVENTIONAL
NCT00400231	COMPLETED	Metabolic Syndrome x	Fenofibrate,Metformin	PHASE2	INTERVENTIONAL
NCT00000620	COMPLETED	Atherosclerosis|Cardiovascular Diseases|Hypercholesterolemia|Hypertension|Diabetes Mellitus, Type 2|Diabetes Mellitus|Coronary Disease	fenofibrate,simvastatin	PHASE3	INTERVENTIONAL
NCT00349375	COMPLETED	Hyperlipidemia	Fenofibrate,Simvastatin	PHASE3	INTERVENTIONAL
NCT00352183	COMPLETED	Cardiovascular Diseases	Fenofibrate,Simvastatin	PHASE3	INTERVENTIONAL
NCT00362206	COMPLETED	Hyperlipidemia	Fenofibrate,Simvastatin	PHASE3	INTERVENTIONAL
NCT00542178	COMPLETED	Diabetic Retinopathy	Fenofibrate,Simvastatin	PHASE3	INTERVENTIONAL
NCT01674712	COMPLETED	Dyslipidemia	Fenofibrate,Simvastatin	PHASE3	INTERVENTIONAL
NCT02015988	UNKNOWN	Acute Coronary Syndrome|Diabetes Mellitus, Type 2|Hypertriglyceridemia	Fenofibrate,Simvastatin	PHASE4	INTERVENTIONAL
NCT04140201	UNKNOWN	Diabetic Retinopathy	Fenofibrate,Simvastatin	PHASE4	INTERVENTIONAL
NCT00171275	COMPLETED	Coronary Disease|Myocardial Infarction	Fluvastatin	PHASE4	INTERVENTIONAL
NCT00176410	UNKNOWN	Aortic Valve Stenosis	fluvastatin	PHASE2	INTERVENTIONAL
NCT00814723	COMPLETED	Hypercholesterolemia	Fluvastatin	PHASE4	INTERVENTIONAL
NCT01551173	COMPLETED	Lipid Metabolism Disorders	Fluvastatin	PHASE4	INTERVENTIONAL
NCT01681199	UNKNOWN	Coronary Heart Disease|Atherosclerosis	Fluvastatin	PHASE4	INTERVENTIONAL
NCT00821574	COMPLETED	Hypertension, Dyslypidaemia	Fluvastatin,Hydrochlorothiazide,Valsartan	PHASE4	INTERVENTIONAL
NCT00171327	COMPLETED	Hypertension|Dyslipidemia	fluvastatin,valsartan	PHASE4	INTERVENTIONAL
NCT00407680	UNKNOWN	Type 2 Diabetes Mellitus|Hypertension	Fluvastatin,Valsartan	PHASE4	INTERVENTIONAL
NCT03309618	COMPLETED	Myocardial Infarction	fluvastatin,valsartan	-	INTERVENTIONAL
NCT03393377	COMPLETED	Atherosclerosis	fluvastatin,valsartan	-	INTERVENTIONAL
NCT00000461	COMPLETED	Cardiovascular Diseases|Coronary Disease|Heart Diseases|Myocardial Ischemia	gemfibrozil	PHASE2	INTERVENTIONAL
NCT00283335	COMPLETED	Coronary Heart Disease	gemfibrozil	PHASE3	INTERVENTIONAL
NCT00000525	COMPLETED	Cardiovascular Diseases|Death, Sudden, Cardiac|Heart Arrest|Heart Diseases|Hypertension	hydrochlorothiazide	PHASE3	INTERVENTIONAL
NCT00092209	COMPLETED	Hypertension	hydrochlorothiazide	PHASE3	INTERVENTIONAL
NCT00157963	COMPLETED	Essential Hypertension	hydrochlorothiazide	PHASE4	INTERVENTIONAL
NCT00214825	COMPLETED	Diabetes Mellitus|Endothelial Dysfunction|Albuminuria	Hydrochlorothiazide	-	INTERVENTIONAL
NCT00234858	COMPLETED	Hypertension|Metabolic Syndrome	hydrochlorothiazide	PHASE4	INTERVENTIONAL
NCT00247910	COMPLETED	Hypertension	Hydrochlorothiazide	-	INTERVENTIONAL
NCT00263003	COMPLETED	Hypertension	hydrochlorothiazide	PHASE3	INTERVENTIONAL
NCT00264212	COMPLETED	Hypertension	hydrochlorothiazide	PHASE4	INTERVENTIONAL
NCT00307060	COMPLETED	Mild to Severe Hypertension	hydrochlorothiazide	PHASE3	INTERVENTIONAL
NCT00354991	COMPLETED	Hypertension	hydrochlorothiazide	PHASE3	INTERVENTIONAL
NCT00355589	COMPLETED	Hypertension|Blood Pressure, High	hydrochlorothiazide	PHASE3	INTERVENTIONAL
NCT00367094	COMPLETED	Hypertension	hydrochlorothiazide	PHASE3	INTERVENTIONAL
NCT00369538	SUSPENDED	Proteinuria|Hypertension|End Stage Renal Disease	hydrochlorothiazide	PHASE4	INTERVENTIONAL
NCT00374855	COMPLETED	Mild Hypertension	Hydrochlorothiazide	PHASE2	INTERVENTIONAL
NCT00398541	COMPLETED	Hypertension	hydrochlorothiazide	PHASE3	INTERVENTIONAL
NCT00400218	COMPLETED	Hypertension	hydrochlorothiazide	PHASE3	INTERVENTIONAL
NCT00443612	COMPLETED	Hypertension	Hydrochlorothiazide	PHASE4	INTERVENTIONAL
NCT00496834	COMPLETED	Hypertension	hydrochlorothiazide	PHASE4	INTERVENTIONAL
NCT00617877	COMPLETED	Hypertension	Hydrochlorothiazide	-	INTERVENTIONAL
NCT00651287	COMPLETED	Hypertension	hydrochlorothiazide	PHASE4	INTERVENTIONAL
NCT00670566	COMPLETED	Hypertension	hydrochlorothiazide	PHASE4	INTERVENTIONAL
NCT00670787	COMPLETED	Hypertension	hydrochlorothiazide	PHASE3	INTERVENTIONAL
NCT00690521	UNKNOWN	Congestive Heart Failure	hydrochlorothiazide	PHASE4	INTERVENTIONAL
NCT00695955	COMPLETED	Hypertension	hydrochlorothiazide	PHASE3	INTERVENTIONAL
NCT00705575	COMPLETED	Hypertension	hydrochlorothiazide	PHASE3	INTERVENTIONAL
NCT00708344	COMPLETED	Hypertension	Hydrochlorothiazide	PHASE4	INTERVENTIONAL
NCT00739674	COMPLETED	Hypertension	hydrochlorothiazide	PHASE3	INTERVENTIONAL
NCT00760266	COMPLETED	Hypertension	Hydrochlorothiazide	PHASE4	INTERVENTIONAL
NCT00772577	COMPLETED	Hypertension	Hydrochlorothiazide	PHASE4	INTERVENTIONAL
NCT00795847	COMPLETED	Hypertension	hydrochlorothiazide	PHASE4	INTERVENTIONAL
NCT00797316	COMPLETED	Hypertension	Hydrochlorothiazide	PHASE4	INTERVENTIONAL
NCT00818883	COMPLETED	Essential Hypertension	hydrochlorothiazide	PHASE3	INTERVENTIONAL
NCT00847834	COMPLETED	Hypertension	Hydrochlorothiazide	PHASE4	INTERVENTIONAL
NCT00865124	COMPLETED	Type 2 Diabetes Mellitus|Vascular Disease	Hydrochlorothiazide	-	INTERVENTIONAL
NCT00871871	COMPLETED	Hypertension	Hydrochlorothiazide	PHASE1	INTERVENTIONAL
NCT00886600	COMPLETED	Hypertension	hydrochlorothiazide	PHASE3	INTERVENTIONAL
NCT00896389	COMPLETED	Hypertension	Hydrochlorothiazide	PHASE4	INTERVENTIONAL
NCT00923533	COMPLETED	Essential Hypertension	Hydrochlorothiazide	PHASE1	INTERVENTIONAL
NCT00953680	COMPLETED	Hypertension	hydrochlorothiazide	PHASE1	INTERVENTIONAL
NCT00980187	COMPLETED	Hypertension|Type 2 Diabetes Mellitus	Hydrochlorothiazide	PHASE4	INTERVENTIONAL
NCT00994617	UNKNOWN	Hypertension, Resistant to Conventional Therapy|Essential Hypertension	Hydrochlorothiazide	PHASE4	INTERVENTIONAL
NCT00999752	COMPLETED	Hypertension	Hydrochlorothiazide	-	INTERVENTIONAL
NCT01080742	COMPLETED	Hypertension	hydrochlorothiazide	-	OBSERVATIONAL
NCT01102465	COMPLETED	Hypertension	hydrochlorothiazide	-	INTERVENTIONAL
NCT01102478	COMPLETED	Hypertension	hydrochlorothiazide	-	INTERVENTIONAL
NCT01138423	COMPLETED	Hypertension|Abdominal Obesity|Metabolic Syndrome	Hydrochlorothiazide	PHASE4	INTERVENTIONAL
NCT01172431	COMPLETED	Hypertension|Renal Insufficiency	Hydrochlorothiazide	PHASE4	INTERVENTIONAL
NCT01258764	COMPLETED	Hypertension, Grade 1|Hypertension Treatment|N of 1 Study Design|Hypertension	Hydrochlorothiazide	-	INTERVENTIONAL
NCT01370655	COMPLETED	Hypertension	Hydrochlorothiazide	PHASE1	INTERVENTIONAL
NCT01519635	COMPLETED	Hypertension	Hydrochlorothiazide	PHASE4	INTERVENTIONAL
NCT01647932	COMPLETED	Heart Failure	hydrochlorothiazide	PHASE3	INTERVENTIONAL
NCT01712126	COMPLETED	Hypertension	Hydrochlorothiazide	-	INTERVENTIONAL
NCT01712139	COMPLETED	Hypertension	Hydrochlorothiazide	-	INTERVENTIONAL
NCT02072330	COMPLETED	Grade I or II Essential Hypertension	Hydrochlorothiazide	PHASE2|PHASE3	INTERVENTIONAL
NCT02175355	COMPLETED	Hypertension	Hydrochlorothiazide	PHASE3	INTERVENTIONAL
NCT02185417	COMPLETED	Hypertension	Hydrochlorothiazide	PHASE3	INTERVENTIONAL
NCT02214498	UNKNOWN	Essential Hypertension	hydrochlorothiazide	PHASE4	INTERVENTIONAL
NCT02217852	UNKNOWN	Hypertension	Hydrochlorothiazide	PHASE4	INTERVENTIONAL
NCT02222480	COMPLETED	Hypertension	Hydrochlorothiazide	PHASE2	INTERVENTIONAL
NCT02466490	COMPLETED	Hypertension, Essential	Hydrochlorothiazide	PHASE3	INTERVENTIONAL
NCT02646397	UNKNOWN	Chronic Kidney Disease	Hydrochlorothiazide	PHASE4	INTERVENTIONAL
NCT02710071	COMPLETED	Hypertension	Hydrochlorothiazide	PHASE4	INTERVENTIONAL
NCT03298802	RECRUITING	Pre-Eclampsia|Gestational Hypertension|Superimposed Pre-Eclampsia|Hypertension, Pregnancy-Induced|Postpartum Pregnancy-Induced Hypertension|Postpartum Preeclampsia	Hydrochlorothiazide	PHASE3	INTERVENTIONAL
NCT03892148	UNKNOWN	Heart Failure|Acute Heart Failure|Chronic Heart Failure	Hydrochlorothiazide	PHASE4	INTERVENTIONAL
NCT03928145	UNKNOWN	Hypertension	Hydrochlorothiazide	PHASE3	INTERVENTIONAL
NCT03971929	COMPLETED	Hypertension	Hydrochlorothiazide	PHASE1	INTERVENTIONAL
NCT04334824	COMPLETED	Non-melanoma Skin Cancer|Melanoma|Hypertension	Hydrochlorothiazide	-	OBSERVATIONAL
NCT04423627	RECRUITING	Hypertension, Systolic|Stiffness, Aortic	Hydrochlorothiazide	EARLY_PHASE1	INTERVENTIONAL
NCT04465123	UNKNOWN	Acute Heart Failure|Acute Kidney Injury	hydrochlorothiazide	PHASE3	INTERVENTIONAL
NCT04927299	RECRUITING	Essential Arterial Hypertension	hydrochlorothiazide	PHASE3	INTERVENTIONAL
NCT05125224	ACTIVE_NOT_RECRUITING	Hypertension	Hydrochlorothiazide	-	OBSERVATIONAL
NCT05171686	RECRUITING	Chronic Kidney Disease|Hypertension	hydrochlorothiazide	PHASE4	INTERVENTIONAL
NCT02294539	COMPLETED	Hypertension	Hydrochlorothiazide,amlodipine	PHASE4	INTERVENTIONAL
NCT00642096	COMPLETED	High Blood Pressure (Hypertension).	Hydrochlorothiazide,Metoprolol	PHASE3	INTERVENTIONAL
NCT02336607	COMPLETED	Hypertension	Hydrochlorothiazide,Metoprolol	-	INTERVENTIONAL
NCT00139698	COMPLETED	Essential Hypertension	hydrochlorothiazide,olmesartan	PHASE3	INTERVENTIONAL
NCT00185068	COMPLETED	Hypertension	Hydrochlorothiazide,Olmesartan	PHASE4	INTERVENTIONAL
NCT00185172	COMPLETED	Essential Hypertension	hydrochlorothiazide,olmesartan	PHASE3	INTERVENTIONAL
NCT00403481	COMPLETED	Hypertension	Hydrochlorothiazide,Olmesartan	PHASE4	INTERVENTIONAL
NCT00430508	COMPLETED	Essential Hypertension	hydrochlorothiazide,olmesartan	PHASE3	INTERVENTIONAL
NCT00430638	COMPLETED	Hypertension	hydrochlorothiazide,olmesartan	PHASE4	INTERVENTIONAL
NCT00430950	COMPLETED	Essential Hypertension	hydrochlorothiazide,olmesartan	PHASE3	INTERVENTIONAL
NCT00607035	COMPLETED	Hypertension	Hydrochlorothiazide,Olmesartan	PHASE4	INTERVENTIONAL
NCT00751751	COMPLETED	Essential Hypertension	hydrochlorothiazide,olmesartan	PHASE3	INTERVENTIONAL
NCT00751829	COMPLETED	Isolated Systolic Hypertension	hydrochlorothiazide,olmesartan	PHASE3	INTERVENTIONAL
NCT00811226	COMPLETED	Hypertension	hydrochlorothiazide,olmesartan	-	OBSERVATIONAL
NCT00872586	COMPLETED	Essential Hypertension	hydrochlorothiazide,olmesartan	PHASE3	INTERVENTIONAL
NCT02483936	NOT_YET_RECRUITING	Arterial Hypertension	Hydrochlorothiazide,Olmesartan	PHASE3	INTERVENTIONAL
NCT03246555	COMPLETED	The Elderly (鈮?70 Years) With Essential Hypertension	Hydrochlorothiazide,Perindopril	PHASE3	INTERVENTIONAL
NCT03921736	COMPLETED	Hypertension|Hyperuricemia|Menopause	Hydrochlorothiazide,Perindopril	PHASE4	INTERVENTIONAL
NCT00133185	COMPLETED	Hypertension	hydrochlorothiazide,telmisartan	PHASE3	INTERVENTIONAL
NCT00153049	COMPLETED	Hypertension	Hydrochlorothiazide,Telmisartan	PHASE2	INTERVENTIONAL
NCT00267943	COMPLETED	Hypertension	hydrochlorothiazide,telmisartan	PHASE3	INTERVENTIONAL
NCT00274638	COMPLETED	Hypertension	Hydrochlorothiazide,Telmisartan	PHASE4	INTERVENTIONAL
NCT00890084	COMPLETED	Hypertension	Hydrochlorothiazide,Telmisartan	-	OBSERVATIONAL
NCT00904215	COMPLETED	Hypertension	Hydrochlorothiazide,telmisartan	-	OBSERVATIONAL
NCT00926289	COMPLETED	Hypertension	Hydrochlorothiazide,Telmisartan	PHASE4	INTERVENTIONAL
NCT00927537	COMPLETED	Hypertension	Hydrochlorothiazide,Telmisartan	-	OBSERVATIONAL
NCT01050062	COMPLETED	Hypertension	Hydrochlorothiazide,Telmisartan	-	OBSERVATIONAL
NCT02172586	COMPLETED	Hypertension	Hydrochlorothiazide,Telmisartan	PHASE4	INTERVENTIONAL
NCT02177422	COMPLETED	Hypertension	Hydrochlorothiazide,Telmisartan	PHASE3	INTERVENTIONAL
NCT02177435	COMPLETED	Hypertension	Hydrochlorothiazide,Telmisartan	PHASE3	INTERVENTIONAL
NCT02183701	COMPLETED	Hypertension	Hydrochlorothiazide,Telmisartan	PHASE3	INTERVENTIONAL
NCT02255253	COMPLETED	Hypertension	Hydrochlorothiazide,Telmisartan	-	INTERVENTIONAL
NCT00168779	COMPLETED	Hypertension	hydrochlorothiazide,telmisartan,valsartan	PHASE4	INTERVENTIONAL
NCT00239538	COMPLETED	Hypertension|Diabetes Mellitus, Type 2	hydrochlorothiazide,telmisartan,valsartan	PHASE4	INTERVENTIONAL
NCT00240448	COMPLETED	Hypertension	hydrochlorothiazide,telmisartan,valsartan	PHASE4	INTERVENTIONAL
NCT00170937	COMPLETED	METABOLIC SYNDROME|HYPERTENSION|PRE-HYPERTENSION	hydrochlorothiazide,valsartan	PHASE4	INTERVENTIONAL
NCT00170989	COMPLETED	Hypertension	hydrochlorothiazide,valsartan	PHASE3	INTERVENTIONAL
NCT00171015	COMPLETED	Hypertension	hydrochlorothiazide,valsartan	PHASE3	INTERVENTIONAL
NCT00171561	COMPLETED	Hypertension	hydrochlorothiazide,valsartan	PHASE4	INTERVENTIONAL
NCT00250562	COMPLETED	Hypertension	hydrochlorothiazide,valsartan	PHASE3	INTERVENTIONAL
NCT00273299	COMPLETED	Hypertension	hydrochlorothiazide,valsartan	PHASE3	INTERVENTIONAL
NCT00277472	COMPLETED	Hypertension	Hydrochlorothiazide,Valsartan	PHASE4	INTERVENTIONAL
NCT00280540	COMPLETED	Hypertension	Hydrochlorothiazide,Valsartan	PHASE4	INTERVENTIONAL
NCT00311740	COMPLETED	Hypertension	Hydrochlorothiazide,Valsartan	PHASE3	INTERVENTIONAL
NCT00338936	COMPLETED	Hypertension	Hydrochlorothiazide,Valsartan	PHASE3	INTERVENTIONAL
NCT00386607	COMPLETED	Hypertension	Hydrochlorothiazide,Valsartan	PHASE3	INTERVENTIONAL
NCT00457483	COMPLETED	Primary Hypertension	hydrochlorothiazide,valsartan	PHASE4	INTERVENTIONAL
NCT00487123	COMPLETED	Hypertension	Hydrochlorothiazide,Valsartan	PHASE4	INTERVENTIONAL
NCT00500604	COMPLETED	Hypertension	Hydrochlorothiazide,Valsartan	PHASE4	INTERVENTIONAL
NCT00546754	COMPLETED	Hypertension	Hydrochlorothiazide,Valsartan	PHASE3	INTERVENTIONAL
NCT01415505	COMPLETED	Hypertension	Hydrochlorothiazide,Valsartan	PHASE3	INTERVENTIONAL
NCT01365481	COMPLETED	Hypertension|Chronic Kidney Disease	Hydrochlorothiazide,Valsartan,amlodipine	PHASE3	INTERVENTIONAL
NCT00000477	COMPLETED	Atherosclerosis|Cardiovascular Diseases|Coronary Disease|Heart Diseases|Hypercholesterolemia|Myocardial Ischemia	lovastatin	PHASE2	INTERVENTIONAL
NCT00000512	COMPLETED	Cardiovascular Diseases|Coronary Arteriosclerosis|Coronary Disease|Heart Diseases|Myocardial Ischemia	lovastatin	PHASE3	INTERVENTIONAL
NCT00062556	COMPLETED	Intermittent Claudication|Peripheral Vascular Disease	Lovastatin	PHASE3	INTERVENTIONAL
NCT00071266	COMPLETED	Intermittent Claudication|Peripheral Vascular Disease	Lovastatin	PHASE3	INTERVENTIONAL
NCT00116870	COMPLETED	Atherosclerosis|Coronary Artery Disease	lovastatin	PHASE2|PHASE3	INTERVENTIONAL
NCT00243880	COMPLETED	Stroke	lovastatin	PHASE1	INTERVENTIONAL
NCT01976936	COMPLETED	Stroke|Rhabdomyolysis|Jaundice	Lovastatin	PHASE2	INTERVENTIONAL
NCT04297033	NOT_YET_RECRUITING	Cerebral Arteriovenous Malformation	Lovastatin	PHASE2	INTERVENTIONAL
NCT00000463	COMPLETED	Cardiovascular Diseases|Coronary Disease|Heart Diseases|Myocardial Ischemia	lovastatin,warfarin	PHASE3	INTERVENTIONAL
NCT00004992	COMPLETED	Diabetes Mellitus, Non-Insulin-Dependent|Glucose Intolerance	Metformin	PHASE3	INTERVENTIONAL
NCT00097500	COMPLETED	Type 2 Diabetes Mellitus	Metformin	PHASE3	INTERVENTIONAL
NCT00118950	COMPLETED	Diabetes Mellitus, Type 2	Metformin	PHASE4	INTERVENTIONAL
NCT00118963	COMPLETED	Diabetes Mellitus, Type 2	Metformin	PHASE4	INTERVENTIONAL
NCT00379769	COMPLETED	Diabetes Mellitus, Type 2	Metformin	PHASE3	INTERVENTIONAL
NCT00443755	COMPLETED	Type 2 Diabetes|Insulin Resistance|Metabolic Syndrome	metformin	PHASE2	INTERVENTIONAL
NCT00473876	COMPLETED	Congestive Heart Failure|Insulin Resistance	Metformin	PHASE4	INTERVENTIONAL
NCT00513630	COMPLETED	Type 2 Diabetes|Coronary Artery Disease	Metformin	PHASE4	INTERVENTIONAL
NCT00657943	COMPLETED	Type 2 Diabetes|Atherosclerosis|Arteriosclerosis	metformin	PHASE4	INTERVENTIONAL
NCT00679237	COMPLETED	Coronary Heart Disease	metformin	-	INTERVENTIONAL
NCT00723307	COMPLETED	Coronary Artery Disease	Metformin	PHASE4	INTERVENTIONAL
NCT00770445	COMPLETED	Diabetes Mellitus	Metformin	PHASE4	INTERVENTIONAL
NCT00934570	COMPLETED	Obesity|Type 2 Diabetes	Metformin	PHASE4	INTERVENTIONAL
NCT01001962	UNKNOWN	Hypertension|Type II Diabetes	Metformin	PHASE4	INTERVENTIONAL
NCT01035528	UNKNOWN	Coronary Artery Disease|Type 2 Diabetes	metformin	PHASE4	INTERVENTIONAL
NCT01037660	COMPLETED	Cardiovascular Disease	Metformin	EARLY_PHASE1	INTERVENTIONAL
NCT01090752	COMPLETED	Diabetes|Hypertension	Metformin	PHASE4	INTERVENTIONAL
NCT01122316	COMPLETED	Heart Failure|Diabetes	Metformin	-	INTERVENTIONAL
NCT01217307	COMPLETED	ST Elevation Myocardial Infarction (STEMI)|Coronary Artery Disease|Heart Failure|Diabetes	Metformin	PHASE2|PHASE3	INTERVENTIONAL
NCT01342614	COMPLETED	Diabetes Mellitus|Essential Hypertension	Metformin	-	INTERVENTIONAL
NCT01342744	UNKNOWN	Metabolic Syndrome	Metformin	PHASE4	INTERVENTIONAL
NCT01425580	COMPLETED	Congestive Heart Failure|Type 2 Diabetes Mellitus	Metformin	PHASE2	INTERVENTIONAL
NCT01438723	COMPLETED	Cardiovascular Disease|Ischemic Heart Disease	Metformin	PHASE4	INTERVENTIONAL
NCT01565096	UNKNOWN	Diabetes Mellitus Type II	Metformin	PHASE4	INTERVENTIONAL
NCT01573949	COMPLETED	Diabetes|Heart Failure	Metformin	-	INTERVENTIONAL
NCT01604213	COMPLETED	Type 2 Diabetes Mellitus|Ischemic Heart Disease	Metformin	PHASE4	INTERVENTIONAL
NCT01610401	COMPLETED	Ischemia Reperfusion Injury|Endothelial Function	Metformin	PHASE4	INTERVENTIONAL
NCT01690091	COMPLETED	Insulin Resistance|Chronic Heart Failure	Metformin	PHASE2|PHASE3	INTERVENTIONAL
NCT01947790	COMPLETED	LVM|Type 2 Diabetic Patients With IHD|Endothelial Function	Metformin	PHASE4	INTERVENTIONAL
NCT01965756	COMPLETED	Alzheimer's Disease|Vascular Dementia|Dementia|Memory Impairment	Metformin	PHASE2	INTERVENTIONAL
NCT02072382	UNKNOWN	Hypertension	Metformin	PHASE4	INTERVENTIONAL
NCT02226510	COMPLETED	Left Ventricular Hypertrophy|Insulin Resistance|Coronary Artery Disease|PreDiabetes	Metformin	PHASE4	INTERVENTIONAL
NCT02252081	COMPLETED	Chronic Kidney Disease|Cardiovascular Disease|Metabolic Syndrome	metformin	PHASE2	INTERVENTIONAL
NCT02383563	UNKNOWN	HIV|Coronary Artery Disease	metformin	PHASE2	INTERVENTIONAL
NCT02503943	UNKNOWN	Type 2 Diabetes|Overweight|Obesity|Masked Hypertension	Metformin	PHASE4	INTERVENTIONAL
NCT02587741	RECRUITING	Diabetic Retinopathy	Metformin	EARLY_PHASE1	INTERVENTIONAL
NCT02621489	COMPLETED	Atherosclerosis|Diabetes|Restenosis	Metformin	PHASE4	INTERVENTIONAL
NCT02695810	COMPLETED	Prediabetic State|Obesity	Metformin	PHASE2	INTERVENTIONAL
NCT02733679	COMPLETED	Ataxia-Telangiectasia	Metformin	PHASE4	INTERVENTIONAL
NCT02744976	COMPLETED	Coronary Artery Disease|Atherosclerosis|Prediabetic State	Metformin	PHASE4	INTERVENTIONAL
NCT02797340	UNKNOWN	Heart Failure, Systolic	Metformin	PHASE4	INTERVENTIONAL
NCT02810132	COMPLETED	Heart Failure, Systolic	Metformin	PHASE2	INTERVENTIONAL
NCT02915198	RECRUITING	Prediabetic State|Atherosclerosis|Metformin	Metformin	PHASE4	INTERVENTIONAL
NCT02986659	COMPLETED	Coronary Artery Disease|Mild Cognitive Impairment|Obesity, Abdominal|Hypertension	Metformin	PHASE4	INTERVENTIONAL
NCT03004612	COMPLETED	Prediabetic State|Insulin Resistance	Metformin	PHASE4	INTERVENTIONAL
NCT03010683	COMPLETED	Type 2 Diabetes Mellitus|Coronary Artery Disease	Metformin	-	INTERVENTIONAL
NCT03054519	RECRUITING	Peripheral Artery Disease	Metformin	PHASE3	INTERVENTIONAL
NCT03151005	COMPLETED	Polycystic Ovary Syndrome (PCOS)|Overweight|Obesity	Metformin	PHASE4	INTERVENTIONAL
NCT03253562	COMPLETED	Reducing the Elevated Blood Pressure for Diabetic Hypertensive Patients	Metformin	PHASE4	INTERVENTIONAL
NCT03331861	RECRUITING	Heart Failure	Metformin	PHASE2	INTERVENTIONAL
NCT03514108	RECRUITING	Heart Failure|Diabetes	Metformin	PHASE4	INTERVENTIONAL
NCT03603912	ACTIVE_NOT_RECRUITING	Atrial Fibrillation	Metformin	PHASE4	INTERVENTIONAL
NCT03627039	UNKNOWN	Diabetes Mellitus, Type 2	Metformin	-	OBSERVATIONAL
NCT03629340	RECRUITING	Pulmonary Hypertension|Heart Failure	Metformin	PHASE2	INTERVENTIONAL
NCT03686657	NOT_YET_RECRUITING	Type 2 Diabetes|High Blood Pressure|Arthritis|Obesity	Metformin	PHASE1|PHASE2	INTERVENTIONAL
NCT03693560	COMPLETED	Coronary Artery Disease|Diabetes Mellitus, Type 2	Metformin	PHASE4	INTERVENTIONAL
NCT03829020	ACTIVE_NOT_RECRUITING	Recurrent Plasma Cell Myeloma|Refractory Plasma Cell Myeloma	Metformin	PHASE1	INTERVENTIONAL
NCT03980990	UNKNOWN	Acute Coronary Syndrome|Unstable Angina|Diabetes Mellitus|Metformin Adverse Reaction	Metformin	PHASE4	INTERVENTIONAL
NCT04116203	SUSPENDED	Polycystic Ovary Syndrome|Lipid Metabolism Disorders	Metformin	PHASE1	INTERVENTIONAL
NCT04131582	UNKNOWN	Prediabetic State|Insulin Resistance	Metformin	PHASE3	INTERVENTIONAL
NCT04134650	UNKNOWN	Prediabetic State|Insulin Resistance	Metformin	PHASE3	INTERVENTIONAL
NCT04419337	RECRUITING	Diabetes Mellitus|Stroke	Metformin	PHASE2	INTERVENTIONAL
NCT04549415	COMPLETED	Chronic Heart Failure|Coronary Artery Disease|PreDiabetes	Metformin	PHASE4	INTERVENTIONAL
NCT04583462	RECRUITING	Type 1 Diabetes|Peripheral Arterial Calcification	Metformin	PHASE3	INTERVENTIONAL
NCT04623567	RECRUITING	Type2 Diabetes|Dyslipidemias	Metformin	PHASE1|PHASE2	INTERVENTIONAL
NCT04625946	RECRUITING	Atrial Fibrillation	Metformin	PHASE4	INTERVENTIONAL
NCT04766008	RECRUITING	Diabetes Mellitus|Coronary Artery Disease|Lactic Acidosis With Diabetes Mellitus|Contrast-induced Nephropathy|Metformin Associated Lactic Acidosis	Metformin	PHASE4	INTERVENTIONAL
NCT04850846	RECRUITING	Monoclonal Gammopathy of Undetermined Significance|Smoldering Multiple Myeloma	Metformin	PHASE2	INTERVENTIONAL
NCT05065372	RECRUITING	Type 1 Diabetes|Diabetic Kidney Disease|Cardiovascular Diseases|Endothelial Dysfunction|Insulin Sensitivity	Metformin	PHASE1	INTERVENTIONAL
NCT05093959	RECRUITING	Heart Failure With Preserved Ejection Fraction	Metformin	PHASE2	INTERVENTIONAL
NCT05177588	COMPLETED	Heart Failure	Metformin	PHASE4	INTERVENTIONAL
NCT05182970	RECRUITING	PreDiabetes|Acute Myocardial Infarction|Non ST Elevation Myocardial Infarction|ST Elevation Myocardial Infarction	Metformin	PHASE3	INTERVENTIONAL
NCT05305898	RECRUITING	Acute Coronary Syndrome	Metformin	PHASE3	INTERVENTIONAL
NCT05526690	COMPLETED	Hypertension	Metformin	PHASE1	INTERVENTIONAL
NCT05688332	NOT_YET_RECRUITING	Diabetes Mellitus Type 2 Without Complication	Metformin	PHASE3	INTERVENTIONAL
NCT05708053	ACTIVE_NOT_RECRUITING	Elective Percutaneous Coronary Intervention|Ischemic Reperfusion Injury	Metformin	PHASE3	INTERVENTIONAL
NCT05847244	RECRUITING	Diastolic Dysfunction|Obesity	Metformin	PHASE2	INTERVENTIONAL
NCT05878535	NOT_YET_RECRUITING	Atrial Fibrillation	Metformin	PHASE2	INTERVENTIONAL
NCT06080802	NOT_YET_RECRUITING	Heart Failure With Preserved Ejection Fraction|Diabete Type 2	Metformin	PHASE2|PHASE3	INTERVENTIONAL
NCT01364675	UNKNOWN	Pre-diabetes|Pre-hypertension	Metformin,Simvastatin	-	INTERVENTIONAL
NCT00000499	COMPLETED	Cardiovascular Diseases|Heart Diseases|Hypertension|Vascular Diseases	metoprolol	PHASE2	INTERVENTIONAL
NCT00060918	COMPLETED	Hypertension	metoprolol	PHASE4	INTERVENTIONAL
NCT00060931	COMPLETED	Hypertension	metoprolol	PHASE4	INTERVENTIONAL
NCT00142584	COMPLETED	Hypertension	Metoprolol	PHASE3	INTERVENTIONAL
NCT00166400	COMPLETED	Heart Valve Diseases	metoprolol	PHASE4	INTERVENTIONAL
NCT00198614	COMPLETED	Coronary Disease|Atrial Fibrillation	Metoprolol	-	INTERVENTIONAL
NCT00214318	COMPLETED	Heart Failure	Metoprolol	-	INTERVENTIONAL
NCT00226096	COMPLETED	CVA (Cerebrovascular Accident)|Cerebral Hemorrhage|Intracranial Hemorrhages	Metoprolol	-	INTERVENTIONAL
NCT00255502	COMPLETED	Hypertension	metoprolol	PHASE3	INTERVENTIONAL
NCT00255528	COMPLETED	Hypertension	metoprolol	PHASE3	INTERVENTIONAL
NCT00273052	COMPLETED	Hypertension	metoprolol	PHASE3	INTERVENTIONAL
NCT00302692	UNKNOWN	Multiple Trauma|Cardiovascular Diseases|Aged	Metoprolol	PHASE2	INTERVENTIONAL
NCT00313157	COMPLETED	Atrial Fibrillation	Metoprolol	PHASE3	INTERVENTIONAL
NCT00648895	COMPLETED	Hypertension	Metoprolol	PHASE3	INTERVENTIONAL
NCT00700466	COMPLETED	Hypertension|Tachycardia|Heart Rate Variability	metoprolol	-	OBSERVATIONAL
NCT00718406	COMPLETED	Acute Coronary Syndromes	Metoprolol	PHASE4	INTERVENTIONAL
NCT00732511	UNKNOWN	Endothelial Function|Diabetes Mellitus|Hypertension	metoprolol	PHASE4	INTERVENTIONAL
NCT00744237	COMPLETED	Hypertension|Type 2 Diabetes Mellitus	Metoprolol	PHASE4	INTERVENTIONAL
NCT00756236	COMPLETED	Myocardial Ischemia	Metoprolol	-	INTERVENTIONAL
NCT00784316	COMPLETED	Atrial Fibrillation|Cardiac Surgery	metoprolol	PHASE4	INTERVENTIONAL
NCT00829296	COMPLETED	Hypertension|Diabetes	Metoprolol	PHASE2|PHASE3	INTERVENTIONAL
NCT00861016	COMPLETED	Hypertension	metoprolol	PHASE4	INTERVENTIONAL
NCT00865917	UNKNOWN	Postural Orthostatic Tachycardia Syndrome	Metoprolol	PHASE2	INTERVENTIONAL
NCT00885651	UNKNOWN	Heart Failure	Metoprolol	PHASE4	INTERVENTIONAL
NCT00992056	COMPLETED	Hypertension	Metoprolol	PHASE4	INTERVENTIONAL
NCT00995072	COMPLETED	Hypertension|Female Sexual Dysfunction	metoprolol	-	INTERVENTIONAL
NCT00999102	COMPLETED	Hypertension	Metoprolol	PHASE4	INTERVENTIONAL
NCT01041287	COMPLETED	Hypertension	Metoprolol	PHASE4	INTERVENTIONAL
NCT01044693	COMPLETED	Hypertension|Pure Autonomic Failure|Multiple System Atrophy	metoprolol	-	INTERVENTIONAL
NCT01049009	COMPLETED	High Blood Pressure	Metoprolol	PHASE4	INTERVENTIONAL
NCT01052428	COMPLETED	Mitral Regurgitation	metoprolol	PHASE2|PHASE3	INTERVENTIONAL
NCT01157234	COMPLETED	Hypertension	Metoprolol	PHASE4	INTERVENTIONAL
NCT01157572	COMPLETED	Aortic Valve Insufficiency	Metoprolol	PHASE4	INTERVENTIONAL
NCT01203852	COMPLETED	Hypertension	Metoprolol	PHASE4	INTERVENTIONAL
NCT01211821	COMPLETED	Atrial Fibrillation	metoprolol	PHASE1	INTERVENTIONAL
NCT01213173	COMPLETED	Angina Pectoris	Metoprolol	PHASE4	INTERVENTIONAL
NCT01238705	UNKNOWN	Hypertension|Sexual Dysfunction	Metoprolol	PHASE4	INTERVENTIONAL
NCT01248338	COMPLETED	Hypertension	metoprolol	PHASE4	INTERVENTIONAL
NCT01281787	COMPLETED	Lung Cancer|Atrial Fibrillation	Metoprolol	PHASE3	INTERVENTIONAL
NCT01311700	COMPLETED	Myocardial Infarction	metoprolol	PHASE4	INTERVENTIONAL
NCT01395329	COMPLETED	Prehypertension|Hypertension	Metoprolol	PHASE4	INTERVENTIONAL
NCT01499134	COMPLETED	Peripheral Artery Disease|Hypertension	Metoprolol	PHASE3	INTERVENTIONAL
NCT01501929	COMPLETED	Hypertension	Metoprolol	PHASE4	INTERVENTIONAL
NCT01502787	COMPLETED	Hypertension	Metoprolol	PHASE4	INTERVENTIONAL
NCT01508325	COMPLETED	Hypertension	Metoprolol	PHASE4	INTERVENTIONAL
NCT01523054	COMPLETED	Acute Myocardial Infarction	Metoprolol	PHASE1	INTERVENTIONAL
NCT01595516	COMPLETED	Prehypertension|Hypertension	Metoprolol	PHASE4	INTERVENTIONAL
NCT01608893	ACTIVE_NOT_RECRUITING	Atrial Fibrillation	Metoprolol	-	INTERVENTIONAL
NCT01676285	COMPLETED	Cirrhosis|Cirrhotic Cardiomyopathy|Cardiac Remodeling	Metoprolol	PHASE3	INTERVENTIONAL
NCT01755663	UNKNOWN	Coronary Artery Disease	Metoprolol	PHASE4	INTERVENTIONAL
NCT01758263	UNKNOWN	Hypertension	Metoprolol	-	OBSERVATIONAL
NCT01798992	COMPLETED	Idiopathic Dilated Cardiomyopathy	Metoprolol	PHASE4	INTERVENTIONAL
NCT01901549	UNKNOWN	Acute Coronary Syndrome|Arterial Hypertension	Metoprolol	PHASE2	INTERVENTIONAL
NCT01970059	UNKNOWN	Hypertension	Metoprolol	PHASE3	INTERVENTIONAL
NCT01970501	COMPLETED	Current or Recent History of Atrial Fibrillation	metoprolol	PHASE2	INTERVENTIONAL
NCT02012075	UNKNOWN	Heart Failure	Metoprolol	PHASE3	INTERVENTIONAL
NCT02025465	UNKNOWN	Atrial Fibrillation|Atrial Flutter	Metoprolol	PHASE4	INTERVENTIONAL
NCT02076711	COMPLETED	Aortic Stenosis	Metoprolol	PHASE2	INTERVENTIONAL
NCT02097511	COMPLETED	Hypertension|Peripheral Artery Disease	Metoprolol	PHASE1	INTERVENTIONAL
NCT02251509	UNKNOWN	Atrial Fibrillation	Metoprolol	PHASE4	INTERVENTIONAL
NCT02612298	COMPLETED	Essential Hypertension	Metoprolol	PHASE4	INTERVENTIONAL
NCT02695992	COMPLETED	Atrial Fibrillation|Permanent Atrial Fibrillation	Metoprolol	PHASE4	INTERVENTIONAL
NCT02746575	COMPLETED	Adrenergic Beta-Receptor Blockader|Troponin Levels|Cardiomyopathy, Post-surgical	metoprolol	PHASE4	INTERVENTIONAL
NCT02772354	UNKNOWN	Ventricular Arrhythmia	Metoprolol	PHASE2|PHASE3	INTERVENTIONAL
NCT02809820	COMPLETED	Acute Coronary Syndrome	Metoprolol	PHASE4	INTERVENTIONAL
NCT02938260	COMPLETED	Atrial Fibrillation|Heart Failure	Metoprolol	-	OBSERVATIONAL
NCT03070184	ACTIVE_NOT_RECRUITING	Healthy|Pre Hypertension	Metoprolol	PHASE2	INTERVENTIONAL
NCT03138603	COMPLETED	Heart Diseases	Metoprolol	PHASE3	INTERVENTIONAL
NCT03278509	ACTIVE_NOT_RECRUITING	Acute Myocardial Infarction|Non-ST Elevation Myocardial Infarction|ST Elevation Myocardial Infarction	Metoprolol	PHASE4	INTERVENTIONAL
NCT03413410	UNKNOWN	ACS - Acute Coronary Syndrome	Metoprolol	-	INTERVENTIONAL
NCT03532802	COMPLETED	Hypertrophic Cardiomyopathy	Metoprolol	PHASE2	INTERVENTIONAL
NCT03579914	COMPLETED	Anterior Myocardial Infarction|Heart Failure	Metoprolol	-	INTERVENTIONAL
NCT03778554	RECRUITING	Acute Myocardial Infarction|Non-ST Elevation Myocardial Infarction (nSTEMI)|ST Elevation Myocardial Infarction	Metoprolol	PHASE4	INTERVENTIONAL
NCT03830957	UNKNOWN	Heart Failure|CT Angiography|Ischemic Cardiomyopathy|Non-ischemic Cardiomyopathy|Heart Failure, Systolic|Heart Failure锛孋ongestive|Heart Failure, Diastolic|Heart Rate Low	Metoprolol	-	INTERVENTIONAL
NCT03882710	COMPLETED	Diastolic Heart Failure	Metoprolol	PHASE2	INTERVENTIONAL
NCT04133532	COMPLETED	Hypertrophic Cardiomyopathy	Metoprolol	PHASE4	INTERVENTIONAL
NCT04457323	UNKNOWN	Hypertension	Metoprolol	PHASE4	INTERVENTIONAL
NCT04996550	NOT_YET_RECRUITING	Chronic Heart Failure	Metoprolol	-	OBSERVATIONAL
NCT05008250	COMPLETED	Premature Ventricular Contraction	metoprolol	PHASE4	INTERVENTIONAL
NCT05031520	RECRUITING	Non-Obstructive Coronary Atherosclerosis	Metoprolol	-	OBSERVATIONAL
NCT05368376	COMPLETED	Hypotension Drug-Induced	Metoprolol	PHASE4	INTERVENTIONAL
NCT05631730	RECRUITING	Mitral Valve Prolapse|Ventricular Arrhythmias and Cardiac Arrest	Metoprolol	PHASE3	INTERVENTIONAL
NCT05745337	RECRUITING	Atrial Fibrillation|Diastolic Dysfunction|HFpEF - Heart Failure With Preserved Ejection Fraction	metoprolol	PHASE1	INTERVENTIONAL
NCT05767346	RECRUITING	Obstructive Hypertrophic Cardiomyopathy (oHCM)	Metoprolol	PHASE3	INTERVENTIONAL
NCT05768542	COMPLETED	Takotsubo Cardiomyopathy	Metoprolol	PHASE1|PHASE2	INTERVENTIONAL
NCT05931276	NOT_YET_RECRUITING	End-Stage Kidney Disease|End-Stage Renal Disease	Metoprolol	PHASE3	INTERVENTIONAL
NCT06037434	RECRUITING	Congenital Mitral Insufficiency	Metoprolol	-	OBSERVATIONAL
NCT06039540	RECRUITING	Heart Failure Congenital	Metoprolol	-	OBSERVATIONAL
NCT06039592	RECRUITING	Congenital Mitral Insufficiency	Metoprolol	-	OBSERVATIONAL
NCT05711810	COMPLETED	Severe Acute Respiratory Syndrome-related Coronavirus|Renal Dialysis|Vaccines|Myocarditis Allergic|Infection Viral	Metoprolol,Nifedipine	PHASE4	INTERVENTIONAL
NCT00292162	COMPLETED	Chronic Heart Failure|Atrial Fibrillation	metoprolol,perindopril	-	INTERVENTIONAL
NCT01655303	COMPLETED	Rapid Ventricular Response Atrial Fibrillation	Metoprolol,Propranolol	PHASE4	INTERVENTIONAL
NCT01917149	COMPLETED	Dilated Cardiomyopathy	Metoprolol,Valsartan	PHASE4	INTERVENTIONAL
NCT06035978	NOT_YET_RECRUITING	Cardiovascular Diseases|Heart Failure With Reduced Ejection Fraction	Metoprolol,Valsartan	PHASE4	INTERVENTIONAL
NCT00000530	COMPLETED	Cardiovascular Diseases|Heart Diseases|Raynaud's Disease|Vascular Diseases	nifedipine	PHASE3	INTERVENTIONAL
NCT00173667	UNKNOWN	Hypertension	Nifedipine	PHASE4	INTERVENTIONAL
NCT00185952	COMPLETED	Obstetric Labor, Premature|Venous Thrombosis	Nifedipine	-	INTERVENTIONAL
NCT00244530	COMPLETED	Kidney Failure, Chronic|Coronary Artery Disease	Nifedipine	PHASE4	INTERVENTIONAL
NCT00672113	COMPLETED	Hypertension	Nifedipine	PHASE4	INTERVENTIONAL
NCT00722215	COMPLETED	Chronic Kidney Disease|Proteinuria	Nifedipine	PHASE1	INTERVENTIONAL
NCT00768560	COMPLETED	Hypertension	Nifedipine	PHASE2	INTERVENTIONAL
NCT01021501	UNKNOWN	Hypertension on Chronic Maintenance Hemodialysis	nifedipine	PHASE4	INTERVENTIONAL
NCT01118286	COMPLETED	Hypertension	Nifedipine	-	OBSERVATIONAL
NCT01157481	UNKNOWN	Diastolic Heart Failure	nifedipine	-	INTERVENTIONAL
NCT01287260	COMPLETED	Hypertension	Nifedipine	PHASE3	INTERVENTIONAL
NCT01294215	COMPLETED	Hypertension	Nifedipine	PHASE3	INTERVENTIONAL
NCT01351428	COMPLETED	Pre-Eclampsia|Pregnancy|Hypertension	Nifedipine	-	INTERVENTIONAL
NCT01355367	COMPLETED	Hypertension	Nifedipine	PHASE3	INTERVENTIONAL
NCT01363336	COMPLETED	Hypertension	Nifedipine	-	OBSERVATIONAL
NCT01912677	COMPLETED	Hypertension in Pregnancy|Preeclampsia	Nifedipine	PHASE4	INTERVENTIONAL
NCT02031861	COMPLETED	Essential Hypertension	nifedipine	PHASE4	INTERVENTIONAL
NCT02168309	COMPLETED	Severe Postpartum Hypertension	Nifedipine	-	INTERVENTIONAL
NCT02357615	UNKNOWN	Essential Hypertension	nifedipine	PHASE4	INTERVENTIONAL
NCT02413515	COMPLETED	Hypertension	Nifedipine	PHASE4	INTERVENTIONAL
NCT02426177	UNKNOWN	Postnatal Hypertension	Nifedipine	PHASE3	INTERVENTIONAL
NCT02499822	COMPLETED	Hypertension|High Blood Pressure Variability	Nifedipine	PHASE4	INTERVENTIONAL
NCT02531490	UNKNOWN	Hypertension, Pregnancy-Induced|Pre-Eclampsia	Nifedipine	PHASE4	INTERVENTIONAL
NCT02563405	UNKNOWN	Hypertension	Nifedipine	PHASE2|PHASE3	INTERVENTIONAL
NCT02641821	UNKNOWN	Hypertension	Nifedipine	PHASE4	INTERVENTIONAL
NCT03027674	COMPLETED	Raynaud Phenomenon Due to Trauma|Raynaud Disease|System; Sclerosis|Lupus Erythematosus, Systemic|Dermatomyositis|Ultrasound Therapy; Complications	nifedipine	EARLY_PHASE1	INTERVENTIONAL
NCT03194633	COMPLETED	Hypertension	Nifedipine	-	OBSERVATIONAL
NCT03506724	COMPLETED	Hypertension in Pregnancy|Preeclampsia	Nifedipine	PHASE4	INTERVENTIONAL
NCT04186598	COMPLETED	Continuous Positive Airway Pressure|High Altitude Pulmonary Edema	Nifedipine	-	INTERVENTIONAL
NCT04288219	UNKNOWN	High Altitude Pulmonary Edema|Non-Invasive Positive Pressure Ventilation|Hypoxia	Nifedipine	-	INTERVENTIONAL
NCT04298034	RECRUITING	Preeclampsia|Hypertension in Pregnancy	Nifedipine	PHASE3	INTERVENTIONAL
NCT04435210	COMPLETED	Hypertension	Nifedipine	-	INTERVENTIONAL
NCT05139238	NOT_YET_RECRUITING	Postpartum Pregnancy-Induced Hypertension|Postpartum Preeclampsia|Pregnancy-Induced Hypertension in Postpartum|Hypertensive Emergency	Nifedipine	PHASE4	INTERVENTIONAL
NCT05551104	RECRUITING	Postpartum Complication|Maternal Hypertension|High Blood Pressure	Nifedipine	-	INTERVENTIONAL
NCT05687344	RECRUITING	Hypertensive Disorder of Pregnancy	Nifedipine	PHASE3	INTERVENTIONAL
NCT05955040	RECRUITING	Elevated Blood Pressure|Pregnancy Induced Hypertension	Nifedipine	PHASE2	INTERVENTIONAL
NCT05947448	NOT_YET_RECRUITING	Essential Hypertension	Nifedipine,amlodipine	-	OBSERVATIONAL
NCT02513927	UNKNOWN	Hypertension	Nifedipine,metoprolol	PHASE2|PHASE3	INTERVENTIONAL
NCT00004266	COMPLETED	Diabetic Nephropathy	Nifedipine,Simvastatin	PHASE3	INTERVENTIONAL
NCT00750113	COMPLETED	Hypertension	Nifedipine,Telmisartan	PHASE4	INTERVENTIONAL
NCT01435161	COMPLETED	Atrial Fibrillation	Nifedipine,Telmisartan	PHASE4	INTERVENTIONAL
NCT01830530	COMPLETED	Hypertension|High Altitude	Nifedipine,Telmisartan	PHASE4	INTERVENTIONAL
NCT00993109	COMPLETED	Hypertension	Nifedipine,Valsartan	PHASE4	INTERVENTIONAL
NCT01071122	COMPLETED	Hypertension	Nifedipine,Valsartan	PHASE4	INTERVENTIONAL
NCT00098137	COMPLETED	Heart Disease|Arrhythmia|Atrial Fibrillation	Olmesartan	PHASE3	INTERVENTIONAL
NCT00151775	COMPLETED	Hypertension	olmesartan	PHASE2|PHASE3	INTERVENTIONAL
NCT00151814	COMPLETED	Hypertension	Olmesartan	PHASE1	INTERVENTIONAL
NCT00151827	COMPLETED	Essential Hypertension|Renal Impairment	Olmesartan	PHASE3	INTERVENTIONAL
NCT00185159	COMPLETED	Diabetes Mellitus, Type 2|Cardiovascular Disease|Kidney Disease	Olmesartan	PHASE3	INTERVENTIONAL
NCT00362115	COMPLETED	Hypertension	Olmesartan	PHASE2	INTERVENTIONAL
NCT00382213	COMPLETED	Atherosclerosis	Olmesartan	PHASE3	INTERVENTIONAL
NCT00417222	COMPLETED	Chronic Heart Failure	olmesartan	PHASE3	INTERVENTIONAL
NCT00676845	COMPLETED	Metabolic Syndrome|Hypertension	olmesartan	PHASE3	INTERVENTIONAL
NCT00696241	COMPLETED	Hypertension	Olmesartan	PHASE3	INTERVENTIONAL
NCT00759551	COMPLETED	Hypertension	Olmesartan	PHASE2	INTERVENTIONAL
NCT00796159	COMPLETED	Hypertension	Olmesartan	-	OBSERVATIONAL
NCT00854763	UNKNOWN	Hypertension	olmesartan	-	OBSERVATIONAL
NCT00856271	COMPLETED	Essential Hypertension	olmesartan	PHASE3	INTERVENTIONAL
NCT00857285	COMPLETED	Essential Hypertension	olmesartan	PHASE3	INTERVENTIONAL
NCT00858702	COMPLETED	Hypertension	olmesartan	PHASE4	INTERVENTIONAL
NCT00949884	COMPLETED	Hypertension	olmesartan	PHASE4	INTERVENTIONAL
NCT01028534	COMPLETED	Obstructive Sleep Apnea|Hypertension	Olmesartan	-	INTERVENTIONAL
NCT01599104	COMPLETED	Essential Hypertension	Olmesartan	PHASE3	INTERVENTIONAL
NCT01615198	COMPLETED	Essential Hypertension	Olmesartan	PHASE3	INTERVENTIONAL
NCT01684748	COMPLETED	Overweight|Obese|Prehypertension|Hypertension	Olmesartan	PHASE4	INTERVENTIONAL
NCT01764295	COMPLETED	Hypertension|Dyslipidemia	Olmesartan	PHASE3	INTERVENTIONAL
NCT01785472	COMPLETED	Essential Hypertension	Olmesartan	PHASE3	INTERVENTIONAL
NCT01876368	COMPLETED	Hypertension	Olmesartan	PHASE3	INTERVENTIONAL
NCT02360956	UNKNOWN	Coronary Atherosclerosis	Olmesartan	PHASE4	INTERVENTIONAL
NCT02407210	UNKNOWN	Essential Hypertension	Olmesartan	PHASE3	INTERVENTIONAL
NCT02609490	COMPLETED	Hypertension	Olmesartan	PHASE3	INTERVENTIONAL
NCT02848170	COMPLETED	Essential Hypertension	olmesartan	-	INTERVENTIONAL
NCT03024476	COMPLETED	Ischemic Stroke|Hypertension	olmesartan	PHASE2	INTERVENTIONAL
NCT03655964	COMPLETED	Stroke, Ischemic	Olmesartan	PHASE2	INTERVENTIONAL
NCT04061824	COMPLETED	Hypertension|Dyslipidemias	olmesartan	PHASE4	INTERVENTIONAL
NCT05033535	UNKNOWN	Essential Hypertension	Olmesartan	PHASE2	INTERVENTIONAL
NCT05110898	UNKNOWN	Hypertension|Hypertension,Essential	Olmesartan	PHASE3	INTERVENTIONAL
NCT05184179	UNKNOWN	Hypertension|Dyslipidemia	Olmesartan	-	OBSERVATIONAL
NCT05189015	COMPLETED	Angiotensin/Renin/Aldosterone Hypertension|Hypertension|Diabetes Mellitus, Type 2	Olmesartan	PHASE4	INTERVENTIONAL
NCT05411887	RECRUITING	Hyperlipidemias|Hypertension	Olmesartan	-	OBSERVATIONAL
NCT00134160	COMPLETED	Hypertension|Cardiovascular Diseases	Olmesartan,amlodipine	PHASE4	INTERVENTIONAL
NCT00923091	COMPLETED	Essential Hypertension	Olmesartan,amlodipine,hydrochlorothiazide	PHASE3	INTERVENTIONAL
NCT01692301	COMPLETED	Hypertension	Olmesartan,amlodipine,hydrochlorothiazide	PHASE2	INTERVENTIONAL
NCT02377661	COMPLETED	Hypertension	Olmesartan,amlodipine,hydrochlorothiazide	PHASE4	INTERVENTIONAL
NCT00412932	COMPLETED	Hypertension	Olmesartan,hydrochlorothiazide	PHASE4	INTERVENTIONAL
NCT00846365	COMPLETED	Essential Hypertension	Olmesartan,hydrochlorothiazide	PHASE3	INTERVENTIONAL
NCT00996281	COMPLETED	Essential Hypertension	Olmesartan,hydrochlorothiazide	PHASE3	INTERVENTIONAL
NCT01033071	COMPLETED	Essential Hypertension	Olmesartan,hydrochlorothiazide	PHASE3	INTERVENTIONAL
NCT01219556	COMPLETED	Hypertension	Olmesartan,hydrochlorothiazide	-	OBSERVATIONAL
NCT02493322	NOT_YET_RECRUITING	Essential Arterial Hypertension	Olmesartan,hydrochlorothiazide	PHASE3	INTERVENTIONAL
NCT00696436	COMPLETED	Hypertension	Olmesartan,Valsartan	PHASE3	INTERVENTIONAL
NCT02495324	COMPLETED	Essential,Hypertension	Olmesartan,Valsartan	PHASE4	INTERVENTIONAL
NCT00122811	UNKNOWN	Hypertension	Perindopril	PHASE4	INTERVENTIONAL
NCT00128518	COMPLETED	Hypertension	Perindopril	PHASE4	INTERVENTIONAL
NCT00145925	COMPLETED	Diabetes Mellitus, Type 2	Perindopril	PHASE3	INTERVENTIONAL
NCT00202553	COMPLETED	Hypertension	Perindopril	PHASE2	INTERVENTIONAL
NCT00202592	COMPLETED	Hypertension	Perindopril	PHASE2	INTERVENTIONAL
NCT00461903	COMPLETED	Essential Hypertension|Atrial Fibrillation	Perindopril	PHASE3	INTERVENTIONAL
NCT01012687	COMPLETED	Essential Hypertension	perindopril	-	INTERVENTIONAL
NCT01013155	COMPLETED	Essential Hypertension	perindopril	-	INTERVENTIONAL
NCT01016886	UNKNOWN	Breast Cancer|Heart Failure	perindopril	PHASE1|PHASE2	INTERVENTIONAL
NCT03295734	RECRUITING	Hypertension|Aging|Sedentary Lifestyle	Perindopril	PHASE2	INTERVENTIONAL
NCT03393715	COMPLETED	Diabetes Mellitus, Type 2|Hypertension	Perindopril	PHASE4	INTERVENTIONAL
NCT03730116	COMPLETED	Arterial Hypertension|CHD - Coronary Heart Disease	perindopril	-	OBSERVATIONAL
NCT04254042	COMPLETED	Hypertension	Perindopril	PHASE4	INTERVENTIONAL
NCT05535595	COMPLETED	Hypertension	Perindopril	PHASE4	INTERVENTIONAL
NCT01101009	COMPLETED	Hypertension	Perindopril,amlodipine,hydrochlorothiazide,olmesartan	PHASE4	INTERVENTIONAL
NCT04342351	UNKNOWN	Myocardial Infarction	perindopril,valsartan	PHASE4	INTERVENTIONAL
NCT00701285	COMPLETED	Chronic Heart Failure	pitavastatin	PHASE4	INTERVENTIONAL
NCT00711919	UNKNOWN	Hyperlipidemia|Carotid Artery Diseases	Pitavastatin	-	INTERVENTIONAL
NCT01042730	COMPLETED	Coronary Artery Disease	Pitavastatin	-	INTERVENTIONAL
NCT01502904	COMPLETED	Stable Angina or Acute Coronary Syndrome Considered for Percutaneous Coronary Intervention With Dyslipidemia or Hypertension	pitavastatin	PHASE4	INTERVENTIONAL
NCT02144922	COMPLETED	Hypertension|Cardiovascular Risk	Pitavastatin	PHASE4	INTERVENTIONAL
NCT02344290	COMPLETED	HIV Infections|Cardiovascular Diseases	Pitavastatin	PHASE3	INTERVENTIONAL
NCT02545231	COMPLETED	Atherosclerosis|Neointima|Angina	Pitavastatin	PHASE4	INTERVENTIONAL
NCT03606824	UNKNOWN	Dyslipidemia|Subclinical hypothyro茂dism|Statin|ASCVD	Pitavastatin	-	INTERVENTIONAL
NCT00344175	COMPLETED	Hypercholesterolemia|Dyslipidemia|Coronary Heart Disease	pitavastatin,simvastatin	PHASE3	INTERVENTIONAL
NCT01402843	COMPLETED	Hypertension|Dyslipidemia	pitavastatin,valsartan	PHASE3	INTERVENTIONAL
NCT00000492	COMPLETED	Arrhythmia|Cardiovascular Diseases|Coronary Disease|Death, Sudden, Cardiac|Heart Diseases|Myocardial Infarction|Myocardial Ischemia|Ventricular Fibrillation	propranolol	PHASE3	INTERVENTIONAL
NCT00000493	COMPLETED	Cardiovascular Diseases|Coronary Disease|Heart Diseases|Myocardial Infarction|Myocardial Ischemia	propranolol	PHASE3	INTERVENTIONAL
NCT00262470	ACTIVE_NOT_RECRUITING	Tachycardia|Chronic Orthostatic Intolerance	Propranolol	PHASE1|PHASE2	INTERVENTIONAL
NCT00654290	COMPLETED	Atrial Fibrillation	Propranolol	-	INTERVENTIONAL
NCT01059396	COMPLETED	Portal Hypertension Gastropathy|Esophageal Varices|Spontaneous Bacterial Peritonitis|Hepatic Encephalopathy|Ascites	propranolol	PHASE4	INTERVENTIONAL
NCT01061190	COMPLETED	Stroke	Propranolol	PHASE2|PHASE3	INTERVENTIONAL
NCT01535495	COMPLETED	Proliferative Diabetic Retinopathy	Propranolol	PHASE1	INTERVENTIONAL
NCT01897051	UNKNOWN	Liver Cirrhosis|Portal Hypertension	Propranolol	PHASE2|PHASE3	INTERVENTIONAL
NCT02171988	COMPLETED	Postural Orthostatic Tachycardia Syndrome	Propranolol	PHASE4	INTERVENTIONAL
NCT04837261	UNKNOWN	Supraventricular Tachycardia	Propranolol	-	OBSERVATIONAL
NCT05463614	RECRUITING	Arrhythmia	Propranolol	-	OBSERVATIONAL
NCT06263452	NOT_YET_RECRUITING	Cardiovascular Disease	Propranolol	PHASE4	INTERVENTIONAL
NCT03528616	UNKNOWN	Supraventricular Tachycardia	Propranolol,digoxin	-	OBSERVATIONAL
NCT03943459	UNKNOWN	Coronary Artery Disease Progression	Quercetin	PHASE3	INTERVENTIONAL
NCT04907253	ACTIVE_NOT_RECRUITING	Coronary Artery Disease	Quercetin	PHASE2	INTERVENTIONAL
NCT02246660	COMPLETED	Peripheral Arterial Disease	Resveratrol	-	INTERVENTIONAL
NCT03525379	COMPLETED	Congestive Heart Failure Chronic	Resveratrol	PHASE2	INTERVENTIONAL
NCT03743636	COMPLETED	Peripheral Artery Disease	Resveratrol	PHASE3	INTERVENTIONAL
NCT00000553	COMPLETED	Cardiovascular Diseases|Coronary Disease|Heart Diseases|Myocardial Ischemia	simvastatin	PHASE3	INTERVENTIONAL
NCT00092677	COMPLETED	Aortic Stenosis	simvastatin	PHASE3	INTERVENTIONAL
NCT00114504	COMPLETED	Atherosclerosis	simvastatin	-	INTERVENTIONAL
NCT00124072	COMPLETED	Cardiovascular Disease	Simvastatin	PHASE3	INTERVENTIONAL
NCT00125060	COMPLETED	Heart Diseases	Simvastatin	-	INTERVENTIONAL
NCT00202878	COMPLETED	Hypercholesterolemia|Myocardial Infarction	simvastatin	PHASE3	INTERVENTIONAL
NCT00235963	COMPLETED	Subarachnoid Hemorrhage|Delayed Vasospasm	Simvastatin	PHASE1|PHASE2	INTERVENTIONAL
NCT00251576	COMPLETED	Acute Coronary Syndrome	simvastatin	PHASE3	INTERVENTIONAL
NCT00300456	COMPLETED	Dyslipidemia|Coronary Heart Disease|Mixed Dyslipidemia	Simvastatin	PHASE3	INTERVENTIONAL
NCT00307307	COMPLETED	Established Carotid Atherosclerosis	simvastatin	PHASE4	INTERVENTIONAL
NCT00321802	COMPLETED	Atrial Fibrillation	Simvastatin	PHASE2	INTERVENTIONAL
NCT00404599	UNKNOWN	Diabetes Mellitus|Hypertension	simvastatin	PHASE4	INTERVENTIONAL
NCT00423488	COMPLETED	Hypercholesterolemia|Diabetes Mellitus, Type 2|Coronary Disease	Simvastatin	PHASE3	INTERVENTIONAL
NCT00423579	COMPLETED	Hypercholesterolemia|Coronary Disease	Simvastatin	PHASE4	INTERVENTIONAL
NCT00451828	COMPLETED	Hyperlipidemia|Hypercholesterolemia|Coronary Heart Disease|Cardiovascular Disease	Simvastatin	PHASE4	INTERVENTIONAL
NCT00461630	COMPLETED	Cardiovascular Disease|Peripheral Arterial Disease|Diabetes Mellitus|Coronary Heart Disease	simvastatin	PHASE3	INTERVENTIONAL
NCT00474123	COMPLETED	Stable Angina	Simvastatin	-	INTERVENTIONAL
NCT00479713	COMPLETED	Hypercholesterolemia	simvastatin	PHASE3	INTERVENTIONAL
NCT00481351	COMPLETED	Coronary Heart Disease	Simvastatin	PHASE4	INTERVENTIONAL
NCT00525824	COMPLETED	Hypercholesterolemia|Coronary Heart Disease|Atherosclerosis	Simvastatin	PHASE3	INTERVENTIONAL
NCT00538044	UNKNOWN	Hypertension, Pulmonary	simvastatin	PHASE1	INTERVENTIONAL
NCT00551447	COMPLETED	Coronary Disease	simvastatin	PHASE3	INTERVENTIONAL
NCT00552097	COMPLETED	Atherosclerosis|Hypercholesterolemia|Hyperlipoproteinemia Type II	simvastatin	PHASE3	INTERVENTIONAL
NCT00560170	COMPLETED	Atherosclerosis	Simvastatin	PHASE4	INTERVENTIONAL
NCT00587678	COMPLETED	Peripheral Artery Disease	Simvastatin	-	INTERVENTIONAL
NCT00587717	COMPLETED	Carotid Artery Disease	simvastatin	-	INTERVENTIONAL
NCT00650663	COMPLETED	Hypercholesterolemia|Atherosclerosis	Simvastatin	PHASE4	INTERVENTIONAL
NCT00652717	COMPLETED	Cardiovascular Disorder	simvastatin	PHASE4	INTERVENTIONAL
NCT00653835	COMPLETED	Hypercholesterolaemia|Atherosclerosis	Simvastatin	PHASE4	INTERVENTIONAL
NCT00704314	COMPLETED	Hypercholesterolemia|Diabetes|Cardiovascular Disease	Simvastatin	-	INTERVENTIONAL
NCT00704548	UNKNOWN	Hypertension	Simvastatin	PHASE4	INTERVENTIONAL
NCT00712049	UNKNOWN	Dyslipidemia|Atherosclerosis	simvastatin	PHASE4	INTERVENTIONAL
NCT00720577	COMPLETED	Peripheral Arterial Disease	Simvastatin	EARLY_PHASE1	INTERVENTIONAL
NCT00725829	UNKNOWN	Acute Coronary Syndrome	simvastatin	-	INTERVENTIONAL
NCT00731627	COMPLETED	Subarachnoid Haemorrhage	simvastatin	PHASE3	INTERVENTIONAL
NCT00738296	COMPLETED	Cardiovascular Diseases	simvastatin	PHASE4	INTERVENTIONAL
NCT00769210	COMPLETED	Heart Failure	Simvastatin	EARLY_PHASE1	INTERVENTIONAL
NCT00795288	COMPLETED	Subarachnoid Hemorrhage	Simvastatin	PHASE1|PHASE2	INTERVENTIONAL
NCT00880178	COMPLETED	Cardiovascular Diseases|Heart Diseases|Coronary Disease|Atherosclerosis|Myocardial Infarction	Simvastatin	-	OBSERVATIONAL
NCT00905905	COMPLETED	Myocardial Infarction	Simvastatin	PHASE4	INTERVENTIONAL
NCT00906451	COMPLETED	Myocardial Infarction|Inflammation|Endothelial Dysfunction	Simvastatin	PHASE4	INTERVENTIONAL
NCT00947323	COMPLETED	Erectile Dysfunction|Vascular Disease Detected|C Reactive Protein	Simvastatin	PHASE3	INTERVENTIONAL
NCT00995670	COMPLETED	Hyperglycemia	Simvastatin	-	INTERVENTIONAL
NCT01061450	COMPLETED	Diastolic Dysfunction|Hypertension	Simvastatin	PHASE4	INTERVENTIONAL
NCT01073007	COMPLETED	Stroke, Acute	Simvastatin	PHASE4	INTERVENTIONAL
NCT01077206	COMPLETED	Subarachnoid Hemorrhage	Simvastatin	PHASE2|PHASE3	INTERVENTIONAL
NCT01095185	COMPLETED	Cirrhosis|Hypertension, Portal|Bleeding Esophageal Varices|Portal Vein Thrombosis	Simvastatin	PHASE3	INTERVENTIONAL
NCT01097785	COMPLETED	Heart Failure	Simvastatin	-	INTERVENTIONAL
NCT01103648	COMPLETED	Prediabetes|Hypercholesterolemia|Inflammation|Cardiovascular Risk	Simvastatin	-	INTERVENTIONAL
NCT01106495	COMPLETED	Atherosclerosis	Simvastatin	-	INTERVENTIONAL
NCT01151306	COMPLETED	Chronic Obstructive Pulmonary Disease	Simvastatin	PHASE4	INTERVENTIONAL
NCT01178320	COMPLETED	Coronary Artery Disease|Carotid Artery Diseases|Atherosclerosis	Simvastatin	-	OBSERVATIONAL
NCT01178710	COMPLETED	Rheumatic Heart Disease|Congenital Heart Disease|Aneurysm|Heart Valve Disease	Simvastatin	-	INTERVENTIONAL
NCT01205347	COMPLETED	Myocardial Infarction	Simvastatin	PHASE4	INTERVENTIONAL
NCT01282385	UNKNOWN	Liver Cirrhosis|Portal Hypertension.	Simvastatin	PHASE4	INTERVENTIONAL
NCT01282398	UNKNOWN	Portal Hypertension.|Liver Cirrhosis	Simvastatin	PHASE4	INTERVENTIONAL
NCT01382472	COMPLETED	ST Elevation (STEMI) Myocardial Infarction	Simvastatin	PHASE4	INTERVENTIONAL
NCT01384058	COMPLETED	Diabetes Mellitus Type 2|Hypercholesterolemia	Simvastatin	PHASE4	INTERVENTIONAL
NCT01653223	RECRUITING	Congenital Heart Disease|Heart Valve Disease	simvastatin	-	INTERVENTIONAL
NCT01764451	COMPLETED	Cavernous Angioma, Familial|Cerebral Cavernous Malformations|Cerebral Cavernous Hemangioma	Simvastatin	EARLY_PHASE1	INTERVENTIONAL
NCT01857843	COMPLETED	Acute Coronary Syndrome	Simvastatin	PHASE4	INTERVENTIONAL
NCT01923077	UNKNOWN	Acute Myocardial Infarction	Simvastatin	PHASE2	INTERVENTIONAL
NCT02096588	ACTIVE_NOT_RECRUITING	Breast Cancer|Stage I Breast Cancer|Stage II Breast Cancer|Stage III Breast Cancer	Simvastatin	PHASE2	INTERVENTIONAL
NCT02134626	COMPLETED	Portal Hypertension|Esophageal Varices|Liver Cirrhosis	Simvastatin	PHASE3	INTERVENTIONAL
NCT02188121	COMPLETED	Serious Mental Illness|Schizophrenia|Schizoaffective Disorder|Bipolar Disorder|Cardiovascular Disease|Major Depressive Disorder|Psychosis NOS	Simvastatin	PHASE4	INTERVENTIONAL
NCT02255682	COMPLETED	Cardiovascular Disease|Diabetes Mellitus	Simvastatin	PHASE4	INTERVENTIONAL
NCT02304926	COMPLETED	Dyslipidemia	Simvastatin	-	INTERVENTIONAL
NCT02431013	UNKNOWN	Dyslipidemias|Peripheral Artery Disease	Simvastatin	PHASE1	INTERVENTIONAL
NCT02548936	UNKNOWN	Atherosclerosis	Simvastatin	EARLY_PHASE1	INTERVENTIONAL
NCT02796378	UNKNOWN	Cardiovascular Disease|Diabetes Mellitus	Simvastatin	PHASE4	INTERVENTIONAL
NCT03402204	COMPLETED	Ischemic Stroke	Simvastatin	PHASE3	INTERVENTIONAL
NCT03771053	UNKNOWN	Coronary Heart Disease	Simvastatin	-	INTERVENTIONAL
NCT03775070	COMPLETED	Dilated Cardiomyopathy	Simvastatin	PHASE2	INTERVENTIONAL
NCT00627744	COMPLETED	Myocardial Infarction|Unstable Angina Pectoris|Diabetes Mellitus|Impaired Glucose Tolerance	Sitagliptin	PHASE4	INTERVENTIONAL
NCT00650143	COMPLETED	Acute Myocardial Infarction	Sitagliptin	PHASE2|PHASE3	INTERVENTIONAL
NCT00657280	COMPLETED	Heart Failure, Congestive	Sitagliptin	EARLY_PHASE1	INTERVENTIONAL
NCT00666848	COMPLETED	Metabolic Syndrome|Hypertension	Sitagliptin	PHASE4	INTERVENTIONAL
NCT00696982	UNKNOWN	Diabetes Mellitus|Arterial Stiffness	sitagliptin	-	INTERVENTIONAL
NCT00790205	COMPLETED	Type 2 Diabetes Mellitus	Sitagliptin	PHASE3	INTERVENTIONAL
NCT01413542	COMPLETED	Hypertension|Diabetes Type 2	Sitagliptin	-	INTERVENTIONAL
NCT01552694	COMPLETED	Inflammation|Macrophage Infiltration|Cardiovascular Disease	Sitagliptin	PHASE3	INTERVENTIONAL
NCT01686932	COMPLETED	Diabetes Mellitus Type 2	Sitagliptin	PHASE4	INTERVENTIONAL
NCT01744236	COMPLETED	Type 2 Diabetes	Sitagliptin	PHASE4	INTERVENTIONAL
NCT01859793	COMPLETED	Diabetes|Atherosclerosis	sitagliptin	PHASE4	INTERVENTIONAL
NCT01863147	COMPLETED	Newly Diagnosed Type 2 Diabetes|Coronary Artery Disease	Sitagliptin	PHASE4	INTERVENTIONAL
NCT01951339	COMPLETED	Type 2 Diabetes|Cardiovascular Disease	Sitagliptin	-	INTERVENTIONAL
NCT02043054	COMPLETED	Type 2 Diabetes Mellitus|Cardiovascular Disease	Sitagliptin	PHASE3	INTERVENTIONAL
NCT02130687	COMPLETED	Type 2 Diabetes Mellitus|Hypertension	Sitagliptin	-	INTERVENTIONAL
NCT02330406	COMPLETED	Dipeptidyl-Peptidase 4 Inhibitors|LDL Cholesterol|Glycosylated Hemoglobin|Diabetes Mellitus|Coronary Disease	Sitagliptin	PHASE4	INTERVENTIONAL
NCT02377388	COMPLETED	Platelet Aggregation During Acute Myocardial Infarction	sitagliptin	PHASE3	INTERVENTIONAL
NCT02406950	UNKNOWN	Healthy	Sitagliptin	PHASE3	INTERVENTIONAL
NCT02443402	COMPLETED	Coronary Artery Disease	Sitagliptin	PHASE4	INTERVENTIONAL
NCT02576288	COMPLETED	Atherosclerosis|Inflammation	Sitagliptin	PHASE2	INTERVENTIONAL
NCT02655757	COMPLETED	Atherosclerosis|Type 2 Diabetes Mellitus	Sitagliptin	PHASE4	INTERVENTIONAL
NCT02802644	UNKNOWN	Acute Coronary Syndrome|Diabetes Mellitus, Type 2	Sitagliptin	PHASE4	INTERVENTIONAL
NCT02917031	COMPLETED	Type 2 Diabetes Mellitus|Heart Failure	Sitagliptin	PHASE4	INTERVENTIONAL
NCT02920918	COMPLETED	Heart Failure, Systolic|Diabetes Mellitus, Type 2	Sitagliptin	PHASE4	INTERVENTIONAL
NCT03101930	COMPLETED	Obesity|PreDiabetes	Sitagliptin	PHASE4	INTERVENTIONAL
NCT03208465	COMPLETED	Diabetes Mellitus|Coronary Disease	Sitagliptin	PHASE4	INTERVENTIONAL
NCT03602638	UNKNOWN	Atherosclerosis Type 2 Diabetes Mellitus Dipeptidyl Peptidase-4 Inhibitor GLP-1	Sitagliptin	PHASE4	INTERVENTIONAL
NCT03717688	COMPLETED	Diabetes|Heart Failure	Sitagliptin	PHASE4	INTERVENTIONAL
NCT04323189	RECRUITING	Genetics Disease|Type2 Diabetes|Heart Failure	Sitagliptin	PHASE4	INTERVENTIONAL
NCT05353673	RECRUITING	Immune Thrombocytopenia|Blood Coagulation Disorders|Thrombocytopenia|Physiological Effects of Drugs	Sitagliptin	PHASE2	INTERVENTIONAL
NCT05367063	RECRUITING	Type 2 Diabetes|Cardiovascular Diseases|Cardiac Perfusion Defect	Sitagliptin	PHASE4	INTERVENTIONAL
NCT03738878	ACTIVE_NOT_RECRUITING	Hypertension	Sitagliptin,Valsartan	PHASE4	INTERVENTIONAL
NCT01637675	UNKNOWN	Pulmonary Hypertension|Pulmonary Arterial Hypertension|Cardiovascular Diseases|Lung Diseases|Tanshinone IIA Sulfonate	tanshinone	PHASE2|PHASE3	INTERVENTIONAL
NCT02524964	UNKNOWN	Left Ventricular Remodeling|Acute Myocardial Infarction	tanshinone	PHASE4	INTERVENTIONAL
NCT03591471	UNKNOWN	Henoch-Sch枚nlein Purpura Nephritis	tanshinone	PHASE1|PHASE2	INTERVENTIONAL
NCT00144222	COMPLETED	Hypertension	Telmisartan	PHASE3	INTERVENTIONAL
NCT00146341	COMPLETED	Hypertension	Telmisartan	PHASE3	INTERVENTIONAL
NCT00153101	COMPLETED	Cardiovascular Diseases	Telmisartan	PHASE4	INTERVENTIONAL
NCT00239369	COMPLETED	Hypertension	telmisartan	PHASE3	INTERVENTIONAL
NCT00257491	COMPLETED	Hypertension	Telmisartan	PHASE3	INTERVENTIONAL
NCT00274118	COMPLETED	Hypertension|Diabetes Mellitus, Type 2	telmisartan	PHASE3	INTERVENTIONAL
NCT00274144	COMPLETED	Hypertension|Coronary Arteriosclerosis	telmisartan	PHASE4	INTERVENTIONAL
NCT00274599	COMPLETED	Hypertension	Telmisartan	PHASE4	INTERVENTIONAL
NCT00274612	COMPLETED	Hypertension	Telmisartan	PHASE4	INTERVENTIONAL
NCT00281593	COMPLETED	Hypertension	Telmisartan	PHASE3	INTERVENTIONAL
NCT00326768	COMPLETED	Hypertension	Telmisartan	PHASE3	INTERVENTIONAL
NCT00470886	COMPLETED	Hypertension	Telmisartan	-	OBSERVATIONAL
NCT00471003	COMPLETED	Hypertension	Telmisartan	-	OBSERVATIONAL
NCT00490958	COMPLETED	Heart Failure, Congestive	telmisartan	PHASE4	INTERVENTIONAL
NCT00562952	COMPLETED	Diabetes Mellitus|Heart Failure|Coronary Artery Disease	Telmisartan	PHASE2|PHASE3	INTERVENTIONAL
NCT00659581	COMPLETED	Hypertension	Telmisartan	-	OBSERVATIONAL
NCT00865020	COMPLETED	Hypertension	Telmisartan	PHASE4	INTERVENTIONAL
NCT00932867	COMPLETED	Hypertension	Telmisartan	-	OBSERVATIONAL
NCT00946829	COMPLETED	Hypertension	telmisartan	-	OBSERVATIONAL
NCT01071681	COMPLETED	Arterial Hypertension	Telmisartan	-	OBSERVATIONAL
NCT01075698	COMPLETED	Hypertension	Telmisartan	PHASE4	INTERVENTIONAL
NCT01108809	COMPLETED	Hypertension	Telmisartan	-	OBSERVATIONAL
NCT01426100	COMPLETED	Hypertension	Telmisartan	PHASE3	INTERVENTIONAL
NCT01806363	COMPLETED	Hypertension	Telmisartan	PHASE1	INTERVENTIONAL
NCT01914432	COMPLETED	Hyperlipidemia|Hypertension	Telmisartan	PHASE3	INTERVENTIONAL
NCT02079805	COMPLETED	Essential Hypertension Complicated by Type 2 Diabetes Mellitus	Telmisartan	PHASE4	INTERVENTIONAL
NCT02176499	COMPLETED	Hypertension	Telmisartan	PHASE3	INTERVENTIONAL
NCT02177461	COMPLETED	Hypertension	Telmisartan	PHASE4	INTERVENTIONAL
NCT02187705	COMPLETED	Hypertension	Telmisartan	-	OBSERVATIONAL
NCT02200094	COMPLETED	Hypertension	Telmisartan	-	OBSERVATIONAL
NCT02200575	COMPLETED	Hypertension	Telmisartan	-	OBSERVATIONAL
NCT02206659	COMPLETED	Hypertension	Telmisartan	PHASE3	INTERVENTIONAL
NCT02238262	COMPLETED	Hypertension	Telmisartan	-	OBSERVATIONAL
NCT02242344	COMPLETED	Hypertension	Telmisartan	PHASE2	INTERVENTIONAL
NCT02242370	COMPLETED	Hypertension	telmisartan	PHASE4	INTERVENTIONAL
NCT02242838	COMPLETED	Hypertension	Telmisartan	-	OBSERVATIONAL
NCT02242851	COMPLETED	Hypertension	Telmisartan	-	OBSERVATIONAL
NCT02245464	COMPLETED	Hypertension	Telmisartan	-	OBSERVATIONAL
NCT02248896	COMPLETED	Hypertension	Telmisartan	-	OBSERVATIONAL
NCT02260089	COMPLETED	Hypertension	telmisartan	PHASE4	INTERVENTIONAL
NCT02269176	COMPLETED	Hypertension	telmisartan	PHASE3	INTERVENTIONAL
NCT02593110	COMPLETED	Peripheral Artery Disease	Telmisartan	-	INTERVENTIONAL
NCT03267329	COMPLETED	Hypertension|Dyslipidemia	Telmisartan	PHASE4	INTERVENTIONAL
NCT03872232	COMPLETED	Hypercholesterolemia|Hypertension	Telmisartan	PHASE3	INTERVENTIONAL
NCT04354350	COMPLETED	Hypertension	Telmisartan	-	OBSERVATIONAL
[truncated: 507 more rows]
