# Supplementary material for: Abdominal aortic aneurysm and cardiometabolic traits share strong genetic susceptibility to lipid metabolism and inflammation
Source: Nat Commun. 2024 Jul 5;15:5652. doi: 10.1038/s41467-024-49921-7 (PMC11226445; doi:10.1038/s41467-024-49921-7)
Supplement: Supplementary file 11 — Source Data [file 41467_2024_49921_MOESM11_ESM.xlsx]

## Sheet: Figure 2A
Figure 2A	Genome-wide genetic correlation.
	Trait1	Trait2	rg	se	p	classification
	AAA	AA	0.8246	0.0627	1.8181e-39	CMD
	AAA	TAA	0.6386	0.1485	1.6991e-05	CMD
	AAA	MI	0.3753	0.0404	1.6645e-20	CMD
	AAA	CAD	0.3368	0.0355	2.1086e-21	CMD
	AAA	PAD	0.3356	0.0449	7.8306e-14	CMD
	AAA	IA	0.3231	0.0502	1.2723e-10	CMD
	AAA	HF	0.3	0.0369	4.2567e-16	CMD
	AAA	TIA	0.2862	0.0811	0.0004	CMD
	AAA	nonHDLC	0.2636	0.0245	4.5219e-27	CMT
	AAA	stroke_AS	0.2575	0.0424	1.2664e-09	CMD
	AAA	HyperT	0.2478	0.0248	1.9017e-23	CMD
	AAA	TG	0.2365	0.0225	6.1128e-26	CMT
	AAA	WHR	0.2314	0.0205	1.1779e-29	CMT
	AAA	stroke_AIS	0.2293	0.0424	6.4722e-08	CMD
	AAA	CM	0.2209	0.0751	0.0033	CMD
	AAA	VTE	0.2135	0.0385	2.833e-08	CMD
	AAA	BMI	0.1944	0.0187	2.0735e-25	CMT
	AAA	LDLC	0.1905	0.0246	8.8685e-15	CMT
	AAA	ICH	0.1717	0.0724	0.0176	CMD
	AAA	DBP	0.1592	0.0207	1.5799e-14	CMT
	AAA	TC	0.1473	0.0269	4.2544e-08	CMT
	AAA	WHRadjbmi	0.1319	0.0229	8.7827e-09	CMT
	AAA	AF	0.1274	0.0253	4.9429e-07	CMD
	AAA	FI	0.1206	0.0394	0.0022	CMT
	AAA	T2D	0.1201	0.0226	1.1298e-07	CMD
	AAA	SBP	0.0502	0.0225	0.0253	CMT
	AAA	EO	0.0416	0.0229	0.0691	IC
	AAA	EO%	0.0399	0.0242	0.0998	IC
	AAA	HbA1c	0.0355	0.0323	0.2712	CMT
	AAA	LYMPH	0.0343	0.0219	0.1174	IC
	AAA	MONO	0.028	0.0202	0.1669	IC
	AAA	FG	0.0266	0.0315	0.3994	CMT
	AAA	MONO%	0.0235	0.023	0.3084	IC
	AAA	LYMPH%	0.019	0.0233	0.4138	IC
	AAA	2hGlu	0.0157	0.0461	0.7333	CMT
	AAA	WBC	0.005	0.0251	0.841	IC
	AAA	BASO	-0.0018	0.03	0.9535	IC
	AAA	NEUT	-0.0053	0.0251	0.8324	IC
	AAA	BASO%	-0.0168	0.0261	0.5197	IC
	AAA	CKD	-0.0315	0.0445	0.4785	CMD
	AAA	NEUT%	-0.0382	0.0248	0.1229	IC
	AAA	PP	-0.0617	0.0261	0.018	CMT
	AAA	HDLC	-0.2522	0.0215	7.6064e-32	CMT

## Sheet: Figure 2B
Figure 2B	Causal inference between AAA and CMTs.
	method	exposure	outcome	nsnp	b	se	pval	or	or_lci95	or_uci95	label	note
	CAUSE	HyperT	AAA	2448	0.851089	0.108609	0.00425471	2.3422	1.8931	2.89783	p = 0.0043	HyperT → AAA
	CAUSE	TG	AAA	3723	0.535904	0.0436843	5.19485e-07	1.70899	1.56876	1.86176	p = 5.19E-07	TG → AAA
	CAUSE	nonHDLC	AAA	3359	0.525943	0.0417683	2.65233e-08	1.69205	1.55905	1.8364	p = 2.65E-08	nonHDLC → AAA
	CAUSE	LDLC	AAA	3341	0.491777	0.0453687	1.69257e-07	1.63522	1.49609	1.78729	p = 1.69E-07	LDLC → AAA
	CAUSE	TC	AAA	3586	0.370243	0.0459467	0.0012634	1.44809	1.32338	1.58455	p = 0.0013	TC → AAA
	CAUSE	BMI	AAA	4143	0.318341	0.0311134	9.82428e-07	1.37484	1.29351	1.46129	p = 9.82E-07	BMI → AAA
	CAUSE	CAD	AAA	2641	0.258432	0.0270958	7.12644e-07	1.2949	1.22792	1.36553	p = 7.13E-07	CAD → AAA
	CAUSE	AAA	CAD	2262	0.108196	0.0138253	0.0305251	1.11427	1.08448	1.14487	p = 0.0305	AAA → CAD
	CAUSE	AAA	MI	2078	0.102582	0.0216131	0.00231398	1.10803	1.06207	1.15597	p = 0.0023	AAA → MI
	CAUSE	DBP	AAA	2881	0.029157	0.004235	0.00340263	1.02959	1.02108	1.03817	p = 0.0034	DBP → AAA
	CAUSE	AAA	VTE	1923	0.00114698	0.000495193	0.242218	1.00115	1.00018	1.00212	p = 0.242	AAA → VTE
	CAUSE	PP	AAA	2661	-0.00240417	0.00509403	0.913644	0.997599	0.987688	1.00761	p = 0.913	PP → AAA
	CAUSE	HDLC	AAA	4062	-0.518701	0.0437906	2.42825e-05	0.595294	0.546331	0.648644	p = 2.43E-05	HDLC → AAA
	IVW	HyperT	AAA	118	0.700844	0.195461	0.000336304	2.01545	1.37402	2.95633	p = 3.36E-04	HyperT → AAA
	IVW	nonHDLC	AAA	341	0.546254	0.0542514	7.58007e-24	1.72677	1.55258	1.9205	p = 7.58E-24	nonHDLC → AAA
	IVW	TG	AAA	558	0.544654	0.0510217	1.3333e-26	1.72401	1.55995	1.90533	p = 1.33E-26	TG → AAA
	IVW	LDLC	AAA	412	0.465587	0.0595611	5.4114e-15	1.59295	1.41743	1.7902	p = 5.41E-15	LDLC → AAA
	IVW	TC	AAA	610	0.398393	0.056099	1.23311e-12	1.48943	1.33434	1.66254	p = 1.23E-12	TC → AAA
	IVW	BMI	AAA	491	0.378798	0.0459798	1.74575e-16	1.46053	1.33466	1.59827	p = 1.75E-16	BMI → AAA
	IVW	CAD	AAA	234	0.206508	0.0488255	2.34194e-05	1.22938	1.11718	1.35284	p = 2.34E-05	CAD → AAA
	IVW	AAA	MI	74	0.1347	0.0320937	2.70396e-05	1.14419	1.07444	1.21848	p = 2.70E-05	AAA → MI
	IVW	AAA	CAD	73	0.0882261	0.0236713	0.00019367	1.09224	1.04272	1.1441	p = 1.94E-04	AAA → CAD
	IVW	DBP	AAA	324	0.0458781	0.00675836	1.13417e-11	1.04695	1.03317	1.06091	p = 1.13E-11	DBP → AAA
	IVW	AAA	VTE	74	0.00311597	0.000697726	7.97357e-06	1.00312	1.00175	1.00449	p = 7.97E-06	AAA → VTE
	IVW	PP	AAA	383	-0.0306291	0.00550572	2.64967e-08	0.969835	0.959426	0.980358	p = 2.65E-08	PP → AAA
	IVW	HDLC	AAA	638	-0.421781	0.0444382	2.27936e-21	0.655878	0.601169	0.715566	p = 2.28E-21	HDLC → AAA
	MR-APSS	AAA	CAD	368	0.419225	0.0626663	2.2348e-11	1.52078	1.34501	1.71953	p = 2.23E-11	AAA → CAD
	MR-APSS	AAA	MI	370	0.305328	0.0442481	5.1863e-12	1.35707	1.24434	1.48002	p = 5.19E-12	AAA → MI
	MR-APSS	CAD	AAA	717	0.270969	0.0358387	4.0061e-14	1.31123	1.22229	1.40665	p = 4.01E-14	CAD → AAA
	MR-APSS	LDLC	AAA	1082	0.10371	0.0122668	2.8024e-17	1.10928	1.08293	1.13627	p = 2.80E-17	LDLC → AAA
	MR-APSS	nonHDLC	AAA	998	0.0981031	0.01182	1.0432e-16	1.10308	1.07782	1.12893	p = 1.04E-16	nonHDLC → AAA
	MR-APSS	TG	AAA	1501	0.0966567	0.0119321	5.4722e-16	1.10148	1.07602	1.12755	p = 5.47E-16	TG → AAA
	MR-APSS	AAA	VTE	370	0.0874098	0.0241584	0.00029667	1.09134	1.04087	1.14426	p = 2.97E-04	AAA → VTE
	MR-APSS	HyperT	AAA	581	0.0803776	0.0141346	1.2962e-08	1.0837	1.05409	1.11414	p = 1.29E-08	HyperT → AAA
	MR-APSS	DBP	AAA	1422	0.0793032	0.0119277	2.9583e-11	1.08253	1.05752	1.10814	p = 2.96E-11	DBP → AAA
	MR-APSS	TC	AAA	1234	0.0738422	0.0121523	1.229e-09	1.07664	1.0513	1.10259	p = 1.23E-09	TC → AAA
	MR-APSS	BMI	AAA	1969	0.0652271	0.0101172	1.1398e-10	1.0674	1.04644	1.08878	p = 1.14E-10	BMI → AAA
	MR-APSS	PP	AAA	1192	-0.0735541	0.0171231	1.7422e-05	0.929086	0.898422	0.960796	p = 1.74E-05	PP → AAA
	MR-APSS	HDLC	AAA	1702	-0.0873437	0.0109928	1.9333e-15	0.916362	0.896829	0.93632	p = 1.93E-15	HDLC → AAA
	MR-Egger	nonHDLC	AAA	341	0.637916	0.0828885	1.54717e-13	1.89253	1.60874	2.22638	p = 1.55E-13	nonHDLC → AAA
	MR-Egger	BMI	AAA	491	0.57135	0.172541	0.000997013	1.77066	1.2626	2.48315	p = 9.97E-04	BMI → AAA
	MR-Egger	TG	AAA	558	0.537404	0.0761205	4.9901e-12	1.71156	1.47434	1.98695	p = 4.99E-12	TG → AAA
	MR-Egger	LDLC	AAA	412	0.509105	0.0793399	3.84766e-10	1.6638	1.42418	1.94373	p = 3.85E-10	LDLC → AAA
	MR-Egger	TC	AAA	610	0.494409	0.0877701	2.70961e-08	1.63953	1.38041	1.94729	p = 2.71E-08	TC → AAA
	MR-Egger	HyperT	AAA	118	0.482551	0.625661	0.442118	1.6202	0.47533	5.52259	p = 0.442	HyperT → AAA
	MR-Egger	CAD	AAA	234	0.210239	0.127763	0.101214	1.23397	0.960619	1.58511	p = 0.101	CAD → AAA
	MR-Egger	AAA	MI	74	0.116579	0.100777	0.251176	1.12365	0.922246	1.36903	p = 0.251	AAA → MI
	MR-Egger	AAA	CAD	73	0.10857	0.072346	0.137864	1.11468	0.967318	1.2845	p = 0.138	AAA → CAD
	MR-Egger	DBP	AAA	324	0.0731008	0.0210352	0.000580494	1.07584	1.03239	1.12112	p = 5.80E-04	DBP → AAA
	MR-Egger	AAA	VTE	74	0.00183023	0.00218637	0.405301	1.00183	0.997548	1.00613	p = 0.405	AAA → VTE
	MR-Egger	PP	AAA	383	-0.0510636	0.0154926	0.00107276	0.950218	0.921798	0.979515	p = 0.0011	PP → AAA
	MR-Egger	HDLC	AAA	638	-0.309356	0.0697065	1.0703e-05	0.733919	0.640196	0.841364	p = 1.07E-05	HDLC → AAA
	Weighted median	HyperT	AAA	118	0.887048	0.189462	2.84202e-06	2.42795	1.67481	3.51977	p = 2.84E-06	HyperT → AAA
	Weighted median	TG	AAA	558	0.618281	0.0720649	9.52905e-18	1.85573	1.61129	2.13727	p = 9.53E-18	TG → AAA
	Weighted median	nonHDLC	AAA	341	0.48253	0.074434	9.01236e-11	1.62017	1.40023	1.87465	p = 9.01E-11	nonHDLC → AAA
	Weighted median	LDLC	AAA	412	0.442644	0.0669255	3.74105e-11	1.55682	1.36543	1.77503	p = 3.72E-11	LDLC → AAA
	Weighted median	BMI	AAA	491	0.388991	0.0546408	1.08672e-12	1.47549	1.32564	1.64228	p = 1.09E-12	BMI → AAA
	Weighted median	TC	AAA	610	0.337015	0.0649185	2.08766e-07	1.40076	1.2334	1.59083	p = 2.09E-07	TC → AAA
	Weighted median	CAD	AAA	234	0.190123	0.0356704	9.82214e-08	1.2094	1.12773	1.29698	p = 9.82E-08	CAD → AAA
	Weighted median	AAA	MI	74	0.14422	0.036464	7.64887e-05	1.15514	1.07546	1.24072	p = 7.65E-05	AAA → MI
	Weighted median	AAA	CAD	73	0.0972301	0.0187192	2.05678e-07	1.10211	1.06241	1.1433	p = 2.06E-07	AAA → CAD
	Weighted median	DBP	AAA	324	0.033462	0.00682316	9.38215e-07	1.03403	1.02029	1.04795	p = 9.38E-07	DBP → AAA
	Weighted median	AAA	VTE	74	0.00232796	0.000949492	0.0142145	1.00233	1.00047	1.0042	p = 0.014	AAA → VTE
	Weighted median	PP	AAA	383	-0.0170546	0.00534828	0.00142864	0.98309	0.972838	0.99345	p = 0.0014	PP → AAA
	Weighted median	HDLC	AAA	638	-0.286759	0.0595771	1.48498e-06	0.750692	0.667958	0.843675	p = 1.48E-06	HDLC → AAA

## Sheet: Figure 3A
Figure 3A	47 causal variants are shared by multiple traits, as identified by HyPrColoc.
	SNP	Gene	Traits	value	new
	rs10455872	LPA	CAD	1	rs10455872 (LPA)
	rs10757274	CDKN2B-AS1	LDLC	1	rs10757274 (CDKN2B-AS1)
	rs11591147	PCSK9	CAD	1	rs11591147 (PCSK9)
	rs11856835	SEMA7A	LDLC	1	rs11856835 (SEMA7A)
	rs12124352	MYBPHL	LDLC	1	rs12124352 (MYBPHL)
	rs12740374	CELSR2	CAD	1	rs12740374 (CELSR2)
	rs1292071	VMP1	nonHDLC	1	rs1292071 (VMP1)
	rs12930036	PKD1L3	LDLC	1	rs12930036 (PKD1L3)
	rs13288666	CDKN2A	CAD	1	rs13288666 (CDKN2A)
	rs140570886	LPA	CAD	1	rs140570886 (LPA)
	rs1412444	LIPA	CAD	1	rs1412444 (LIPA)
	rs141414463	BUD13	HDLC	1	rs141414463 (BUD13)
	rs147711004	NECTIN2	CAD	1	rs147711004 (NECTIN2)
	rs15285	LPL	WHRadjbmi	1	rs15285 (LPL)
	rs1537371	CDKN2B-AS1	HF	1	rs1537371 (CDKN2B-AS1)
	rs157581	TOMM40	LDLC	1	rs157581 (TOMM40)
	rs17273507	ZHX3	TG	1	rs17273507 (ZHX3)
	rs180360	BUD13	HDLC	1	rs180360 (BUD13)
	rs1810126	SLC22A3	LDLC	1	rs1810126 (SLC22A3)
	rs186696265	PLG	LDLC	1	rs186696265 (PLG)
	rs2279463	SLC22A2	CAD	1	rs2279463 (SLC22A2)
	rs2315065	PLG	LDLC	1	rs2315065 (PLG)
	rs2317415	CMIP	DBP	1	rs2317415 (CMIP)
	rs2891168	CDKN2B-AS1	MI	1	rs2891168 (CDKN2B-AS1)
	rs2954021	TRIB1	CAD	1	rs2954021 (TRIB1)
	rs3106166	SLC22A3	CAD	1	rs3106166 (SLC22A3)
	rs3124784	LPA	LDLC	1	rs3124784 (LPA)
	rs3809114	INHBE	LDLC	1	rs3809114 (INHBE)
	rs429358	APOE	MI	1	rs429358 (APOE)
	rs439401	APOE	LDLC	1	rs439401 (APOE)
	rs443081	PRKD2	nonHDLC	1	rs443081 (PRKD2)
	rs4846922	GALNT2	HDLC	1	rs4846922 (GALNT2)
	rs4926419	MRPS21	LDLC	1	rs4926419 (MRPS21)
	rs4936099	ADAMTS8	WHRadjbmi	1	rs4936099 (ADAMTS8)
	rs56853305	NUFIP2	LDLC	1	rs56853305 (NUFIP2)
	rs5742911	LDLR	LDLC	1	rs5742911 (LDLR)
	rs6073958	PLTP	HDLC	1	rs6073958 (PLTP)
	rs6734238	IL1F10	LDLC	1	rs6734238 (IL1F10)
	rs7025486	DAB2IP	CAD	1	rs7025486 (DAB2IP)
	rs714515	DNM3	DBP	1	rs714515 (DNM3)
	rs7203984	CETP	LDLC	1	rs7203984 (CETP)
	rs739414	ZFHX3	LDLC	1	rs739414 (ZFHX3)
	rs783147	PLG	CAD	1	rs783147 (PLG)
	rs8142788	ZNRF3	TG	1	rs8142788 (ZNRF3)
	rs881858	LINC02537	DBP	1	rs881858 (LINC02537)
	rs904801	ZFPM1	HDLC	1	rs904801 (ZFPM1)
	rs9882740	BSN	BMI	1	rs9882740 (BSN)
	rs10455872	LPA	HDLC	1	rs10455872 (LPA)
	rs10757274	CDKN2B-AS1	TC	1	rs10757274 (CDKN2B-AS1)
	rs11591147	PCSK9	MI	1	rs11591147 (PCSK9)
	rs11856835	SEMA7A	nonHDLC	1	rs11856835 (SEMA7A)
	rs12124352	MYBPHL	TC	1	rs12124352 (MYBPHL)
	rs12740374	CELSR2	MI	1	rs12740374 (CELSR2)
	rs1292071	VMP1	TC	1	rs1292071 (VMP1)
	rs12930036	PKD1L3	nonHDLC	1	rs12930036 (PKD1L3)
	rs13288666	CDKN2A	MI	1	rs13288666 (CDKN2A)
	rs140570886	LPA	HF	1	rs140570886 (LPA)
	rs1412444	LIPA	MI	1	rs1412444 (LIPA)
	rs141414463	BUD13	LDLC	1	rs141414463 (BUD13)
	rs147711004	NECTIN2	HDLC	1	rs147711004 (NECTIN2)
	rs15285	LPL	WHR	1	rs15285 (LPL)
	rs1537371	CDKN2B-AS1	IA	1	rs1537371 (CDKN2B-AS1)
	rs157581	TOMM40	TC	1	rs157581 (TOMM40)
	rs17273507	ZHX3	WHRadjbmi	1	rs17273507 (ZHX3)
	rs180360	BUD13	LDLC	1	rs180360 (BUD13)
	rs1810126	SLC22A3	TC	1	rs1810126 (SLC22A3)
	rs186696265	PLG	nonHDLC	1	rs186696265 (PLG)
	rs2279463	SLC22A2	nonHDLC	1	rs2279463 (SLC22A2)
	rs2315065	PLG	TC	1	rs2315065 (PLG)
	rs2317415	CMIP	HyperT	1	rs2317415 (CMIP)
	rs2891168	CDKN2B-AS1	nonHDLC	1	rs2891168 (CDKN2B-AS1)
	rs2954021	TRIB1	MI	1	rs2954021 (TRIB1)
	rs3106166	SLC22A3	MI	1	rs3106166 (SLC22A3)
	rs3124784	LPA	TC	1	rs3124784 (LPA)
	rs3809114	INHBE	nonHDLC	1	rs3809114 (INHBE)
	rs429358	APOE	T2D	1	rs429358 (APOE)
	rs439401	APOE	nonHDLC	1	rs439401 (APOE)
	rs443081	PRKD2	TC	1	rs443081 (PRKD2)
	rs4846922	GALNT2	TG	1	rs4846922 (GALNT2)
	rs4926419	MRPS21	TC	1	rs4926419 (MRPS21)
	rs4936099	ADAMTS8	WHR	1	rs4936099 (ADAMTS8)
	rs56853305	NUFIP2	nonHDLC	1	rs56853305 (NUFIP2)
	rs5742911	LDLR	nonHDLC	1	rs5742911 (LDLR)
	rs6073958	PLTP	TG	1	rs6073958 (PLTP)
	rs6734238	IL1F10	nonHDLC	1	rs6734238 (IL1F10)
	rs7025486	DAB2IP	LDLC	1	rs7025486 (DAB2IP)
	rs714515	DNM3	WHRadjbmi	1	rs714515 (DNM3)
	rs7203984	CETP	nonHDLC	1	rs7203984 (CETP)
	rs739414	ZFHX3	TC	1	rs739414 (ZFHX3)
	rs783147	PLG	LDLC	1	rs783147 (PLG)
	rs8142788	ZNRF3	WHRadjbmi	1	rs8142788 (ZNRF3)
	rs881858	LINC02537	TC	1	rs881858 (LINC02537)
	rs904801	ZFPM1	LDLC	1	rs904801 (ZFPM1)
	rs9882740	BSN	CAD	1	rs9882740 (BSN)
	rs10455872	LPA	HF	1	rs10455872 (LPA)
	rs11856835	SEMA7A	TC	1	rs11856835 (SEMA7A)
	rs12740374	CELSR2	TG	1	rs12740374 (CELSR2)
	rs12930036	PKD1L3	TC	1	rs12930036 (PKD1L3)
	rs140570886	LPA	MI	1	rs140570886 (LPA)
	rs141414463	BUD13	nonHDLC	1	rs141414463 (BUD13)
	rs147711004	NECTIN2	nonHDLC	1	rs147711004 (NECTIN2)
	rs1537371	CDKN2B-AS1	PAD	1	rs1537371 (CDKN2B-AS1)
	rs180360	BUD13	nonHDLC	1	rs180360 (BUD13)
	rs186696265	PLG	TC	1	rs186696265 (PLG)
	rs3106166	SLC22A3	nonHDLC	1	rs3106166 (SLC22A3)
	rs3809114	INHBE	TG	1	rs3809114 (INHBE)
	rs439401	APOE	TC	1	rs439401 (APOE)
	rs56853305	NUFIP2	TC	1	rs56853305 (NUFIP2)
	rs5742911	LDLR	TC	1	rs5742911 (LDLR)
	rs6734238	IL1F10	TC	1	rs6734238 (IL1F10)
	rs7025486	DAB2IP	TC	1	rs7025486 (DAB2IP)
	rs714515	DNM3	WHR	1	rs714515 (DNM3)
	rs7203984	CETP	TG	1	rs7203984 (CETP)
	rs783147	PLG	nonHDLC	1	rs783147 (PLG)
	rs8142788	ZNRF3	WHR	1	rs8142788 (ZNRF3)
	rs881858	LINC02537	TG	1	rs881858 (LINC02537)
	rs904801	ZFPM1	TC	1	rs904801 (ZFPM1)
	rs10455872	LPA	MI	1	rs10455872 (LPA)
	rs12930036	PKD1L3	TG	1	rs12930036 (PKD1L3)
	rs141414463	BUD13	TC	1	rs141414463 (BUD13)
	rs147711004	NECTIN2	TC	1	rs147711004 (NECTIN2)
	rs180360	BUD13	TC	1	rs180360 (BUD13)
	rs3106166	SLC22A3	T2D	1	rs3106166 (SLC22A3)
	rs6734238	IL1F10	TG	1	rs6734238 (IL1F10)
	rs783147	PLG	TC	1	rs783147 (PLG)
	rs881858	LINC02537	WHRadjbmi	1	rs881858 (LINC02537)
	rs10455872	LPA	nonHDLC	1	rs10455872 (LPA)
	rs881858	LINC02537	WHR	1	rs881858 (LINC02537)
	rs10455872	LPA	PAD	1	rs10455872 (LPA)
	rs10455872	LPA	AAA	1	rs10455872 (LPA)
	rs10757274	CDKN2B-AS1	AAA	1	rs10757274 (CDKN2B-AS1)
	rs11591147	PCSK9	AAA	1	rs11591147 (PCSK9)
	rs11856835	SEMA7A	AAA	1	rs11856835 (SEMA7A)
	rs12124352	MYBPHL	AAA	1	rs12124352 (MYBPHL)
	rs12740374	CELSR2	AAA	1	rs12740374 (CELSR2)
	rs1292071	VMP1	AAA	1	rs1292071 (VMP1)
	rs12930036	PKD1L3	AAA	1	rs12930036 (PKD1L3)
	rs13288666	CDKN2A	AAA	1	rs13288666 (CDKN2A)
	rs140570886	LPA	AAA	1	rs140570886 (LPA)
	rs1412444	LIPA	AAA	1	rs1412444 (LIPA)
	rs141414463	BUD13	AAA	1	rs141414463 (BUD13)
	rs147711004	NECTIN2	AAA	1	rs147711004 (NECTIN2)
	rs15285	LPL	AAA	1	rs15285 (LPL)
	rs1537371	CDKN2B-AS1	AAA	1	rs1537371 (CDKN2B-AS1)
	rs157581	TOMM40	AAA	1	rs157581 (TOMM40)
	rs17273507	ZHX3	AAA	1	rs17273507 (ZHX3)
	rs180360	BUD13	AAA	1	rs180360 (BUD13)
	rs1810126	SLC22A3	AAA	1	rs1810126 (SLC22A3)
	rs186696265	PLG	AAA	1	rs186696265 (PLG)
	rs2279463	SLC22A2	AAA	1	rs2279463 (SLC22A2)
	rs2315065	PLG	AAA	1	rs2315065 (PLG)
	rs2317415	CMIP	AAA	1	rs2317415 (CMIP)
	rs2891168	CDKN2B-AS1	AAA	1	rs2891168 (CDKN2B-AS1)
	rs2954021	TRIB1	AAA	1	rs2954021 (TRIB1)
	rs3106166	SLC22A3	AAA	1	rs3106166 (SLC22A3)
	rs3124784	LPA	AAA	1	rs3124784 (LPA)
	rs3809114	INHBE	AAA	1	rs3809114 (INHBE)
	rs429358	APOE	AAA	1	rs429358 (APOE)
	rs439401	APOE	AAA	1	rs439401 (APOE)
	rs443081	PRKD2	AAA	1	rs443081 (PRKD2)
	rs4846922	GALNT2	AAA	1	rs4846922 (GALNT2)
	rs4926419	MRPS21	AAA	1	rs4926419 (MRPS21)
	rs4936099	ADAMTS8	AAA	1	rs4936099 (ADAMTS8)
	rs56853305	NUFIP2	AAA	1	rs56853305 (NUFIP2)
	rs5742911	LDLR	AAA	1	rs5742911 (LDLR)
	rs6073958	PLTP	AAA	1	rs6073958 (PLTP)
	rs6734238	IL1F10	AAA	1	rs6734238 (IL1F10)
	rs7025486	DAB2IP	AAA	1	rs7025486 (DAB2IP)
	rs714515	DNM3	AAA	1	rs714515 (DNM3)
	rs7203984	CETP	AAA	1	rs7203984 (CETP)
	rs739414	ZFHX3	AAA	1	rs739414 (ZFHX3)
	rs783147	PLG	AAA	1	rs783147 (PLG)
	rs8142788	ZNRF3	AAA	1	rs8142788 (ZNRF3)
	rs881858	LINC02537	AAA	1	rs881858 (LINC02537)
	rs904801	ZFPM1	AAA	1	rs904801 (ZFPM1)
	rs9882740	BSN	AAA	1	rs9882740 (BSN)

## Sheet: Figure 3B
Figure 3B	LocusZoom plots of four causal variants for AAA and multiple other CMTs.
	Sentinel SNP	SNP	AAA_pval	HDLC_pval	TG_pval	CHR	BP	A1	A2		Sentinel SNP	SNP	AAA_pval	CAD_pval	MI_pval	CHR	BP	A1	A2		Sentinel SNP	SNP	AAA_pval	CAD_pval	MI_pval	CHR	BP	A1	A2		Sentinel SNP	SNP	AAA_pval	HF_pval	IA_pval	PAD_pval	CHR	BP	A1	A2
	rs6734238	rs1009373	0.01385	0.005867	0.108	20	44742001	T	G		rs11591147	rs1002778	0.446	0.4679	0.83	1	55337816	T	G		rs1412444	rs1000107	0.8119	0.7016	0.47	10	91036277	C	T		rs1537371	rs1002878	0.2859	0.9447	0.9291	0.193	9	22184388	C	T
	rs6734238	rs1013561	0.06405	0.06991	0.1876	20	44310454	T	C		rs11591147	rs1003323	0.5827	0.0006116	0.074	1	55460736	T	C		rs1412444	rs10128132	0.8564	0.5524	0.028	10	91051134	G	A		rs1537371	rs1008878	3.705e-29	1.2e-05	8.377e-06	5.49e-11	9	22036112	G	T
	rs6734238	rs1013562	0.7873	0.4501	0.5986	20	44310744	C	T		rs11591147	rs1003767	0.9228	0.0009355	0.11	1	55464320	C	T		rs1412444	rs10159516	0.4249	0.5514	0.96	10	91105272	T	C		rs1537371	rs10115049	8.382e-23	0.0006238	1.62e-05	2.871e-06	9	22032119	G	A
	rs6734238	rs10432735	0.4556	2.113e-54	1.256e-51	20	44650318	T	A		rs11591147	rs1003768	0.7662	0.001023	0.11	1	55464114	A	G		rs1412444	rs10159717	0.4261	0.7169	0.98	10	91105389	T	A		rs1537371	rs10116277	3.877e-76	5.19e-14	1.018e-18	1.179e-20	9	22081397	T	G
	rs6734238	rs1045493	8.642e-05	7.626e-20	1.463e-19	20	44506418	G	A		rs11591147	rs1003769	0.8743	0.0009027	0.11	1	55463860	G	A		rs1412444	rs10159774	0.03269	0.3448	0.18	10	91103420	G	A		rs1537371	rs10117507	0.4714	0.7769	0.7914	0.6179	9	21864098	A	G
	rs6734238	rs10485438	0.1694	3.399e-06	0.0002479	20	44708638	G	A		rs11591147	rs1011216	0.3513	0.3019	0.25	1	55389508	G	A		rs1412444	rs1029073	0.002168	0.3724	0.49	10	90998804	T	C		rs1537371	rs10117550	0.1403	0.662	0.6233	0.3962	9	21864378	T	C
	rs6734238	rs10485460	0.07027	0.1202	0.2744	20	44307170	T	C		rs11591147	rs10157250	0.3061	0.1643	0.54	1	55582558	T	G		rs1412444	rs1029074	0.1114	0.6101	0.65	10	90999036	G	A		rs1537371	rs10118406	0.05732	0.6932	0.5365	0.3405	9	21895053	A	G
	rs6734238	rs1057208	9.925e-12	3.22e-249	1.35e-184	20	44563007	T	C		rs11591147	rs10158541	0.1648	0.2336	0.42	1	55582671	G	A		rs1412444	rs1041388	2.263e-06	1.053e-11	0.0028	10	90991287	A	G		rs1537371	rs10118757	0.02331	0.5528	0.1191	0.06637	9	21853339	G	A
	rs6734238	rs1057275	0.02278	0.04292	0.1644	20	44471276	T	C		rs11591147	rs10159203	0.1763	0.2319	0.42	1	55579620	A	G		rs1412444	rs1041389	3.697e-06	1.78e-11	0.0022	10	90991179	T	C		rs1537371	rs1011970	7.331e-05	0.1871	0.004699	0.1304	9	22062134	T	G
	rs6734238	rs1057276	0.03102	0.027	0.1747	20	44471340	T	A		rs11591147	rs1015979	0.4977	0.1096	0.086	1	55449273	C	T		rs1412444	rs1041390	0.0001024	1.893e-11	0.0049	10	90990912	G	A		rs1537371	rs10120688	8.295e-21	9.952e-05	3.565e-07	1.286e-07	9	22056499	A	G
	rs6734238	rs10854234	0.02967	0.03265	0.2233	20	44411047	A	G		rs11591147	rs1015980	0.4514	0.1129	0.086	1	55449317	A	C		rs1412444	rs1041539	0.04065	0.4674	0.061	10	91033432	G	A		rs1537371	rs10120806	2.922e-18	0.0005141	5.59e-06	7.765e-10	9	22047945	C	T
	rs6734238	rs10854235	0.1087	3.186e-15	3.189e-20	20	44609007	A	G		rs11591147	rs1018101	0.3444	0.3748	0.14	1	55725288	G	A		rs1412444	rs1041540	0.7169	0.109	0.53	10	91111557	C	G		rs1537371	rs10122243	0.09163	0.03755	0.2235	0.002946	9	22158924	T	C
	rs6734238	rs11086974	0.0331	0.0003843	1.915e-09	20	44311598	G	A		rs11591147	rs10218512	0.1175	0.8156	0.84	1	55425476	G	A		rs1412444	rs10430644	0.1052	0.3974	0.63	10	91040524	C	T		rs1537371	rs10217762	0.5252	0.03455	0.0006866	0.6678	9	22133645	C	T
	rs6734238	rs11086975	0.01778	0.009833	1.292e-07	20	44321751	T	G		rs11591147	rs10218658	0.9204	0.6445	0.38	1	55423233	T	A		rs1412444	rs10430718	0.6919	0.1473	0.87	10	90937951	T	A		rs1537371	rs10511701	4.981e-86	8.039e-13	7.454e-19	2.983e-20	9	22112599	T	C
	rs6734238	rs11086976	0.01651	0.007679	1.159e-07	20	44321788	A	G		rs11591147	rs1024305	0.6575	0.001849	0.33	1	55630204	A	G		rs1412444	rs10430719	0.1124	0.3464	0.63	10	91038981	T	C		rs1537371	rs1063192	2.221e-28	9.666e-06	8.123e-05	1.013e-08	9	22003367	G	A
	rs6734238	rs11086977	0.4435	0.8373	0.8915	20	44347959	A	T		rs11591147	rs1025239	0.5473	0.4579	0.94	1	55448414	C	T		rs1412444	rs10430720	0.4254	0.6484	0.38	10	91212979	C	T		rs1537371	rs10738604	1.567e-31	2.46e-08	2.753e-06	4.763e-08	9	22025493	A	G
	rs6734238	rs11086978	0.0001499	0.173	3.337e-06	20	44389721	T	C		rs11591147	rs1035815	0.3169	0.09133	0.8	1	55304683	A	G		rs1412444	rs10458738	0.9786	0.33	0.74	10	90795907	C	G		rs1537371	rs10738607	1.28e-93	8.338e-15	2.362e-20	1.512e-20	9	22088094	G	A
	rs6734238	rs11086979	3.145e-05	0.0006591	1.409e-09	20	44390476	G	A		rs11591147	rs1035816	0.1518	0.7417	0.99	1	55420337	T	C		rs1412444	rs10458774	0.979	0.1326	0.65	10	90794273	A	G		rs1537371	rs10738609	1.097e-87	2.109e-09	3.041e-19	2.736e-16	9	22114495	G	A
	rs6734238	rs11086980	0.03212	0.03689	0.2325	20	44412275	T	C		rs11591147	rs1035817	0.2211	0.9171	0.98	1	55420929	A	C		rs1412444	rs10509563	0.6656	0.1162	0.37	10	90827116	G	A		rs1537371	rs10738610	9.09e-104	6.7e-14	1.992e-17	3.276e-16	9	22123766	C	A
	rs6734238	rs11086982	0.02483	0.03705	0.1925	20	44442326	T	C		rs11591147	rs1035818	0.4283	0.1175	0.087	1	55449863	A	G		rs1412444	rs10509564	0.613	0.203	0.31	10	90878949	C	T		rs1537371	rs10738611	0.03736	0.05906	0.2007	0.3054	9	22158598	G	A
	rs6734238	rs11086984	0.7266	0.1106	0.1157	20	44511627	T	C		rs11591147	rs1035819	0.4581	0.08939	0.09	1	55450155	A	C		rs1412444	rs10509565	0.9671	0.2281	0.44	10	90889108	C	T		rs1537371	rs10738612	0.02896	0.1167	0.08811	0.4079	9	22174103	C	T
	rs6734238	rs11086985	2.849e-16	2.567e-48	4.978e-30	20	44532255	A	G		rs11591147	rs1035820	0.461	0.1004	0.11	1	55450221	G	A		rs1412444	rs10509566	0.7993	0.7506	0.55	10	90889997	G	T		rs1537371	rs10757260	0.8887	0.6228	0.4954	0.9808	9	21953137	G	A
	rs6734238	rs11086986	0.462	8.605e-22	2.074e-18	20	44533369	A	C		rs11591147	rs1043671	0.1338	0.2178	0.23	1	55533811	C	T		rs1412444	rs10509567	0.7371	0.1738	0.9	10	90945756	A	G		rs1537371	rs10757261	0.6986	0.4516	0.3935	0.9534	9	21954953	A	G
	rs6734238	rs11086996	0.1597	1.501e-06	8.925e-05	20	44723663	T	C		rs11591147	rs10443214	0.4729	0.9816	0.83	1	55738060	T	G		rs1412444	rs10509568	0.1128	2.567e-06	0.018	10	90981561	G	A		rs1537371	rs10757263	9.743e-19	0.0002136	2.322e-05	8.966e-06	9	22013805	T	C
	rs6734238	rs1111750	0.3846	1.591e-19	3.622e-14	20	44574238	C	T		rs11591147	rs10443235	0.7622	0.6363	0.33	1	55738353	C	T		rs1412444	rs10509569	0.06121	0.01991	0.075	10	90981650	A	T		rs1537371	rs10757264	1.562e-09	0.0005148	0.001875	3.507e-05	9	22019732	G	A
	rs6734238	rs111231093	0.001412	0.004154	0.07638	20	44384716	A	G		rs11591147	rs10465803	0.373	0.191	0.38	1	55664589	T	C		rs1412444	rs10509570	0.7771	0.5734	0.34	10	91092231	A	T		rs1537371	rs10757265	3.871e-24	0.0003841	6.43e-06	3.287e-07	9	22048859	C	T
	rs6734238	rs111240612	0.02372	0.01945	0.1903	20	44373231	A	G		rs11591147	rs10465832	0.0004242	0.1667	0.57	1	55528807	C	G		rs1412444	rs10509571	0.01998	0.2186	0.032	10	91092558	A	T		rs1537371	rs10757266	2.815e-25	0.0006716	8.342e-06	2.662e-07	9	22049555	T	C
	rs6734238	rs111259039	0.006023	2.413e-13	8.746e-15	20	44731990	G	C		rs11591147	rs10489659	0.3603	0.2247	0.79	1	55308609	C	G		rs1412444	rs10509572	0.004726	0.2559	0.0044	10	91119644	T	C		rs1537371	rs10757268	2.717e-20	9.339e-06	9.185e-06	4.664e-10	9	22059905	T	C
	rs6734238	rs111283616	0.4737	0.9979	0.4692	20	44632499	A	G		rs11591147	rs10493176	0.002634	6.209e-06	0.024	1	55538552	G	T		rs1412444	rs10509573	0.5694	0.06276	0.88	10	91189221	C	T		rs1537371	rs10757269	8.554e-65	4.536e-13	5.011e-17	1.171e-21	9	22072264	G	A
	rs6734238	rs111337695	0.7064	0.1339	0.3966	20	44337918	C	A		rs11591147	rs10493179	0.6102	0.004664	0.079	1	55605643	C	A		rs1412444	rs1051070	0.2072	0.7678	0.78	10	90774772	T	A		rs1537371	rs10757270	8.671e-50	2.031e-10	3.906e-16	1.975e-14	9	22072719	G	A
	rs6734238	rs111363705	0.002538	0.1977	0.4244	20	44465085	A	G		rs11591147	rs10493180	0.5208	0.008105	0.083	1	55695281	T	A		rs1412444	rs10749598	0.3608	0.003628	0.59	10	90946988	G	A		rs1537371	rs10757271	2.677e-71	7.91e-14	1.841e-18	2.192e-22	9	22076795	G	A
	rs6734238	rs111374174	0.3142	0.7152	0.6741	20	44697618	A	T		rs11591147	rs10749698	0.428	0.005893	0.11	1	55692807	T	C		rs1412444	rs10749599	0.1424	0.8137	0.65	10	90964502	T	G		rs1537371	rs10757272	4.71e-109	7.251e-14	1.475e-20	1.215e-20	9	22088260	T	C
	rs6734238	rs111434827	0.2855	1.447e-19	7.86e-16	20	44587236	T	C		rs11591147	rs1076528	0.1473	0.2829	0.8	1	55431601	G	A		rs1412444	rs10749600	0.005652	4.345e-08	0.082	10	90977694	A	G		rs1537371	rs10757274	2.44e-109	2.339e-14	5.935e-21	9.05e-17	9	22096055	G	A
	rs6734238	rs111484098	0.01041	0.1957	0.9609	20	44671124	T	C		rs11591147	rs10788986	0.7841	0.08725	0.44	1	55277430	T	A		rs1412444	rs10749601	0.005332	1.463e-07	0.085	10	90977726	G	C		rs1537371	rs10757275	7.29e-104	2.246e-14	8.334e-20	1.883e-16	9	22106225	A	G
	rs6734238	rs111485621	0.1031	0.02841	0.4229	20	44382382	A	G		rs11591147	rs10788987	0.8382	0.5045	0.3	1	55287087	G	A		rs1412444	rs10749602	0.5542	0.184	0.65	10	91023553	C	A		rs1537371	rs10757282	0.5029	0.02912	0.0008885	0.5905	9	22133984	C	T
	rs6734238	rs111486848	0.8672	0.3962	0.5151	20	44663207	T	G		rs11591147	rs10788989	0.7168	0.2594	0.94	1	55305035	A	T		rs1412444	rs10749605	0.04956	0.5367	0.12	10	91075259	G	A		rs1537371	rs10757283	0.4803	0.0324	0.00117	0.5764	9	22134172	T	C
	rs6734238	rs111504208	0.00625	0.2634	0.5644	20	44405060	A	C		rs11591147	rs10788990	0.9934	0.9816	0.49	1	55321023	T	C		rs1412444	rs10749606	0.03218	0.3613	0.17	10	91097068	C	G		rs1537371	rs10757288	0.03168	0.04414	0.2259	0.2895	9	22159416	C	T
	rs6734238	rs111538940	0.2454	0.08409	0.6355	20	44633672	T	C		rs11591147	rs10788991	0.5146	0.7388	0.47	1	55397069	G	C		rs1412444	rs10749607	0.03249	0.3611	0.18	10	91099943	C	G		rs1537371	rs10757290	0.0825	0.04997	0.236	0.001881	9	22161664	T	C
	rs6734238	rs111581278	0.005475	0.1781	0.4962	20	44450275	T	C		rs11591147	rs10788994	0.06773	6.283e-07	0.62	1	55500976	T	C		rs1412444	rs10788628	0.5852	0.1389	0.63	10	90785376	A	G		rs1537371	rs10757291	0.01196	0.07269	0.1253	0.1784	9	22161884	G	A
	rs6734238	rs111602331	5.365e-12	3.65e-248	1.61e-188	20	44557474	C	T		rs11591147	rs10788995	0.1909	0.2206	0.44	1	55681945	A	T		rs1412444	rs10788629	0.6567	0.1803	0.31	10	90795204	A	G		rs1537371	rs10757307	0.9573	0.9564	0.07106	0.8356	9	22339144	T	C
	rs6734238	rs111622628	0.9336	0.1196	0.4538	20	44504295	T	C		rs11591147	rs10788997	0.2159	0.2524	0.42	1	55699002	G	T		rs1412444	rs10788633	0.7349	0.9404	0.34	10	90824011	G	C		rs1537371	rs10757309	0.9766	0.8708	0.1224	0.982	9	22345789	G	A
	rs6734238	rs111679943	5.003e-08	4.652e-10	0.00111	20	44612107	G	A		rs11591147	rs10788998	0.2431	0.3127	0.37	1	55699023	G	A		rs1412444	rs10788634	0.7163	0.5767	0.15	10	90832752	A	T		rs1537371	rs10811634	0.6778	0.7343	0.6156	0.7269	9	21905379	T	C
	rs6734238	rs111684428	0.6214	0.4969	0.07406	20	44450363	G	A		rs11591147	rs10788999	0.3163	0.02509	0.59	1	55744651	G	C		rs1412444	rs10788635	0.5728	0.04847	0.71	10	90927063	G	A		rs1537371	rs10811635	0.7391	0.6199	0.6338	0.6995	9	21910698	G	A
	rs6734238	rs111774248	0.9536	0.02297	0.03068	20	44425311	T	C		rs11591147	rs10888881	0.2383	0.08922	0.81	1	55305059	A	T		rs1412444	rs10788636	0.01068	9.487e-05	0.42	10	90944659	A	C		rs1537371	rs10811638	0.2512	0.1202	0.641	0.4841	9	21923279	G	A
	rs6734238	rs111813493	0.9265	0.7436	0.9561	20	44590619	T	C		rs11591147	rs10888882	0.1473	0.8317	0.64	1	55326586	G	A		rs1412444	rs10788637	0.2442	0.005374	0.39	10	90945808	T	C		rs1537371	rs10811640	9.613e-19	0.0003105	2.322e-05	9.337e-06	9	22013411	T	G
	rs6734238	rs111842109	0.006133	0.2463	0.5867	20	44423185	C	T		rs11591147	rs10888886	0.7723	0.4856	0.34	1	55389548	C	T		rs1412444	rs10788638	0.5323	0.04162	0.75	10	90950683	G	A		rs1537371	rs10811643	1.598e-18	0.0004238	4.537e-05	1.28e-05	9	22024966	G	A
	rs6734238	rs111858067	0.0005868	0.4541	0.4162	20	44467883	A	G		rs11591147	rs10888890	0.1055	0.7396	0.85	1	55421742	A	T		rs1412444	rs10788641	0.8764	0.08915	0.66	10	91103786	C	T		rs1537371	rs10811645	1.275e-23	0.0004794	7.691e-06	9.593e-10	9	22049656	A	G
	rs6734238	rs111859808	0.2943	1.06e-23	3.004e-18	20	44558849	A	G		rs11591147	rs10888891	0.9532	0.6546	0.37	1	55427246	A	G		rs1412444	rs10788642	0.007603	0.4375	0.024	10	91156353	T	C		rs1537371	rs10811648	5.384e-34	1.964e-05	2.328e-06	8.125e-06	9	22067542	C	T
	rs6734238	rs111905671	0.0002662	0.152	2.094e-06	20	44353492	A	G		rs11591147	rs10888892	0.5629	0.05173	0.11	1	55459484	C	T		rs1412444	rs10788643	0.411	0.267	0.73	10	91202676	T	G		rs1537371	rs10811649	4.708e-38	2.06e-07	2.344e-06	7.833e-06	9	22067554	C	T
	rs6734238	rs111922880	0.8611	0.01167	0.01416	20	44761433	A	G		rs11591147	rs10888894	0.2091	0.3034	0.36	1	55477635	T	G		rs1412444	rs10788644	0.4248	0.3313	0.73	10	91212169	G	A		rs1537371	rs10811650	5.385e-48	1.467e-10	2.952e-14	1.108e-11	9	22067593	G	A
	rs6734238	rs111946029	0.1949	0.07396	0.9949	20	44799754	C	G		rs11591147	rs10888896	0.1606	0.0002175	0.27	1	55509213	G	C		rs1412444	rs10887877	0.2096	0.2324	0.98	10	90753038	G	A		rs1537371	rs10811651	3.548e-38	2.137e-07	1.592e-06	4.062e-12	9	22067830	G	A
	rs6734238	rs111953743	0.5462	0.0002763	0.1748	20	44733110	G	A		rs11591147	rs10888897	0.01449	1.452e-07	0.042	1	55513061	T	C		rs1412444	rs10887878	0.8163	0.1253	0.59	10	90779227	A	T		rs1537371	rs10811652	2.699e-70	1.242e-13	1.445e-18	1.108e-20	9	22077085	C	A
	rs6734238	rs111975538	0.1172	0.02974	0.2907	20	44389605	G	A		rs11591147	rs10888898	0.01468	1.099e-06	0.18	1	55516508	A	G		rs1412444	rs10887879	0.298	0.5204	0.62	10	90781976	A	G		rs1537371	rs10811659	0.006188	0.277	0.06704	0.4861	9	22133716	C	T
	rs6734238	rs112005179	0.1678	0.1254	0.09386	20	44709004	T	C		rs11591147	rs10888901	0.3313	0.005605	0.35	1	55674585	C	G		rs1412444	rs10887882	0.3471	0.8379	0.77	10	90782922	T	A		rs1537371	rs10811660	0.002083	0.03523	0.08196	0.005047	9	22134068	A	G
	rs6734238	rs112011980	0.6724	0.4874	0.4397	20	44693539	C	T		rs11591147	rs10888905	0.2934	0.4368	0.13	1	55703991	C	T		rs1412444	rs10887883	0.3533	0.8204	0.77	10	90782973	A	G		rs1537371	rs10811661	0.001985	0.02956	0.08686	0.005081	9	22134094	C	T
	rs6734238	rs112033225	0.0002465	0.0592	0.006273	20	44679457	A	G		rs11591147	rs10888907	0.04442	0.0003768	0.85	1	55723817	G	A		rs1412444	rs10887885	0.6348	0.1089	0.66	10	90785260	C	G		rs1537371	rs10811662	0.002422	0.0249	0.08286	0.004501	9	22134253	A	G
	rs6734238	rs112059592	0.554	0.284	0.08378	20	44761672	G	T		rs11591147	rs10888908	0.005783	0.01633	0.27	1	55726519	T	C		rs1412444	rs10887886	0.6172	0.1154	0.73	10	90785690	G	A		rs1537371	rs10811664	0.707	0.6456	0.7022	0.002258	9	22142907	A	G
	rs6734238	rs112139976	0.2472	0.07375	0.04724	20	44702498	T	C		rs11591147	rs10888910	0.6791	0.05087	0.34	1	55754686	C	T		rs1412444	rs10887887	0.2154	0.2251	0.16	10	90789461	T	G		rs1537371	rs10811665	0.3767	0.6629	0.8535	0.00256	9	22146604	C	T
	rs6734238	rs112180569	1.06e-11	2.68e-249	7.16e-186	20	44557615	C	G		rs11591147	rs10888911	0.6344	0.1443	0.33	1	55754759	A	G		rs1412444	rs10887888	0.476	0.1328	0.21	10	90790780	C	A		rs1537371	rs10811667	0.004942	0.1398	0.2114	0.2459	9	22159982	C	A
	rs6734238	rs112192880	0.2983	0.01096	0.02085	20	44368624	C	T		rs11591147	rs111257553	0.331	0.5766	0.8	1	55335767	T	C		rs1412444	rs10887889	0.8177	0.1786	0.51	10	90792979	G	A		rs1537371	rs10811668	0.1086	0.6989	0.1789	0.888	9	22164991	A	C
	rs6734238	rs112244940	0.01149	0.8663	0.7304	20	44443634	A	G		rs11591147	rs111272225	0.8384	0.1674	0.77	1	55496824	G	A		rs1412444	rs10887892	0.6876	0.3863	0.37	10	90816550	T	A		rs1537371	rs10811669	0.06172	0.04096	0.3052	0.002745	9	22172893	C	T
	rs6734238	rs112289211	0.8263	0.9348	0.3217	20	44544504	T	C		rs11591147	rs111291700	0.009464	0.1895	0.6	1	55693783	G	A		rs1412444	rs10887893	0.6735	0.5137	0.14	10	90835385	A	G		rs1537371	rs10811691	0.923	0.9585	0.0672	0.9849	9	22338911	A	C
	rs6734238	rs112318929	7.708e-05	5.016e-07	3.578e-06	20	44595535	A	G		rs11591147	rs111343910	0.1493	0.4748	0.15	1	55383464	G	A		rs1412444	rs10887897	0.742	0.5616	0.15	10	90838319	G	A		rs1537371	rs10811692	0.9844	0.9584	0.1365	0.9857	9	22345329	C	T
	rs6734238	rs112335639	0.004606	0.2428	0.3773	20	44464863	C	G		rs11591147	rs111369934	0.6311	0.007633	0.071	1	55707872	T	C		rs1412444	rs10887904	0.6315	0.4864	0.16	10	90845055	C	T		rs1537371	rs1095896	0.2101	0.2393	0.5069	0.1672	9	22188039	A	G
	rs6734238	rs112345949	0.02619	0.0242	0.2201	20	44364716	A	G		rs11591147	rs111421430	0.6352	0.04702	0.96	1	55498194	T	C		rs1412444	rs10887906	0.85	0.2358	0.29	10	90851338	G	A		rs1537371	rs1095897	0.1712	0.2735	0.6241	0.5149	9	22188083	A	G
	rs6734238	rs112356554	0.01242	0.2035	0.5823	20	44391255	T	C		rs11591147	rs111454779	0.2619	0.1788	0.25	1	55685592	G	A		rs1412444	rs10887907	0.1795	0.4913	0.94	10	90854431	A	G		rs1537371	rs1095898	0.4096	0.4157	0.4812	0.01412	9	22189716	T	C
	rs6734238	rs112379552	0.5086	0.006552	0.04076	20	44623139	A	G		rs11591147	rs111477022	0.3671	0.2072	0.75	1	55308779	T	C		rs1412444	rs10887908	0.7738	0.3928	0.2	10	90856844	A	G		rs1537371	rs1095899	0.1942	0.006572	0.1593	0.1677	9	22177527	T	G
	rs6734238	rs112429101	0.02719	0.01963	0.1706	20	44365991	A	C		rs11591147	rs111481101	0.2808	0.1172	0.48	1	55536039	G	A		rs1412444	rs10887909	0.7208	0.4899	0.19	10	90857775	G	A		rs1537371	rs1095902	0.4277	0.3579	0.6634	0.03325	9	22181450	A	G
	rs6734238	rs112461953	0.7887	0.009387	0.05523	20	44663948	A	G		rs11591147	rs111488799	0.9285	0.02798	0.12	1	55578169	G	A		rs1412444	rs10887910	0.9828	0.6982	0.31	10	90871955	C	T		rs1537371	rs1095904	0.2982	0.4044	0.5488	0.03573	9	22187074	T	G
	rs6734238	rs112493624	0.466	0.004345	0.07156	20	44795044	A	G		rs11591147	rs1115058	0.1912	0.1837	0.23	1	55653588	T	C		rs1412444	rs10887911	0.9698	0.681	0.36	10	90873157	C	T		rs1537371	rs1095906	0.03228	0.3761	0.6912	0.9085	9	22187434	C	T
	rs6734238	rs112609462	0.6747	0.5128	0.425	20	44702225	A	G		rs11591147	rs1115059	0.3474	0.1397	0.4	1	55653580	A	G		rs1412444	rs10887912	0.9346	0.696	0.31	10	90875964	G	A		rs1537371	rs10965161	0.8638	0.06238	0.5574	0.2777	9	21851157	T	C
	rs6734238	rs112618062	0.8494	0.02621	0.1457	20	44495865	G	C		rs11591147	rs1115060	0.3473	0.1367	0.4	1	55653457	G	T		rs1412444	rs10887913	0.6283	0.4302	0.28	10	90876340	G	C		rs1537371	rs10965162	0.9523	0.08809	0.5574	0.272	9	21851777	A	G
	rs6734238	rs112626976	0.7182	0.2008	0.2366	20	44524756	G	C		rs11591147	rs111510955	0.2728	0.8941	0.58	1	55326520	A	G		rs1412444	rs10887915	0.9712	0.2514	0.45	10	90893250	G	A		rs1537371	rs10965165	0.6272	0.4758	0.6348	0.4904	9	21858450	G	A
	rs6734238	rs112669547	0.5619	0.01079	0.001931	20	44702550	T	C		rs11591147	rs111587735	0.8654	0.9962	0.01	1	55556851	A	G		rs1412444	rs10887917	0.7648	0.4728	0.75	10	90899622	C	G		rs1537371	rs10965168	0.3691	0.5382	0.6515	0.7048	9	21865959	C	A
	rs6734238	rs112728846	0.02348	0.005822	0.1307	20	44522269	A	G		rs11591147	rs111605776	0.7945	0.9645	0.012	1	55572432	A	G		rs1412444	rs10887918	0.7929	0.05615	0.027	10	90904111	C	T		rs1537371	rs10965174	0.3119	0.5009	0.6242	0.9048	9	21885635	T	C
	rs6734238	rs112787447	0.3232	0.007054	0.2387	20	44466986	C	T		rs11591147	rs111619275	0.5388	0.07167	0.65	1	55439956	C	T		rs1412444	rs10887919	0.01577	0.01602	0.76	10	90918214	C	T		rs1537371	rs10965175	0.2702	0.6183	0.6228	0.8076	9	21887031	G	A
	rs6734238	rs112809897	0.1024	0.04957	0.01283	20	44778580	T	C		rs11591147	rs111639214	0.5467	0.9107	0.072	1	55585833	G	A		rs1412444	rs10887920	0.7137	0.1797	0.91	10	90924415	T	C		rs1537371	rs10965183	0.2744	0.1572	0.777	0.6582	9	21919974	C	T
	rs6734238	rs112828575	0.005693	0.2332	0.5706	20	44436370	C	G		rs11591147	rs111640191	0.3674	0.2108	0.74	1	55308870	A	C		rs1412444	rs10887921	0.6823	0.1802	0.88	10	90925667	G	T		rs1537371	rs10965186	0.2745	0.1528	0.5482	0.5177	9	21927913	A	G
	rs6734238	rs112843630	0.1521	0.09381	0.05416	20	44743408	G	A		rs11591147	rs111646050	0.4576	0.5253	0.9	1	55344066	T	A		rs1412444	rs10887922	0.674	0.1576	0.91	10	90930236	A	G		rs1537371	rs10965215	8e-23	0.0005699	2.634e-05	3.329e-06	9	22029445	A	G
	rs6734238	rs1128536	0.005762	6.282e-07	0.0729	20	44687999	A	G		rs11591147	rs111720796	0.3539	0.3842	0.61	1	55372615	C	G		rs1412444	rs10887923	0.686	0.1618	0.91	10	90930404	T	C		rs1537371	rs10965219	1.594e-24	0.0005261	2.11e-06	2.113e-07	9	22053687	G	A
	rs6734238	rs112921409	0.0003393	0.002061	7.2e-05	20	44409724	A	C		rs11591147	rs111823196	0.4193	0.1121	0.43	1	55660224	T	G		rs1412444	rs10887924	0.5235	0.04478	0.72	10	90937247	T	C		rs1537371	rs10965223	6.358e-38	2.055e-07	2.017e-06	4.673e-12	9	22067004	G	A
	rs6734238	rs112980138	0.6706	0.5492	0.9195	20	44708715	T	C		rs11591147	rs111835689	0.04835	9.901e-07	0.053	1	55490282	T	C		rs1412444	rs10887925	0.6877	0.1482	0.88	10	90938902	T	G		rs1537371	rs10965227	1.101e-28	0.001372	0.0002355	0.00208	9	22081796	G	A
	rs6734238	rs113035198	2.085e-06	6.525e-05	0.002544	20	44445880	C	T		rs11591147	rs111847453	0.009597	0.1805	0.61	1	55693560	C	T		rs1412444	rs10887926	0.683	0.2687	0.89	10	90940358	A	G		rs1537371	rs10965228	3.916e-11	0.05669	0.1311	0.009443	9	22082380	G	A
	rs6734238	rs113094570	0.8728	0.6744	0.8928	20	44538127	A	G		rs11591147	rs111876758	0.368	0.2065	0.74	1	55308961	T	G		rs1412444	rs10887927	0.7235	0.1702	0.91	10	90940687	C	T		rs1537371	rs10965246	0.00252	0.02367	0.04832	0.008012	9	22132698	C	T
	rs6734238	rs113128425	0.5759	0.04728	0.1895	20	44376338	A	G		rs11591147	rs111928762	6.208e-05	0.003308	0.95	1	55694188	G	A		rs1412444	rs10887928	0.5749	0.64	0.95	10	90945861	T	A		rs1537371	rs10965247	0.002581	0.02247	0.04838	0.00692	9	22132729	G	A
	rs6734238	rs113138924	0.002067	0.001014	0.03465	20	44341363	T	C		rs11591147	rs111934193	0.2775	0.1284	0.48	1	55600493	A	C		rs1412444	rs10887929	0.7094	0.1613	0.88	10	90948864	C	T		rs1537371	rs10965248	0.002128	0.02228	0.0546	0.006709	9	22132878	C	T
	rs6734238	rs113232549	0.3213	1.937e-20	3.228e-15	20	44559708	T	C		rs11591147	rs112000395	0.4315	0.4885	0.86	1	55339384	A	G		rs1412444	rs10887930	0.5474	0.04993	0.74	10	90950094	G	A		rs1537371	rs10965250	0.001294	0.05605	0.05991	0.005472	9	22133284	A	G
	rs6734238	rs113253402	0.7608	0.006072	0.002543	20	44717200	C	G		rs11591147	rs112017337	0.3362	0.1839	0.26	1	55401916	C	T		rs1412444	rs10887931	0.108	0.08572	0.58	10	90964166	C	T		rs1537371	rs10965256	0.1186	0.7297	0.08401	0.007953	9	22151465	A	G
	rs6734238	rs113303615	0.01466	0.01843	0.07871	20	44365192	G	T		rs11591147	rs11206431	0.5854	0.172	0.43	1	55270030	G	A		rs1412444	rs10887932	0.4393	0.03593	0.54	10	90966996	G	C		rs1537371	rs10965258	0.03058	0.9137	0.02213	0.01097	9	22153663	G	A
	rs6734238	rs113321951	0.01339	0.0002846	7.545e-05	20	44364764	A	G		rs11591147	rs11206439	0.5011	0.2283	0.63	1	55289305	A	C		rs1412444	rs10887934	0.8108	0.9132	0.74	10	91005008	T	C		rs1537371	rs10965266	0.3346	0.6204	0.8127	0.008122	9	22161494	G	T
	rs6734238	rs113366751	0.009698	0.1016	0.148	20	44461807	A	G		rs11591147	rs11206440	0.4528	0.1441	0.73	1	55289760	G	T		rs1412444	rs10887935	0.9356	0.9556	0.79	10	91012336	C	G		rs1537371	rs10965267	0.2063	0.8224	0.06231	0.02145	9	22161828	G	T
	rs6734238	rs113435613	0.2818	0.7918	0.3567	20	44785233	C	T		rs11591147	rs11206447	0.6012	0.1749	0.68	1	55295810	C	T		rs1412444	rs10887936	0.106	0.4065	0.44	10	91017996	A	G		rs1537371	rs10965269	0.3903	0.7926	0.8138	0.009323	9	22162061	G	A
	rs6734238	rs113457892	0.04996	0.1299	0.2138	20	44764674	T	G		rs11591147	rs11206448	0.5674	0.2036	0.67	1	55295922	A	T		rs1412444	rs10887938	0.1332	0.1385	0.53	10	91050286	G	A		rs1537371	rs10965271	0.2187	0.7118	0.8764	0.02245	9	22165269	C	T
	rs6734238	rs113477254	0.3057	5.93e-09	0.04957	20	44702586	T	C		rs11591147	rs11206449	0.5848	0.1649	0.72	1	55301438	T	C		rs1412444	rs10887939	0.1669	0.7788	0.39	10	91052540	C	G		rs1537371	rs10965274	0.1181	0.9414	0.02217	0.01074	9	22169978	T	C
	rs6734238	rs113492455	0.7929	0.9921	0.8003	20	44713567	C	T		rs11591147	rs11206450	0.4633	0.5334	0.32	1	55311350	T	C		rs1412444	rs10887941	0.8856	0.1572	0.88	10	91056866	A	G		rs1537371	rs10965278	0.06399	0.8878	0.8127	0.2508	9	22174712	A	G
	rs6734238	rs113530443	7.025e-06	3.78e-21	5.112e-33	20	44428587	G	A		rs11591147	rs11206451	0.463	0.567	0.32	1	55311452	T	C		rs1412444	rs10887942	0.8518	0.2149	0.95	10	91070051	A	G		rs1537371	rs10965280	0.3462	0.8095	0.9585	0.09693	9	22181079	G	A
	rs6734238	rs113548111	0.01212	0.3949	0.6092	20	44498090	G	A		rs11591147	rs11206452	0.4812	0.5455	0.34	1	55311803	T	C		rs1412444	rs10887943	0.4793	0.008268	0.38	10	91079771	A	G		rs1537371	rs10965326	0.939	0.7283	0.04816	0.9657	9	22341666	A	G
	rs6734238	rs113562688	1.156e-05	2.013e-25	1.185e-34	20	44422833	A	G		rs11591147	rs11206455	0.1384	0.9556	0.64	1	55325794	T	C		rs1412444	rs10887945	0.9907	0.2479	0.86	10	91087256	T	C		rs1537371	rs1101330	1.346e-16	2.146e-06	7.314e-05	5.512e-10	9	22015465	A	C
	rs6734238	rs113563736	0.0158	0.6693	0.3663	20	44499625	T	C		rs11591147	rs11206456	0.235	0.4782	0.69	1	55329107	T	C		rs1412444	rs10887946	0.8528	0.2019	0.62	10	91090086	A	C		rs1537371	rs112665351	0.5305	0.6778	0.2406	0.3277	9	22257009	G	A
	rs6734238	rs113580541	0.04576	0.1389	0.2059	20	44768312	G	C		rs11591147	rs11206457	0.2114	0.9783	0.61	1	55336097	T	A		rs1412444	rs10887947	0.8048	0.1157	0.73	10	91095471	G	A		rs1537371	rs113650570	1.329e-12	0.0136	0.1991	0.05673	9	21976402	A	G
	rs6734238	rs113600573	0.8296	0.000214	0.0111	20	44743677	G	A		rs11591147	rs11206459	0.6167	0.9405	0.42	1	55346188	G	A		rs1412444	rs10887948	0.8175	0.1345	0.6	10	91100068	A	C		rs1537371	rs11526324	0.2801	0.6248	0.7713	0.9885	9	21877985	C	A
	rs6734238	rs113671507	0.7338	0.2239	0.146	20	44528991	A	G		rs11591147	rs11206460	0.5245	0.7825	0.52	1	55357665	C	A		rs1412444	rs10887950	0.002794	0.3932	0.023	10	91142029	A	G		rs1537371	rs11531660	0.2817	0.7466	0.7016	0.5818	9	21897522	G	T
	rs6734238	rs113732043	0.008455	4.252e-12	1.157e-13	20	44732122	T	G		rs11591147	rs11206461	0.5773	0.7571	0.52	1	55364910	G	A		rs1412444	rs10887951	0.5031	0.4328	0.97	10	91144909	T	C		rs1537371	rs11531716	0.05981	0.3909	0.4428	0.3667	9	21898997	G	A
	rs6734238	rs113743632	0.01987	0.002214	0.55	20	44708343	A	G		rs11591147	rs11206462	0.2135	0.3806	0.64	1	55375388	A	G		rs1412444	rs10887952	0.6808	0.5098	0.96	10	91145054	T	C		rs1537371	rs115939893	0.02456	0.2811	0.7526	0.4549	9	22054821	A	G
	rs6734238	rs113775752	0.02963	4.464e-11	8.795e-09	20	44484097	A	T		rs11591147	rs11206464	0.1193	0.9747	0.23	1	55384431	C	T		rs1412444	rs10887953	0.009127	0.3851	0.023	10	91148642	G	A		rs1537371	rs116729641	0.01715	0.1251	0.7722	0.2203	9	22025432	A	G
	rs6734238	rs113780983	0.1633	0.4152	0.5149	20	44654152	T	C		rs11591147	rs11206465	0.6836	0.326	0.56	1	55384540	T	A		rs1412444	rs10887954	0.2577	0.6882	0.61	10	91165806	T	C		rs1537371	rs116914033	0.5157	0.2819	0.08024	0.942	9	22291920	T	C
	rs6734238	rs113793067	0.03197	0.7243	0.6861	20	44761297	C	T		rs11591147	rs11206466	0.8009	0.6723	0.32	1	55388306	C	G		rs1412444	rs10887955	0.2301	0.6547	0.72	10	91166555	T	C		rs1537371	rs117042185	0.7137	0.426	0.5023	0.7104	9	21852697	C	T
	rs6734238	rs113822821	0.8816	0.4553	0.0244	20	44798038	T	C		rs11591147	rs11206467	0.8135	0.701	0.32	1	55388377	T	G		rs1412444	rs10887956	0.2844	0.7031	0.61	10	91173449	C	T		rs1537371	rs11791293	0.4741	0.4332	0.203	0.3759	9	22291214	T	C
	rs6734238	rs113827260	0.02242	0.1285	0.2139	20	44755641	T	G		rs11591147	rs11206468	0.8144	0.6298	0.32	1	55388700	A	G		rs1412444	rs10887957	0.002379	0.5435	0.0053	10	91175968	T	C		rs1537371	rs11791416	0.009077	0.2025	0.174	0.5897	9	22138105	G	A
	rs6734238	rs113833936	0.0705	0.5503	0.9031	20	44465047	A	G		rs11591147	rs11206469	0.8046	0.6799	0.3	1	55388774	T	C		rs1412444	rs10887959	0.003897	0.5775	0.0099	10	91181853	T	C		rs1537371	rs12000501	0.2794	0.9101	0.1793	0.2315	9	22289853	G	A
	rs6734238	rs113874135	0.2379	0.0003008	0.08577	20	44591452	T	G		rs11591147	rs11206470	0.8432	0.5892	0.25	1	55390367	T	C		rs1412444	rs10887961	0.9926	0.5811	0.66	10	91208487	C	T		rs1537371	rs12003808	0.08004	0.4998	0.1535	0.6209	9	22228560	T	C
	rs6734238	rs113883883	0.03901	1.47e-05	9.471e-06	20	44768810	T	C		rs11591147	rs11206471	0.1905	0.6211	0.98	1	55397616	A	G		rs1412444	rs10887962	0.4377	0.2366	0.73	10	91208918	T	A		rs1537371	rs12236836	0.2279	0.861	0.788	0.8023	9	21887874	G	T
	rs6734238	rs113927526	0.03795	1.516e-10	7.993e-09	20	44494860	A	G		rs11591147	rs11206473	0.4672	0.3697	0.46	1	55398932	A	G		rs1412444	rs10887964	0.2821	0.9825	0.6	10	91222995	C	A		rs1537371	rs12238536	0.08804	0.774	0.8536	0.866	9	21901263	G	A
	rs6734238	rs113963381	0.0244	9.595e-07	6.391e-06	20	44558739	T	C		rs11591147	rs11206476	0.8095	0.4387	0.52	1	55405850	T	G		rs1412444	rs10887965	0.285	0.9574	0.71	10	91224807	C	T		rs1537371	rs12335859	8.466e-05	0.03741	0.09938	0.1132	9	21955460	A	G
	rs6734238	rs113991601	0.00733	0.2394	0.5541	20	44419232	C	T		rs11591147	rs11206477	0.9954	0.4161	0.42	1	55407294	A	C		rs1412444	rs111246675	0.5643	0.03438	0.16	10	90922883	G	A		rs1537371	rs12335941	0.8511	0.5771	0.316	0.9318	9	21955669	G	A
	rs6734238	rs11557123	0.1781	2.152e-06	9.644e-05	20	44718227	G	A		rs11591147	rs11206479	0.178	0.5153	0.54	1	55414273	A	G		rs1412444	rs111330167	0.24	0.7967	0.85	10	91220310	G	A		rs1537371	rs12341394	0.2772	0.02557	0.6917	0.04654	9	22148055	T	C
	rs6734238	rs115691119	0.01523	2.553e-06	1.159e-05	20	44373264	A	G		rs11591147	rs11206480	0.2118	0.613	0.59	1	55416827	T	G		rs1412444	rs111332096	0.2335	0.8096	0.16	10	91151527	T	C		rs1537371	rs12343752	0.4853	0.05302	0.811	0.05352	9	22155075	A	G
	rs6734238	rs11569309	0.00725	9.445e-14	7.971e-15	20	44748550	C	T		rs11591147	rs11206481	0.2091	0.7022	0.55	1	55417595	G	T		rs1412444	rs111340926	0.1077	0.1098	0.031	10	90923451	A	G		rs1537371	rs12349081	4.034e-05	0.05066	0.1243	0.09595	9	21951902	A	C
	rs6734238	rs11569317	0.003118	0.1685	0.7603	20	44750850	G	C		rs11591147	rs11206482	0.2005	0.7371	0.56	1	55419855	T	C		rs1412444	rs111415372	0.3435	0.3935	0.7	10	90876554	C	T		rs1537371	rs12352425	1.242e-07	0.03496	0.02512	0.1342	9	22042086	A	G
	rs6734238	rs11569322	0.5091	0.2587	0.4822	20	44751645	T	A		rs11591147	rs11206483	0.8024	0.2233	0.72	1	55420119	C	A		rs1412444	rs111445995	0.3424	0.7978	0.51	10	91013289	C	T		rs1537371	rs12376000	0.004473	0.4994	0.3127	0.3075	9	22039426	T	C
	rs6734238	rs11569323	0.6189	0.001774	0.2513	20	44752304	C	T		rs11591147	rs11206484	0.2027	0.736	0.55	1	55420123	A	G		rs1412444	rs111462698	0.7022	0.6099	0.52	10	90918478	C	T		rs1537371	rs12376511	0.7793	0.7228	0.7844	0.002072	9	22142756	C	T
	rs6734238	rs11569333	0.5296	2.976e-17	3.229e-13	20	44755889	A	G		rs11591147	rs11206485	0.1272	0.909	0.96	1	55421445	C	G		rs1412444	rs111525287	0.9595	0.4322	0.21	10	90883341	C	A		rs1537371	rs12553901	0.3388	0.569	0.9417	0.9507	9	21868757	T	C
	rs6734238	rs11569334	6.248e-05	0.07209	0.002317	20	44756263	C	T		rs11591147	rs11206486	0.1423	0.7131	0.94	1	55422274	T	C		rs1412444	rs111551953	0.4138	0.8096	0.79	10	91123085	G	T		rs1537371	rs12554025	0.1486	0.9623	0.662	0.2392	9	22175306	C	A
	rs6734238	rs11569343	0.001318	0.6468	0.7087	20	44757814	G	C		rs11591147	rs11206487	0.1618	0.7985	0.98	1	55423011	C	T		rs1412444	rs111714197	0.8626	0.2542	0.91	10	91014143	T	C		rs1537371	rs1292177	0.3248	0.8935	0.8297	0.1716	9	22188474	C	A
	rs6734238	rs11569345	0.003249	0.5051	0.1974	20	44758521	A	G		rs11591147	rs11206489	0.1352	0.7111	0.96	1	55424599	T	C		rs1412444	rs111732611	0.05401	0.02019	0.26	10	90979677	C	T		rs1537371	rs1292179	0.09362	0.01545	0.1431	0.2964	9	22190548	T	C
	rs6734238	rs11569348	0.5317	1.856e-18	2.245e-13	20	44759273	T	G		rs11591147	rs11206492	0.1232	0.7868	0.84	1	55425901	C	T		rs1412444	rs11185728	0.5042	0.9897	0.63	10	91251499	G	A		rs1537371	rs1327050	0.479	0.03692	0.1852	0.7794	9	22319802	C	T
	rs6734238	rs11569621	0.000193	3.347e-07	2.45e-06	20	44543828	T	C		rs11591147	rs11206494	0.9897	0.1319	0.9	1	55432684	A	T		rs1412444	rs11185729	0.5191	0.9858	0.62	10	91251901	C	T		rs1537371	rs1327053	0.5638	0.1179	0.2372	0.8052	9	22321234	A	G
	rs6734238	rs11569624	0.06281	2.773e-42	2.439e-37	20	44542794	A	C		rs11591147	rs11206495	0.973	0.6075	0.41	1	55434216	T	C		rs1412444	rs111868420	0.8096	0.9124	0.072	10	91058428	G	A		rs1537371	rs1327054	0.4049	0.03939	0.1522	0.7564	9	22325078	A	C
	rs6734238	rs11569625	0.0002241	7.8e-07	1.516e-05	20	44542617	A	G		rs11591147	rs11206496	0.1465	0.4201	0.73	1	55435586	A	G		rs1412444	rs111897586	0.9986	0.2282	0.47	10	90895399	A	C		rs1537371	rs1327055	0.8448	0.845	0.1432	0.9397	9	22338128	T	C
	rs6734238	rs11569633	0.9163	0.1124	0.01591	20	44539735	T	C		rs11591147	rs11206497	0.9057	0.2335	0.54	1	55436790	C	T		rs1412444	rs111980179	0.1344	0.293	1	10	90805108	T	A		rs1537371	rs1327056	0.9012	0.94	0.07811	0.9336	9	22338189	T	G
	rs6734238	rs11569649	0.5205	0.003526	3.773e-05	20	44531417	G	T		rs11591147	rs11206498	0.9246	0.2421	0.55	1	55437104	G	A		rs1412444	rs11202925	0.3487	0.7887	0.61	10	90777641	A	G		rs1537371	rs1327057	0.9851	0.9751	0.08899	0.7865	9	22338248	G	T
	rs6734238	rs11569655	0.02873	0.5385	0.4764	20	44530397	T	C		rs11591147	rs11206499	0.9982	0.2595	0.6	1	55438925	T	C		rs1412444	rs11202926	0.9074	0.3863	0.86	10	90777663	C	T		rs1537371	rs1327058	0.7743	0.7915	0.07644	0.8784	9	22338574	G	A
	rs6734238	rs11569657	0.01413	0.7501	0.2499	20	44529040	A	G		rs11591147	rs11206502	0.341	0.4318	0.73	1	55463086	G	A		rs1412444	rs11202927	0.1801	0.6715	0.63	10	90777850	G	T		rs1537371	rs13288666	7.286e-09	0.0007458	0.0005604	0.1795	9	21973857	C	T
	rs6734238	rs11569662	0.01695	0.1949	0.6517	20	44526587	A	G		rs11591147	rs11206509	0.02513	4.188e-07	0.0038	1	55487786	G	A		rs1412444	rs11202928	0.5363	0.1083	0.63	10	90782765	G	A		rs1537371	rs1329406	0.7361	0.4056	0.1902	0.5771	9	22320470	C	T
	rs6734238	rs11569668	1.803e-07	5.074e-07	0.004999	20	44542832	T	C		rs11591147	rs11206510	5.037e-06	2.372e-14	0.0012	1	55496039	C	T		rs1412444	rs11202931	0.5189	0.09978	0.89	10	90784241	G	T		rs1537371	rs1333036	4.075e-23	0.0004701	1.934e-05	8.596e-07	9	22043819	C	T
	rs6734238	rs11569671	0.0004141	3.695e-18	1.941e-24	20	44532480	T	C		rs11591147	rs11206513	0.01371	5.078e-08	0.017	1	55507649	C	T		rs1412444	rs11202932	0.5742	0.779	0.7	10	90787881	C	A		rs1537371	rs1333037	3.089e-30	9.511e-06	6.366e-06	3.325e-11	9	22040765	C	T
	rs6734238	rs11569672	9.616e-08	1.311e-06	0.002833	20	44532412	T	C		rs11591147	rs11206514	0.02054	3.494e-07	0.068	1	55516004	C	A		rs1412444	rs11202933	0.191	0.2629	0.84	10	90788197	T	C		rs1537371	rs1333040	1.078e-60	8.949e-11	3.209e-11	1.968e-16	9	22083404	C	T
	rs6734238	rs115715845	0.004885	0.2317	0.5859	20	44435554	C	T		rs11591147	rs11206515	0.02552	5.444e-07	0.061	1	55516188	C	T		rs1412444	rs11202937	0.3201	0.4154	0.31	10	90790007	A	G		rs1537371	rs1333042	4.53e-96	1.963e-14	4.462e-22	4.529e-21	9	22103813	G	A
	rs6734238	rs115752258	0.3138	0.0861	0.08649	20	44792782	A	G		rs11591147	rs11206517	0.0001293	0.0001268	0.9	1	55526428	G	T		rs1412444	rs11202938	0.007467	0.7441	0.78	10	90790476	G	A		rs1537371	rs1333045	1.301e-78	5.461e-13	4.569e-12	4.38e-15	9	22119195	T	C
	rs6734238	rs115972142	0.6925	0.9902	0.6588	20	44445434	T	C		rs11591147	rs11206521	0.611	0.005407	0.069	1	55647272	C	T		rs1412444	rs11202939	0.4888	0.1291	0.21	10	90791096	C	T		rs1537371	rs1333048	8.26e-104	1.114e-13	1.07e-14	1.091e-16	9	22125347	C	A
	rs6734238	rs116024725	0.2649	0.1578	0.06747	20	44462475	T	C		rs11591147	rs11206523	0.9554	0.8808	0.19	1	55660686	A	C		rs1412444	rs11202940	0.8361	0.9083	0.2	10	90792142	T	A		rs1537371	rs1333052	0.4529	0.04782	0.7417	0.05445	9	22157908	C	A
	rs6734238	rs116099204	0.7611	0.1801	0.7629	20	44357477	C	T		rs11591147	rs11206524	0.1775	0.2952	0.44	1	55688016	C	T		rs1412444	rs11202941	0.6875	0.2658	0.33	10	90793960	A	C		rs1537371	rs1333054	0.4632	0.04551	0.8316	0.04691	9	22165583	T	C
	rs6734238	rs116567822	0.004877	0.2333	0.5912	20	44435553	C	T		rs11591147	rs11206530	0.3794	7.005e-06	0.23	1	55707473	A	G		rs1412444	rs11202942	0.01013	0.5647	0.85	10	90794467	A	G		rs1537371	rs1359739	0.4976	0.0671	0.2122	0.8121	9	22323162	T	C
	rs6734238	rs116584101	0.5894	0.001064	0.02425	20	44783677	T	A		rs11591147	rs11206534	0.7721	0.1429	0.066	1	55712080	G	A		rs1412444	rs11202943	0.2169	0.809	0.13	10	90803604	T	C		rs1537371	rs1359740	0.4031	0.02835	0.1665	0.7339	9	22327722	G	A
	rs6734238	rs116604124	0.17	0.07223	0.004241	20	44786855	T	C		rs11591147	rs11206535	0.8	0.15	0.054	1	55712261	C	T		rs1412444	rs11202944	0.5169	0.5603	0.95	10	90808710	T	C		rs1537371	rs1359741	0.8963	0.9627	0.1505	0.9089	9	22336954	A	G
	rs6734238	rs116739776	0.7623	0.1649	0.7124	20	44365635	A	G		rs11591147	rs11206536	0.8754	0.3589	0.056	1	55712335	C	T		rs1412444	rs11202946	0.7004	0.1349	0.59	10	90809553	G	T		rs1537371	rs1360589	4.788e-31	1.819e-05	2.742e-05	1.764e-11	9	22045317	C	T
	rs6734238	rs116845532	0.005155	0.02072	0.02844	20	44576893	A	G		rs11591147	rs11206537	0.9044	0.1543	0.054	1	55712358	C	T		rs1412444	rs11202947	0.03157	0.647	0.65	10	90816060	G	T		rs1537371	rs1360590	1.741e-19	0.0009133	2.268e-05	7.545e-07	9	22041443	C	T
	rs6734238	rs116846946	0.9318	0.8078	0.8885	20	44630142	G	A		rs11591147	rs11206538	0.2477	0.0003635	0.39	1	55715412	C	T		rs1412444	rs11202948	0.8002	0.9049	0.26	10	90816493	C	G		rs1537371	rs1409774	0.4866	0.07891	0.1973	0.9488	9	22331418	T	G
	rs6734238	rs116878061	0.5075	5.693e-07	4.674e-08	20	44686091	T	G		rs11591147	rs11206539	0.03498	0.06517	0.7	1	55725177	A	G		rs1412444	rs11202949	0.007043	0.6223	0.38	10	90818541	T	G		rs1537371	rs1409775	0.9413	0.9015	0.1115	0.7639	9	22345667	T	C
	rs6734238	rs116893852	0.02477	0.07081	0.8067	20	44519922	T	G		rs11591147	rs11206540	0.2716	0.975	0.82	1	55726556	T	C		rs1412444	rs11202951	0.2862	0.08465	0.41	10	90823729	A	G		rs1537371	rs1412828	0.4442	0.4561	0.6061	0.0304	9	22183916	T	C
	rs6734238	rs116913462	0.6639	0.1604	0.003126	20	44326135	T	C		rs11591147	rs11206541	0.1343	0.591	0.061	1	55726638	C	T		rs1412444	rs11202952	0.533	0.5765	0.7	10	90825718	T	C		rs1537371	rs1412829	1.239e-28	2.217e-06	4.229e-06	4.47e-11	9	22043926	G	A
	rs6734238	rs116933093	0.1179	1.689e-30	1.944e-15	20	44510050	T	G		rs11591147	rs11206542	0.112	0.5314	0.059	1	55726929	G	T		rs1412444	rs11202953	0.6662	0.9789	0.4	10	90826469	C	T		rs1537371	rs1412830	5.602e-17	1.376e-06	0.002948	1.089e-09	9	22043612	T	C
	rs6734238	rs11696196	0.1441	2.445e-40	8.687e-38	20	44574533	T	C		rs11591147	rs11206543	0.141	0.6968	0.069	1	55726973	G	A		rs1412444	rs11202954	0.3743	0.07912	0.47	10	90828526	T	G		rs1537371	rs1412832	2.729e-22	6.494e-07	9.683e-07	6.574e-11	9	22077543	C	T
	rs6734238	rs11696533	0.0001922	1.343e-16	1.518e-16	20	44467981	C	T		rs11591147	rs11206544	0.1415	0.6192	0.074	1	55727129	G	A		rs1412444	rs11202955	0.745	0.1105	0.36	10	90830373	G	C		rs1537371	rs1412834	1.55e-103	3.77e-14	7.462e-21	2.092e-20	9	22110131	T	C
	rs6734238	rs11696623	0.1565	9.868e-41	1.848e-38	20	44580380	T	C		rs11591147	rs11206547	0.8172	0.8864	0.38	1	55729826	A	G		rs1412444	rs11202956	0.6392	0.3694	0.28	10	90832148	A	G		rs1537371	rs1412836	0.1182	0.6635	0.941	0.03325	9	22167207	A	G
	rs6734238	rs11696696	0.2274	1.091e-12	2.095e-09	20	44771565	T	G		rs11591147	rs11206548	0.7378	0.8288	0.29	1	55731947	G	A		rs1412444	rs11202958	0.7583	0.8068	0.26	10	90832718	G	A		rs1537371	rs146989922	0.04017	0.8619	0.1192	0.546	9	22223010	T	C
	rs6734238	rs11696767	7.845e-10	2.806e-26	7.629e-33	20	44628141	C	T		rs11591147	rs11206549	0.1152	0.7043	0.15	1	55733006	C	T		rs1412444	rs11202961	0.7308	0.7965	0.26	10	90837061	G	A		rs1537371	rs1537370	1.148e-76	3.338e-14	1.809e-18	2.537e-20	9	22084310	T	C
	rs6734238	rs11696784	0.03073	0.02516	0.02381	20	44663111	T	C		rs11591147	rs11206551	0.01336	0.8952	0.27	1	55744966	G	A		rs1412444	rs11202964	0.6974	0.8227	0.27	10	90845782	T	C		rs1537371	rs1537371	3.84e-111	1.575e-15	3.679e-22	3.182e-21	9	22099568	A	C
	rs6734238	rs11696804	8.564e-10	2.874e-26	7.656e-33	20	44628380	C	T		rs11591147	rs11206552	0.6462	0.3692	0.75	1	55754727	A	G		rs1412444	rs11202967	0.4713	0.0771	0.48	10	90849771	T	C		rs1537371	rs1537372	2.912e-78	1.284e-12	7.033e-20	1.38e-09	9	22103183	T	G
	rs6734238	rs11697000	0.4448	0.6462	0.7348	20	44350763	A	G		rs11591147	rs11206553	0.6546	0.07094	0.35	1	55755246	C	T		rs1412444	rs11202968	0.3415	0.2301	0.28	10	90850401	C	T		rs1537371	rs1537373	1.03e-96	1.824e-15	2.595e-22	3.162e-21	9	22103341	G	T
	rs6734238	rs11697286	0.1321	0.07196	0.03291	20	44794474	T	C		rs11591147	rs112066023	0.8601	0.004835	0.054	1	55626952	A	G		rs1412444	rs11202969	0.3729	0.1509	0.28	10	90850428	G	A		rs1537371	rs1537374	1.12e-103	6.324e-14	1.148e-20	1.273e-20	9	22116046	A	G
	rs6734238	rs11697323	0.08487	5.662e-41	1.359e-37	20	44551579	T	C		rs11591147	rs112112513	0.5744	0.1441	0.59	1	55305230	C	T		rs1412444	rs11202970	0.1929	0.076	0.43	10	90850686	G	T		rs1537371	rs1537375	5.359e-87	2.247e-13	2.392e-19	2.575e-20	9	22116071	C	T
	rs6734238	rs11697325	7.891e-10	3.201e-26	1.092e-32	20	44629345	G	A		rs11591147	rs112170876	0.1492	0.709	0.12	1	55383306	T	G		rs1412444	rs11202971	0.6776	0.3514	0.29	10	90851378	T	C		rs1537371	rs1537376	5.2e-89	1.573e-14	1.914e-20	2.216e-16	9	22116220	T	C
	rs6734238	rs11697349	0.05263	0.1344	0.2241	20	44757475	T	C		rs11591147	rs112171809	0.03389	0.04297	0.7	1	55692863	T	A		rs1412444	rs11202972	0.9477	0.6485	0.33	10	90851819	G	A		rs1537371	rs1537377	0.03183	0.03037	0.3536	0.002667	9	22169700	C	T
	rs6734238	rs11697791	0.1799	0.006366	0.004801	20	44786106	G	A		rs11591147	rs112200621	0.2859	0.6731	0.72	1	55325747	T	C		rs1412444	rs11202973	0.6794	0.3553	0.29	10	90854742	G	A		rs1537371	rs1537378	5.343e-32	6.618e-07	2.127e-06	7.187e-13	9	22061614	A	G
	rs6734238	rs11697801	0.02967	0.03738	0.1951	20	44429815	A	G		rs11591147	rs112240293	0.1229	0.6145	0.62	1	55449263	A	G		rs1412444	rs11202974	0.6521	0.3709	0.3	10	90855783	T	G		rs1537371	rs1556515	1.487e-29	1.006e-05	4.339e-06	3.696e-11	9	22036367	C	T
	rs6734238	rs116979122	0.1889	0.006822	0.1456	20	44427779	A	G		rs11591147	rs112339942	0.0003348	0.0001677	1	1	55703776	G	A		rs1412444	rs11202975	0.09914	0.484	0.94	10	90856179	C	G		rs1537371	rs15735	0.06824	0.5294	0.9665	0.4654	9	21862271	C	A
	rs6734238	rs11698063	0.7198	0.000263	0.06841	20	44783231	G	C		rs11591147	rs112347583	0.008942	0.1949	0.59	1	55694086	C	T		rs1412444	rs11202976	0.175	0.5034	1	10	90856379	T	C		rs1537371	rs1679014	0.4105	0.0008355	0.7757	0.2907	9	22207037	T	C
	rs6734238	rs11698283	0.08488	0.01711	3.01e-07	20	44771182	T	C		rs11591147	rs112593199	0.2347	0.9023	0.28	1	55471925	A	G		rs1412444	rs11202977	0.3688	0.4971	0.92	10	90857478	T	A		rs1537371	rs16905599	8.98e-11	0.0003433	0.002104	0.04686	9	22069144	A	G
	rs6734238	rs11698309	0.221	0.02787	0.0004049	20	44786456	C	T		rs11591147	rs112599027	0.07672	0.5838	0.21	1	55691110	A	G		rs1412444	rs11202978	0.6877	0.3642	0.31	10	90857821	T	C		rs1537371	rs16905769	0.03555	0.6839	0.2127	0.4157	9	22237321	A	G
	rs6734238	rs11698347	0.0486	0.1588	0.1238	20	44731309	A	G		rs11591147	rs112662928	0.439	0.884	0.73	1	55375001	T	C		rs1412444	rs11202979	0.8199	0.6886	0.31	10	90861047	A	G		rs1537371	rs16938590	0.1116	0.8367	0.7424	0.154	9	21909979	G	A
	rs6734238	rs11698468	0.1391	0.2712	0.438	20	44750125	T	A		rs11591147	rs112673016	0.5224	0.8091	0.93	1	55333999	T	C		rs1412444	rs11202980	0.9974	0.4725	0.34	10	90866429	A	G		rs1537371	rs1751449	0.3378	0.3963	0.3936	0.7377	9	22196863	G	A
	rs6734238	rs11698486	0.03923	0.04415	0.2341	20	44400451	T	C		rs11591147	rs112680156	0.2685	0.7816	0.059	1	55556059	T	A		rs1412444	rs11202981	0.6273	0.4366	0.29	10	90869474	A	T		rs1537371	rs1759417	0.01187	0.4126	0.3262	0.3	9	22033389	T	C
	rs6734238	rs11698653	0.00179	0.002204	1.604e-10	20	44365484	C	T		rs11591147	rs112683304	0.6484	0.01535	0.069	1	55554844	A	G		rs1412444	rs11202982	0.7837	0.3725	0.29	10	90870903	A	G		rs1537371	rs17694555	0.04006	0.1122	0.5826	0.3651	9	22051295	G	A
	rs6734238	rs11698785	0.4432	1.266e-15	1.093e-12	20	44413777	T	G		rs11591147	rs112684727	0.4943	0.8888	0.063	1	55585815	T	C		rs1412444	rs11202983	0.979	0.7128	0.31	10	90872375	C	T		rs1537371	rs17694572	0.02185	0.2239	0.7534	0.4044	9	22054356	A	G
	rs6734238	rs11698788	3.686e-09	2.324e-27	7.502e-36	20	44632032	C	T		rs11591147	rs112726989	0.4989	0.006152	0.094	1	55687427	A	C		rs1412444	rs11202984	0.3858	0.4366	0.29	10	90873511	C	G		rs1537371	rs17694933	0.209	0.08627	0.4536	0.001419	9	22164309	A	G
	rs6734238	rs11699100	0.04306	0.4269	0.8858	20	44751415	G	A		rs11591147	rs112811908	0.3673	0.246	0.73	1	55309945	T	C		rs1412444	rs11202986	0.6239	0.4419	0.31	10	90876661	T	C		rs1537371	rs17756311	0.02175	0.2506	0.7621	0.4009	9	22053895	A	G
	rs6734238	rs11699105	0.02297	0.03149	0.2015	20	44466651	A	C		rs11591147	rs112829958	0.7592	0.7986	0.74	1	55488181	C	T		rs1412444	rs11202987	0.6015	0.4282	0.29	10	90876922	C	T		rs1537371	rs1831052	0.6577	0.01257	0.5511	0.5236	9	22320675	A	G
	rs6734238	rs11699222	2.568e-05	0.0866	6.322e-06	20	44389828	G	A		rs11591147	rs112832037	0.2465	0.1659	0.23	1	55684675	G	A		rs1412444	rs11202988	0.1303	0.5325	0.92	10	90879563	A	G		rs1537371	rs1831733	1.29e-67	2.307e-13	1.06e-17	9.105e-12	9	22076071	C	T
	rs6734238	rs11699345	6.195e-05	0.001347	2.229e-10	20	44389867	C	T		rs11591147	rs112887177	0.1947	0.03881	0.12	1	55268574	A	G		rs1412444	rs11202989	0.9422	0.6557	0.31	10	90880926	T	C		rs1537371	rs1970112	2.762e-68	1.292e-13	1.538e-17	2.709e-16	9	22085598	C	T
	rs6734238	rs11699388	0.8852	0.2335	0.0338	20	44794218	G	A		rs11591147	rs112921747	0.367	0.2076	0.74	1	55308907	T	C		rs1412444	rs11202990	0.6833	0.3895	0.33	10	90884242	G	T		rs1537371	rs1981046	0.2607	0.0531	0.5026	0.002528	9	22173407	C	T
	rs6734238	rs11699481	3.626e-14	1.025e-07	1.979e-15	20	44663475	C	T		rs11591147	rs112924117	0.7306	0.054	0.47	1	55687076	G	C		rs1412444	rs11202991	0.6313	0.4182	0.32	10	90884286	A	G		rs1537371	rs1981047	0.193	0.8353	0.01267	0.008753	9	22173499	G	T
	rs6734238	rs11699781	0.0005009	2.65e-24	4.129e-26	20	44508740	G	A		rs11591147	rs112980206	0.768	0.3381	0.7	1	55285618	T	G		rs1412444	rs11202992	0.579	0.4271	0.31	10	90886447	C	T		rs1537371	rs2025795	0.951	0.8713	0.1411	0.8881	9	22347178	A	C
	rs6734238	rs11699807	0.3541	0.05372	0.1353	20	44428212	C	T		rs11591147	rs113004307	0.0006131	0.002024	0.72	1	55657269	G	T		rs1412444	rs11202993	0.1517	0.5557	0.91	10	90890258	T	A		rs1537371	rs2025797	0.08499	0.7308	0.1494	0.5779	9	22226212	C	A
	rs6734238	rs117001310	0.03979	0.03713	0.8892	20	44474771	A	G		rs11591147	rs113039656	0.8078	0.8857	0.97	1	55734718	T	C		rs1412444	rs11202994	0.03659	0.5842	0.96	10	90893932	A	G		rs1537371	rs2027484	0.09252	0.6985	0.8393	0.3832	9	21866500	T	C
	rs6734238	rs11700320	0.8201	0.4165	0.415	20	44339047	G	C		rs11591147	rs113062665	0.0797	0.6263	0.23	1	55694449	T	G		rs1412444	rs11202995	0.9738	0.2291	0.48	10	90894516	G	A		rs1537371	rs2027938	0.008604	0.017	0.004591	0.3512	9	21956078	A	G
	rs6734238	rs11700323	0.1391	0.2706	0.4361	20	44750124	A	G		rs11591147	rs113212818	0.232	0.197	0.23	1	55686113	C	T		rs1412444	rs11202996	0.9579	0.2202	0.44	10	90897930	A	G		rs1537371	rs2027939	0.1559	0.5043	0.007831	0.4431	9	21956492	A	G
	rs6734238	rs117047418	0.9791	0.09771	0.7079	20	44721790	T	C		rs11591147	rs113353280	0.3454	0.9849	0.064	1	55645859	C	A		rs1412444	rs11202997	0.05659	0.8105	0.68	10	90899484	A	C		rs1537371	rs2065500	0.3637	0.6557	0.8777	0.002731	9	22145694	G	A
	rs6734238	rs117049610	0.01796	0.01303	0.2705	20	44772769	G	T		rs11591147	rs113408631	0.9275	0.319	0.12	1	55544884	C	T		rs1412444	rs11202998	0.7552	0.2294	0.47	10	90900303	C	T		rs1537371	rs2065504	0.03372	0.21	0.993	0.001704	9	22141552	T	G
	rs6734238	rs117077150	0.02723	6.338e-12	1.528e-07	20	44447447	T	C		rs11591147	rs113419309	0.0961	0.00403	0.0075	1	55325864	A	C		rs1412444	rs11202999	0.7415	0.2393	0.5	10	90901600	C	T		rs1537371	rs2065505	0.1209	0.2949	0.8913	0.1878	9	22141790	G	A
	rs6734238	rs117110976	7.874e-06	0.003723	0.001487	20	44565691	T	C		rs11591147	rs113420781	0.497	0.2066	0.95	1	55292581	A	G		rs1412444	rs11203000	0.1352	0.6385	0.4	10	90901774	T	C		rs1537371	rs2069426	0.0141	0.09837	0.689	0.2327	9	22006273	T	G
	rs6734238	rs117132825	0.8733	1.086e-06	9.164e-06	20	44588904	A	G		rs11591147	rs113515274	0.009586	0.1848	0.62	1	55694494	A	G		rs1412444	rs11203002	0.3615	0.16	0.68	10	90906524	G	C		rs1537371	rs2095144	3.953e-20	5.527e-06	9.79e-06	4.492e-10	9	22060136	A	G
	rs6734238	rs117144277	0.5755	5.446e-10	9.252e-10	20	44771835	C	T		rs11591147	rs113662516	0.4076	0.409	0.9	1	55356637	T	C		rs1412444	rs11203003	0.8217	0.1241	0.69	10	90906563	A	C		rs1537371	rs2106115	0.03925	0.03748	0.03077	0.4484	9	21959900	T	C
	rs6734238	rs117156157	0.004354	1.451e-13	2.139e-09	20	44384286	G	C		rs11591147	rs113681127	0.02828	0.009687	0.091	1	55424258	G	A		rs1412444	rs11203005	0.01544	0.03567	1	10	90913029	T	C		rs1537371	rs2106116	0.01885	0.03309	0.03155	0.1913	9	21959966	T	C
	rs6734238	rs117165538	0.08628	0.0001256	0.0575	20	44529988	C	G		rs11591147	rs113685884	0.2931	0.1396	0.59	1	55556562	G	A		rs1412444	rs11203006	0.6332	0.09716	0.95	10	90916085	G	A		rs1537371	rs2106119	1.544e-18	0.0004065	3.07e-05	1.043e-05	9	22017550	G	A
	rs6734238	rs117183467	0.9959	0.006007	0.6644	20	44549311	T	C		rs11591147	rs113736330	0.6512	0.005488	0.07	1	55610632	T	C		rs1412444	rs11203009	0.6971	0.1707	0.92	10	90927163	A	G		rs1537371	rs2106120	1.154e-18	0.0004787	2.228e-05	8.721e-06	9	22017101	T	G
	rs6734238	rs117191103	0.4264	3.139e-23	1.375e-22	20	44464356	T	C		rs11591147	rs113783699	0.8257	0.05831	0.43	1	55459685	A	G		rs1412444	rs11203011	0.7317	0.1564	0.87	10	90931178	G	T		rs1537371	rs2127455	0.1297	0.9053	0.8328	0.1549	9	22200807	A	G
	rs6734238	rs117213236	0.1964	0.448	0.2354	20	44661944	A	G		rs11591147	rs113793186	0.0001635	0.0007168	0.9	1	55703580	A	C		rs1412444	rs11203017	0.7015	0.1578	0.87	10	90948709	T	C		rs1537371	rs2151280	1.69e-22	0.0007056	2.431e-05	3.572e-06	9	22034719	A	G
	rs6734238	rs117226031	6.77e-07	9.69e-05	1.277e-06	20	44657965	T	C		rs11591147	rs1138030	0.4059	0.5719	0.31	1	55317685	A	G		rs1412444	rs11203018	0.7125	0.1545	0.87	10	90948783	C	T		rs1537371	rs2151282	0.2024	0.2217	0.9974	0.0008615	9	22144316	T	C
	rs6734238	rs117248485	0.7389	0.005331	0.7065	20	44778331	A	G		rs11591147	rs113814482	0.4398	0.5344	0.92	1	55346425	A	T		rs1412444	rs11203019	0.7763	0.1603	0.86	10	90952774	T	A		rs1537371	rs2151283	0.08096	0.01694	0.5119	0.0354	9	22144305	A	C
	rs6734238	rs117374619	0.01469	0.007902	0.0001473	20	44620621	A	G		rs11591147	rs113828739	0.9136	0.6703	0.97	1	55356908	A	C		rs1412444	rs11203022	0.9969	0.1655	0.86	10	90954068	A	G		rs1537371	rs2157719	7.379e-30	6.402e-06	5.566e-06	8.607e-11	9	22033366	C	T
	rs6734238	rs117426826	0.003383	0.01345	0.002217	20	44489185	T	C		rs11591147	rs113857697	0.3453	0.3978	0.76	1	55366784	C	G		rs1412444	rs11203023	0.2151	0.0467	0.66	10	90954240	C	T		rs1537371	rs2184061	1.785e-32	4.008e-07	2.895e-06	1.553e-09	9	22061562	C	A
	rs6734238	rs117479286	0.003375	5.573e-28	5.445e-22	20	44599287	T	A		rs11591147	rs113860945	0.9161	0.8405	0.11	1	55661052	C	T		rs1412444	rs11203024	0.9968	0.1515	0.85	10	90955239	T	G		rs1537371	rs2263146	0.4091	0.4766	0.4391	0.651	9	21963048	T	C
	rs6734238	rs117504621	0.4884	0.2197	0.5105	20	44661045	C	T		rs11591147	rs113880100	0.3443	0.1375	0.4	1	55651655	C	T		rs1412444	rs11203025	0.9971	0.1524	0.85	10	90955474	C	A		rs1537371	rs2383204	4.415e-25	0.0002	1.997e-06	2.696e-07	9	22055048	G	A
	rs6734238	rs117529875	0.009519	0.0001638	6.641e-08	20	44519742	A	G		rs11591147	rs113911544	0.0001093	0.0007487	0.88	1	55706403	G	A		rs1412444	rs11203027	0.9924	0.1491	0.85	10	90956290	A	T		rs1537371	rs2383205	1.094e-31	2.888e-07	2.909e-06	6.198e-13	9	22060935	A	G
	rs6734238	rs117535020	3.869e-06	0.000574	3.3e-05	20	44726901	C	T		rs11591147	rs113968664	0.3152	0.2005	0.86	1	55309587	A	C		rs1412444	rs11203028	0.9985	0.1523	0.85	10	90956550	T	C		rs1537371	rs2383206	3.53e-89	1.326e-13	1.532e-20	1.984e-16	9	22115026	A	G
	rs6734238	rs117571426	0.06405	0.1054	0.1069	20	44776733	C	G		rs11591147	rs113971739	0.2991	0.1077	0.47	1	55549186	T	A		rs1412444	rs11203030	0.8542	0.08834	0.83	10	90964286	G	A		rs1537371	rs2383207	4.32e-103	7.456e-13	1.161e-20	1.854e-20	9	22115959	A	G
	rs6734238	rs117625144	0.2991	0.8904	0.3999	20	44544914	T	C		rs11591147	rs114127338	0.6185	0.6368	0.24	1	55588026	T	C		rs1412444	rs11203031	0.8471	0.08044	0.83	10	90964395	T	G		rs1537371	rs2383208	0.001148	0.05233	0.05531	0.01338	9	22132076	G	A
	rs6734238	rs117650271	0.6599	0.004394	0.03	20	44490366	T	C		rs11591147	rs114147529	0.8651	0.5735	0.54	1	55401327	C	T		rs1412444	rs11203032	0.6194	0.08882	0.85	10	90964614	G	T		rs1537371	rs2383212	0.05372	0.8642	0.1405	0.6345	9	22229963	A	G
	rs6734238	rs117673807	0.1114	0.007018	0.2699	20	44496632	G	A		rs11591147	rs114162366	0.7402	0.706	0.22	1	55525944	A	G		rs1412444	rs11203033	0.639	0.08844	0.84	10	90964731	G	C		rs1537371	rs2383216	0.3684	0.03129	0.158	0.7517	9	22329058	G	A
	rs6734238	rs117708696	0.1806	0.006241	0.1423	20	44772480	T	C		rs11591147	rs114267476	0.4667	0.1363	0.98	1	55317804	A	G		rs1412444	rs11203038	0.05542	0.3984	0.23	10	90977759	C	A		rs1537371	rs2478779	0.285	0.3989	0.5838	0.0357	9	22187459	T	G
	rs6734238	rs117718766	0.1708	0.1048	0.2764	20	44673052	G	A		rs11591147	rs114291611	0.723	0.1292	0.43	1	55706912	G	A		rs1412444	rs11203041	0.0001273	5.145e-11	0.0039	10	90988886	A	G		rs1537371	rs2483125	0.2488	0.371	0.693	0.7403	9	22181187	A	G
	rs6734238	rs117728211	0.9487	0.006965	0.0007312	20	44460740	T	C		rs11591147	rs114341138	0.7168	0.4101	0.44	1	55292684	G	A		rs1412444	rs11203042	2.837e-05	4.211e-11	0.004	10	90989109	T	C		rs1537371	rs2518719	0.02367	0.2479	0.001596	0.7086	9	21970427	G	A
	rs6734238	rs117802609	0.0284	0.8383	0.3991	20	44596262	T	C		rs11591147	rs114412656	0.8108	0.3671	0.072	1	55718442	T	C		rs1412444	rs11203043	1.946e-06	3.043e-11	0.0018	10	90989279	A	G		rs1537371	rs2518720	0.4429	0.2954	0.333	0.5545	9	21978979	T	C
	rs6734238	rs117826129	0.04974	0.1303	0.217	20	44762326	A	G		rs11591147	rs114464254	0.714	0.1011	0.39	1	55694747	T	C		rs1412444	rs11203046	0.4015	0.659	0.58	10	91000321	T	C		rs1537371	rs2518722	0.00562	0.05883	0.02564	0.4407	9	21952926	T	C
	rs6734238	rs117842342	0.5994	0.2023	0.4201	20	44406740	G	A		rs11591147	rs114479075	0.9394	0.5997	0.48	1	55393907	C	G		rs1412444	rs11203047	0.4248	0.6738	0.61	10	91001126	C	T		rs1537371	rs2518723	2.485e-10	0.0003588	0.06581	8.182e-05	9	21995882	T	C
	rs6734238	rs117851321	0.7092	0.475	0.3676	20	44720384	C	T		rs11591147	rs114527615	0.2415	0.8491	0.99	1	55541922	A	G		rs1412444	rs11203048	0.8279	0.746	0.7	10	91004343	T	A		rs1537371	rs2767409	0.1947	0.3039	0.6154	0.1581	9	22184997	A	G
	rs6734238	rs117871956	0.6564	0.01212	0.0003959	20	44631455	T	C		rs11591147	rs114739858	0.9178	0.9294	0.91	1	55378724	A	G		rs1412444	rs11203051	0.7965	0.2501	0.9	10	91011760	G	C		rs1537371	rs2767415	0.4557	0.09809	0.4793	0.1504	9	22193244	T	G
	rs6734238	rs117872166	0.00828	0.3853	0.9188	20	44795394	T	C		rs11591147	rs114768998	0.5005	0.146	0.68	1	55496919	A	C		rs1412444	rs11203053	0.8868	0.8653	0.64	10	91013981	A	C		rs1537371	rs2779747	0.263	0.0606	0.4846	0.004634	9	22171484	G	T
	rs6734238	rs117890766	0.381	0.6978	0.3774	20	44725497	T	C		rs11591147	rs114791190	0.5416	0.558	0.68	1	55269691	T	C		rs1412444	rs11203054	0.4783	0.3626	0.29	10	91022025	A	C		rs1537371	rs2779748	0.006566	0.1532	0.138	0.1574	9	22166769	T	C
	rs6734238	rs117892056	0.04406	0.1341	0.1745	20	44733099	C	G		rs11591147	rs1147983	0.9756	0.03501	0.16	1	55268238	G	C		rs1412444	rs11203055	0.7905	0.08286	0.7	10	91025743	G	A		rs1537371	rs2811710	0.5513	0.2079	0.258	0.5077	9	21991923	T	C
	rs6734238	rs117901646	0.8344	0.4754	0.376	20	44722940	T	C		rs11591147	rs1147984	0.9778	0.04065	0.15	1	55266845	C	T		rs1412444	rs11203056	0.3951	0.612	0.68	10	91025844	G	C		rs1537371	rs2811711	0.05728	0.1531	0.001004	0.7328	9	21993964	C	T
	rs6734238	rs117912918	3.914e-06	2.944e-32	5.199e-39	20	44391067	T	C		rs11591147	rs1147985	0.7646	0.1377	0.027	1	55264391	T	C		rs1412444	rs11203058	0.7739	0.07604	0.7	10	91029935	C	T		rs1537371	rs28393374	0.06326	0.5693	0.6385	0.2039	9	21914836	A	G
	rs6734238	rs117914001	0.1591	0.006934	0.09499	20	44360234	T	C		rs11591147	rs1147986	0.8161	0.1448	0.019	1	55263877	C	A		rs1412444	rs11203059	0.1509	0.3013	0.64	10	91047398	A	T		rs1537371	rs28557075	7.645e-11	0.0005281	0.001471	0.04767	9	22066572	A	G
	rs6734238	rs117928048	0.0422	0.02053	0.02939	20	44377354	T	G		rs11591147	rs1147988	0.9259	0.9785	0.71	1	55259667	A	G		rs1412444	rs11203060	0.1481	0.2158	0.63	10	91048884	T	C		rs1537371	rs2891168	1.3e-109	1.43e-14	5.89e-21	5.024e-17	9	22098619	G	A
	rs6734238	rs117951227	0.2994	0.7654	0.5133	20	44395250	G	A		rs11591147	rs114819441	0.2317	0.7503	0.43	1	55330142	G	C		rs1412444	rs11203062	0.1825	0.2607	0.6	10	91055022	A	G		rs1537371	rs3088440	1.024e-07	0.05727	0.1332	0.08164	9	21968159	A	G
	rs6734238	rs117980716	0.123	8.32e-96	1.234e-45	20	44604252	G	A		rs11591147	rs114872762	0.8459	0.6378	0.32	1	55401967	T	C		rs1412444	rs11203063	0.005165	0.2978	0.023	10	91073377	C	T		rs1537371	rs3217986	9.894e-08	0.07137	0.02426	0.09814	9	22005330	G	T
	rs6734238	rs118013520	0.6233	0.0007895	0.0008371	20	44563133	C	A		rs11591147	rs11488228	0.02395	5.95e-05	0.029	1	55493491	A	C		rs1412444	rs11203064	0.8889	0.2282	0.9	10	91077090	A	G		rs1537371	rs3217992	2.256e-39	3.217e-06	2.127e-06	1.504e-07	9	22003223	T	C
	rs6734238	rs118016568	0.002355	0.0006211	6.049e-06	20	44414511	A	G		rs11591147	rs114940101	0.07766	0.4969	0.62	1	55418077	C	A		rs1412444	rs11203065	0.8564	0.262	0.94	10	91081946	T	G		rs1537371	rs3218002	0.02433	0.08169	0.5645	0.09309	9	22000841	A	G
	rs6734238	rs118024629	4.092e-09	1.5e-199	2.39e-161	20	44546197	A	C		rs11591147	rs114960062	0.183	0.5333	0.29	1	55339337	A	C		rs1412444	rs11203066	0.00441	0.3895	0.027	10	91081994	A	G		rs1537371	rs3218005	0.02978	0.06636	0.5479	0.08452	9	22000247	C	T
	rs6734238	rs118030662	0.03034	7.052e-13	1.832e-07	20	44364721	T	C		rs11591147	rs115002106	0.8676	0.9515	0.63	1	55494930	A	G		rs1412444	rs11203070	0.004783	0.1638	0.0038	10	91091414	A	G		rs1537371	rs3218007	0.02755	0.08611	0.5667	0.08808	9	21999800	T	C
	rs6734238	rs118035172	0.1674	0.1754	0.1392	20	44654190	T	C		rs11591147	rs115057271	0.4373	0.9722	0.97	1	55322758	T	C		rs1412444	rs11203072	0.003667	0.2054	0.0037	10	91094538	A	G		rs1537371	rs3218012	1.051e-17	0.0003052	1.809e-05	0.000134	9	21998660	A	G
	rs6734238	rs118056589	0.1332	0.1327	0.05647	20	44730637	G	C		rs11591147	rs115144931	0.002185	0.006664	0.0045	1	55700480	T	C		rs1412444	rs11203073	0.4958	0.1405	0.86	10	91094570	A	G		rs1537371	rs3218018	0.07464	0.08894	0.7099	0.2322	9	21998139	G	T
	rs6734238	rs118067471	0.1183	0.6723	0.09221	20	44764638	T	C		rs11591147	rs115196099	0.9613	0.6364	0.38	1	55466041	A	T		rs1412444	rs11203076	0.5016	0.5307	0.95	10	91097001	T	A		rs1537371	rs3218020	6.579e-28	1.387e-08	2.545e-06	3.001e-07	9	21997872	A	G
	rs6734238	rs118119077	0.029	0.07155	0.7416	20	44493683	T	C		rs11591147	rs115243590	0.1146	0.2813	0.95	1	55276551	A	G		rs1412444	rs11203078	0.7631	0.1071	0.6	10	91097554	T	C		rs1537371	rs36229158	7.735e-10	0.02198	0.502	0.03543	9	22010681	A	G
	rs6734238	rs118151011	0.7044	0.4681	0.3552	20	44723983	G	A		rs11591147	rs115396907	0.1307	0.6377	0.28	1	55463548	G	T		rs1412444	rs11203079	0.9004	0.3064	0.96	10	91100142	T	C		rs1537371	rs3731197	0.6678	0.1679	0.2896	0.5047	9	21991371	C	T
	rs6734238	rs118172957	0.2092	1.765e-12	2.438e-06	20	44435036	T	G		rs11591147	rs115430123	0.1957	0.2809	0.81	1	55649428	C	T		rs1412444	rs11203083	0.4439	0.7091	0.98	10	91105773	T	C		rs1537371	rs3731198	0.005674	0.1574	0.001177	0.7533	9	21989477	C	T
	rs6734238	rs118187577	0.006035	0.02895	0.0327	20	44370485	C	T		rs11591147	rs115460230	0.6493	0.7566	0.26	1	55566699	T	C		rs1412444	rs11203087	0.4943	0.4941	0.82	10	91110529	C	T		rs1537371	rs3731204	0.00187	0.1579	0.00144	0.8023	9	21987584	C	T
	rs6734238	rs11905235	0.9933	0.0005716	0.09983	20	44580788	T	G		rs11591147	rs115465289	0.007488	0.04619	0.29	1	55580914	A	G		rs1412444	rs11203088	0.6441	0.1027	0.52	10	91112297	C	T		rs1537371	rs3731217	0.005871	0.1791	0.001785	0.4962	9	21984661	C	A
	rs6734238	rs11905827	9.252e-06	0.1322	3.314e-06	20	44389752	A	G		rs11591147	rs115474474	0.6941	0.1797	0.36	1	55326253	T	C		rs1412444	rs11203089	0.6295	0.9508	0.99	10	91113567	A	G		rs1537371	rs3731222	0.00526	0.1503	0.001422	0.7325	9	21983914	C	T
	rs6734238	rs11906429	1.352e-05	0.2008	4.864e-07	20	44432193	T	C		rs11591147	rs115478211	0.06643	0.8832	0.9	1	55411138	T	C		rs1412444	rs11203090	0.0052	0.1798	0.0042	10	91116294	G	A		rs1537371	rs3731239	5.917e-13	2.297e-05	0.01179	2.324e-05	9	21974218	G	A
	rs6734238	rs11906879	0.1958	9.836e-40	3.198e-38	20	44591324	C	T		rs11591147	rs11555500	0.3756	0.4906	0.48	1	55315941	T	G		rs1412444	rs11203091	0.8956	0.9333	0.27	10	91120653	T	G		rs1537371	rs3802393	0.001629	0.5546	0.1526	0.06073	9	21855038	A	G
	rs6734238	rs11907457	0.0294	2.071e-42	6.339e-38	20	44544505	A	G		rs11591147	rs115577903	0.02706	0.4099	0.2	1	55495508	A	G		rs1412444	rs11203093	0.4133	0.7938	0.79	10	91121939	C	G		rs1537371	rs3802394	0.5048	0.7598	0.8002	0.6192	9	21864535	G	A
	rs6734238	rs11907512	4.064e-05	0.06873	3.557e-06	20	44389675	G	T		rs11591147	rs115620074	0.7536	0.9921	0.21	1	55652159	A	G		rs1412444	rs11203095	0.4136	0.7811	0.79	10	91122193	G	A		rs1537371	rs3814960	0.8417	0.1845	0.3279	0.7791	9	21975017	C	T
	rs6734238	rs11907573	0.0002059	0.1404	2.179e-05	20	44389200	C	T		rs11591147	rs115721876	0.1696	0.4733	0.54	1	55322868	A	G		rs1412444	rs11203097	0.8051	0.1257	0.45	10	91135931	T	C		rs1537371	rs3903983	0.9298	0.9149	0.04069	0.9745	9	22342373	A	G
	rs6734238	rs11907982	0.000156	1.707e-23	1.359e-26	20	44491020	G	A		rs11591147	rs11577006	0.3071	0.8015	0.33	1	55306733	G	A		rs1412444	rs11203099	0.004517	0.1952	0.004	10	91136070	T	C		rs1537371	rs3928893	0.05683	0.6953	0.48	0.3108	9	21884052	C	T
	rs6734238	rs11908352	0.2312	1.854e-21	4.675e-23	20	44656140	A	C		rs11591147	rs11577522	0.7107	0.02468	0.079	1	55650642	A	T		rs1412444	rs11203100	0.5034	0.3427	0.17	10	91136543	T	C		rs1537371	rs4074785	3.525e-07	0.04431	0.02621	0.1773	9	21981583	A	G
	rs6734238	rs12151910	0.0001973	0.5439	5.16e-05	20	44385353	T	G		rs11591147	rs11580101	0.3865	0.7893	0.29	1	55310426	T	C		rs1412444	rs11203105	0.01052	0.4159	0.022	10	91153477	T	A		rs1537371	rs4292787	0.4024	0.02953	0.1609	0.7517	9	22326933	C	T
	rs6734238	rs12151939	0.7656	0.007866	0.008808	20	44385444	C	G		rs11591147	rs11580133	0.4627	0.5367	0.29	1	55310616	T	C		rs1412444	rs11203106	0.008968	0.4403	0.023	10	91154079	C	T		rs1537371	rs4352938	0.3165	0.733	0.6946	0.9401	9	21886767	G	A
	rs6734238	rs12185764	1.794e-10	6.47e-231	8.67e-182	20	44550020	T	C		rs11591147	rs11580527	0.06311	0.005223	0.55	1	55411580	A	G		rs1412444	rs11203108	0.9741	0.2021	0.95	10	91155063	G	C		rs1537371	rs4439215	0.3256	0.2973	0.6155	0.03406	9	22182218	G	A
	rs6734238	rs12185776	2.431e-11	6.86e-232	2.93e-182	20	44551600	G	C		rs11591147	rs11582713	0.1563	0.8483	0.51	1	55385586	T	C		rs1412444	rs11203109	0.008734	0.4256	0.021	10	91157159	C	T		rs1537371	rs4451405	5.83e-32	5.687e-07	3.341e-08	6.661e-12	9	22071750	C	T
	rs6734238	rs12373874	0.7712	5.934e-33	2.496e-17	20	44659652	A	G		rs11591147	rs11582881	0.6538	0.005458	0.07	1	55594968	G	T		rs1412444	rs11203110	0.8211	0.1267	0.91	10	91158770	A	G		rs1537371	rs4454372	0.8243	0.05859	0.479	0.2544	9	21852852	A	C
	rs6734238	rs12479583	0.0001751	0.1658	3.017e-06	20	44357093	C	T		rs11591147	rs11583680	0.05108	0.0013	0.06	1	55505668	T	C		rs1412444	rs11203111	0.2389	0.6435	0.7	10	91167117	C	T		rs1537371	rs4478653	0.08477	0.03336	0.1278	0.5543	9	21853221	C	T
	rs6734238	rs12479662	0.2235	0.4674	0.3952	20	44668371	A	G		rs11591147	rs11583723	0.1641	0.001429	0.067	1	55505926	T	C		rs1412444	rs11203112	0.002469	0.3874	0.0078	10	91172037	A	G		rs1537371	rs4540492	0.04763	0.9941	0.1625	0.5704	9	22225740	C	A
	rs6734238	rs12479764	0.666	0.5504	0.4594	20	44683723	A	T		rs11591147	rs11583974	0.4631	0.001796	0.29	1	55551718	A	G		rs1412444	rs11203113	0.284	0.7061	0.61	10	91172684	C	A		rs1537371	rs4576508	0.3019	0.8206	0.905	0.1298	9	22179676	C	T
	rs6734238	rs12479823	0.387	0.3071	0.1908	20	44654417	G	A		rs11591147	rs11584284	0.6284	0.9957	0.31	1	55284059	T	C		rs1412444	rs11203115	0.002485	0.3573	0.0083	10	91173397	A	G		rs1537371	rs4587423	0.3134	0.6656	0.7443	0.8589	9	21889250	T	C
	rs6734238	rs12479871	0.001221	0.05094	0.07298	20	44741453	A	G		rs11591147	rs11584901	0.6926	0.05575	0.093	1	55583293	T	C		rs1412444	rs11203117	0.6345	0.05899	0.078	10	91176419	C	T		rs1537371	rs4607704	0.06427	0.6667	0.5294	0.3171	9	21889292	G	A
	rs6734238	rs12479993	0.3798	0.3337	0.1847	20	44651787	T	C		rs11591147	rs11585445	0.4921	0.7716	0.52	1	55367240	C	T		rs1412444	rs11203118	0.8227	0.2322	0.92	10	91180954	T	C		rs1537371	rs4607709	0.04884	0.8258	0.5345	0.332	9	21881338	C	T
	rs6734238	rs12480008	0.1353	0.3714	0.5169	20	44676777	C	G		rs11591147	rs11585605	0.7893	0.6709	0.27	1	55283718	A	G		rs1412444	rs11203119	0.003759	0.5877	0.01	10	91181648	G	A		rs1537371	rs4621906	0.05016	0.9521	0.156	0.5723	9	22225555	C	T
	rs6734238	rs12480045	0.6513	0.4855	0.3976	20	44707128	C	T		rs11591147	rs11585666	0.6641	0.005371	0.075	1	55602644	C	A		rs1412444	rs11203120	0.4263	0.8505	0.61	10	91182097	G	C		rs1537371	rs4636286	0.8946	0.8514	0.08534	0.9259	9	22338570	A	G
	rs6734238	rs12480077	0.1524	1.243e-06	0.0001055	20	44720830	C	A		rs11591147	rs115862327	0.8146	0.2725	0.91	1	55325411	C	T		rs1412444	rs11203123	0.2591	0.3652	0.64	10	91189187	C	A		rs1537371	rs4636295	0.7652	0.08409	0.5387	0.2978	9	21854199	G	A
	rs6734238	rs12480142	0.3848	0.7777	0.9177	20	44335686	A	C		rs11591147	rs11587071	0.0861	5.979e-06	0.97	1	55522674	T	C		rs1412444	rs11203124	0.2957	0.1704	0.79	10	91189650	C	T		rs1537371	rs490005	7.744e-09	0.0004457	0.0007245	3.956e-05	9	22020493	A	G
	rs6734238	rs12480144	0.02262	0.03182	0.2166	20	44459106	C	T		rs11591147	rs11587488	0.1119	0.5179	0.37	1	55746872	T	A		rs1412444	rs11203126	0.8046	0.5546	0.6	10	91200216	C	T		rs1537371	rs495490	0.0119	0.4065	0.5707	0.3784	9	22010412	G	A
	rs6734238	rs12480250	0.0203	0.0313	0.2104	20	44460376	T	A		rs11591147	rs11588151	4.447e-06	7.1e-16	0.0019	1	55487648	G	A		rs1412444	rs11203128	0.6533	0.5873	0.62	10	91207375	C	G		rs1537371	rs496892	1.854e-11	0.0001867	0.0007692	1.108e-05	9	22024351	T	C
	rs6734238	rs12480282	2.775e-06	6.241e-30	4.812e-38	20	44429223	T	G		rs11591147	rs11588154	0.5043	0.2277	0.93	1	55301936	T	G		rs1412444	rs11203129	0.5591	0.208	0.72	10	91209219	C	A		rs1537371	rs4977569	0.2208	0.7368	0.825	0.8142	9	21894495	A	G
	rs6734238	rs12480308	0.1629	2.034e-06	0.0001006	20	44720644	C	T		rs11591147	rs11588319	0.3782	0.7846	0.33	1	55299005	G	A		rs1412444	rs11203130	0.7546	0.6712	0.6	10	91209625	T	C		rs1537371	rs4977574	1.5e-109	2.194e-14	7.557e-21	6.444e-17	9	22098574	G	A
	rs6734238	rs12480309	0.1583	1.32e-06	0.000105	20	44720674	C	T		rs11591147	rs11589164	0.8002	0.6951	0.35	1	55309683	C	T		rs1412444	rs11203131	0.4929	0.2448	0.72	10	91209715	C	G		rs1537371	rs4977577	0.1218	0.3003	0.9143	0.1927	9	22141875	C	T
	rs6734238	rs12480530	0.08808	0.1093	0.2638	20	44364880	G	C		rs11591147	rs11589982	0.5226	0.8217	0.96	1	55744058	T	C		rs1412444	rs11203132	0.721	0.7376	0.57	10	91209853	G	A		rs1537371	rs4977734	0.6372	0.1019	0.7493	0.4813	9	21856470	C	A
	rs6734238	rs12480534	0.7124	5.528e-33	6.138e-11	20	44761485	G	T		rs11591147	rs11590371	0.3708	0.6067	0.32	1	55306739	C	T		rs1412444	rs11203134	0.5739	0.8223	0.25	10	91213935	G	A		rs1537371	rs4977735	0.4467	0.7623	0.7161	0.881	9	21865106	C	T
	rs6734238	rs12480597	0.3868	0.3156	0.1913	20	44646882	C	A		rs11591147	rs11591147	2.001e-15	3.824e-27	8.1e-11	1	55505647	T	G		rs1412444	rs11203135	0.2099	0.4664	0.93	10	91214321	T	C		rs1537371	rs4977736	0.5642	0.7562	0.6381	0.7614	9	21869079	G	T
	rs6734238	rs12480744	0.6456	0.5441	0.4201	20	44709633	C	T		rs11591147	rs116064044	0.3576	0.933	0.45	1	55708034	A	G		rs1412444	rs11203136	0.2111	0.4709	0.92	10	91214361	C	T		rs1537371	rs4977737	0.2884	0.5307	0.5357	0.353	9	21871050	G	A
	rs6734238	rs12480813	0.03658	0.04047	0.2017	20	44425776	T	C		rs11591147	rs116147001	0.9477	0.3775	0.57	1	55384896	A	G		rs1412444	rs11203143	0.8659	0.9062	0.32	10	91237203	T	C		rs1537371	rs4977738	0.0576	0.6253	0.5842	0.3537	9	21875506	A	G
	rs6734238	rs12480874	0.6775	0.4962	0.4447	20	44697887	G	T		rs11591147	rs116206317	0.634	0.6765	1	1	55368222	A	G		rs1412444	rs11203146	0.5369	0.979	0.57	10	91247151	C	G		rs1537371	rs4977739	0.06382	0.6185	0.4878	0.4769	9	21876407	G	A
	rs6734238	rs12480887	2.665e-06	1.964e-30	1.458e-37	20	44427418	G	A		rs11591147	rs116240760	0.4515	0.03015	0.41	1	55577596	C	T		rs1412444	rs11203147	0.7536	0.9251	0.46	10	91249125	G	C		rs1537371	rs4977743	0.299	0.7059	0.7513	0.6318	9	21894391	T	C
	rs6734238	rs12480918	0.1106	0.2274	0.1759	20	44668424	C	A		rs11591147	rs116264584	0.001541	0.00584	0.31	1	55725045	C	G		rs1412444	rs11203148	0.299	0.1569	0.36	10	91249323	A	G		rs1537371	rs4977746	0.2367	0.1112	0.7457	0.5196	9	21920346	C	T
	rs6734238	rs12480942	0.2203	0.2996	0.3254	20	44668704	G	A		rs11591147	rs116293108	0.09213	0.6633	0.38	1	55735395	A	G		rs1412444	rs112058766	0.09241	0.3816	0.94	10	90920448	A	G		rs1537371	rs4977747	0.2395	0.1365	0.5877	0.5028	9	21926918	A	C
	rs6734238	rs12480946	0.164	1.814e-10	0.0001195	20	44737784	T	C		rs11591147	rs116378305	0.08318	0.05509	0.11	1	55699161	T	G		rs1412444	rs1120668	0.1669	0.2384	0.11	10	91030083	G	A		rs1537371	rs4977748	0.2688	0.1359	0.7902	0.6754	9	21926927	C	T
	rs6734238	rs12480952	0.2917	0.2264	0.4966	20	44714998	T	C		rs11591147	rs116440438	0.005033	0.05894	0.063	1	55620991	A	G		rs1412444	rs1120669	0.07508	0.2913	0.065	10	91030016	C	T		rs1537371	rs4977749	0.2758	0.08766	0.6974	0.4883	9	21927327	G	A
	rs6734238	rs12481062	0.08977	0.1405	0.01809	20	44366752	A	G		rs11591147	rs1165217	0.7084	0.005996	0.57	1	55651286	G	T		rs1412444	rs112081730	0.9645	0.1111	0.34	10	90753273	T	C		rs1537371	rs4977753	9.568e-23	0.0004219	2.274e-05	2.645e-06	9	22030027	T	C
	rs6734238	rs12481093	0.3685	0.4699	0.3631	20	44720893	A	G		rs11591147	rs1165221	0.966	0.001257	0.36	1	55637620	A	G		rs1412444	rs112086829	0.1442	0.7314	0.38	10	91038020	A	C		rs1537371	rs4977756	3.06e-38	6.53e-08	1.595e-06	3.8e-12	9	22068652	G	A
	rs6734238	rs12481109	0.6826	0.3562	0.1393	20	44532217	A	G		rs11591147	rs1165222	0.7194	0.003801	0.098	1	55638075	G	A		rs1412444	rs112219615	0.5193	0.3655	1	10	91094275	T	C		rs1537371	rs4977763	0.3069	0.8814	0.958	0.1328	9	22180591	G	T
	rs6734238	rs12481282	0.7417	3.091e-33	6.203e-11	20	44761377	C	G		rs11591147	rs1165223	0.7334	0.0008843	0.34	1	55639076	T	C		rs1412444	rs1122783	0.4449	0.8926	0.47	10	91035802	C	T		rs1537371	rs523096	1.941e-23	4.347e-06	9.069e-06	8.65e-10	9	22019129	G	A
	rs6734238	rs12481488	0.1677	0.3514	0.5168	20	44676727	A	T		rs11591147	rs1165225	0.7875	0.003481	0.34	1	55644266	C	T		rs1412444	rs112449032	0.5401	0.9436	0.084	10	91141683	T	C		rs1537371	rs545226	1.638e-18	4.601e-07	0.000773	4.573e-07	9	22012422	G	A
	rs6734238	rs12481671	0.3841	0.3122	0.1824	20	44646819	T	C		rs11591147	rs1165226	0.7347	1.521e-06	0.14	1	55608005	C	T		rs1412444	rs112500750	0.2014	0.39	0.7	10	90846346	T	C		rs1537371	rs56166190	0.7721	0.9933	0.07838	0.3699	9	21854159	C	T
	rs6734238	rs12481720	0.1503	0.1354	0.2559	20	44376098	C	T		rs11591147	rs1165227	0.8191	0.005314	0.09	1	55616754	T	C		rs1412444	rs112506086	0.9239	0.3141	0.29	10	90780815	A	C		rs1537371	rs56213153	0.08069	0.8385	0.8489	0.8584	9	21901618	A	C
	rs6734238	rs12624433	2.177e-14	0.008535	0.00547	20	44680853	A	G		rs11591147	rs1165228	0.8182	0.005268	0.079	1	55617517	T	G		rs1412444	rs112517700	0.006405	0.6836	0.4	10	91013835	A	G		rs1537371	rs564398	2.256e-28	1.469e-06	5.168e-06	9.899e-11	9	22029547	C	T
	rs6734238	rs12624645	5.084e-05	1.251e-15	1.655e-20	20	44450217	C	G		rs11591147	rs1165230	0.9961	0.001574	0.33	1	55619422	G	A		rs1412444	rs112629946	0.5262	0.8807	0.067	10	91192636	T	G		rs1537371	rs56752882	0.4652	0.6309	0.3914	0.3963	9	22265676	T	C
	rs6734238	rs12624690	0.2598	8.949e-13	0.07886	20	44769249	T	G		rs11591147	rs1165231	0.9676	0.002103	0.32	1	55621947	G	T		rs1412444	rs112634384	0.5151	0.8171	0.034	10	91171553	A	G		rs1537371	rs568447	3.749e-22	2.628e-07	9.734e-05	1.242e-07	9	22021615	G	A
	rs6734238	rs12625346	0.2905	2.081e-13	0.06902	20	44766620	T	C		rs11591147	rs1165233	0.9846	0.001343	0.33	1	55623374	G	A		rs1412444	rs112635537	0.5007	0.9281	0.67	10	91185929	G	A		rs1537371	rs57224278	0.4769	0.6264	0.1977	0.3841	9	22298530	A	G
	rs6734238	rs12625404	1.475e-05	0.006213	2.046e-09	20	44388291	C	T		rs11591147	rs1165234	0.448	0.02383	0.22	1	55623632	T	G		rs1412444	rs112652695	0.993	0.5269	0.42	10	90956006	A	C		rs1537371	rs573687	1.03e-15	1.701e-06	0.0001345	1.011e-09	9	22011642	A	G
	rs6734238	rs12625621	1.088e-05	0.1385	3.845e-07	20	44440350	A	G		rs11591147	rs1165235	0.7491	0.001485	0.31	1	55623669	T	C		rs1412444	rs112666680	0.5291	0.7683	0.068	10	91092479	A	G		rs1537371	rs575427	0.01156	0.4415	0.501	0.4002	9	22011477	G	A
	rs6734238	rs127719	0.00227	0.002562	1.348e-10	20	44355212	T	G		rs11591147	rs1165236	0.8178	0.005393	0.09	1	55599053	T	C		rs1412444	rs112749542	0.4917	0.4467	0.12	10	91024534	C	T		rs1537371	rs581876	7.375e-17	2.488e-06	0.0001584	3.816e-07	9	22022376	T	C
	rs6734238	rs13036554	0.1095	1.03e-15	0.07168	20	44778412	G	A		rs11591147	rs1165237	0.6261	0.005578	0.11	1	55599219	C	A		rs1412444	rs112954747	0.5843	0.8414	0.043	10	91166237	C	G		rs1537371	rs597816	5.666e-13	6.63e-06	0.0001654	6.389e-09	9	22021172	C	T
	rs6734238	rs13037326	1.921e-19	0.005529	0.009725	20	44692598	T	C		rs11591147	rs1165238	0.7573	0.001501	0.33	1	55646006	C	T		rs1412444	rs1131706	7.734e-05	0.002632	0.17	10	90973676	T	A		rs1537371	rs599452	3.443e-28	2.51e-06	8.436e-06	1.363e-10	9	22027402	A	G
	rs6734238	rs13037526	0.126	4.078e-08	0.001072	20	44780038	C	T		rs11591147	rs1165239	0.1291	0.6132	0.028	1	55648117	C	T		rs1412444	rs113388218	0.2729	0.8913	0.078	10	91122919	A	C		rs1537371	rs60455112	0.1138	0.924	0.6393	0.1709	9	22176560	T	G
	rs6734238	rs13037551	0.008153	2.782e-16	3.236e-20	20	44450351	T	C		rs11591147	rs1165280	0.549	0.01214	0.094	1	55540500	T	C		rs1412444	rs113453142	0.7914	0.8144	0.35	10	91175151	C	G		rs1537371	rs613312	3.442e-28	1.938e-06	7.998e-06	1.099e-10	9	22026594	A	G
	rs6734238	rs13037892	0.5394	3.359e-08	0.0006891	20	44483138	A	G		rs11591147	rs1165282	0.7733	0.01116	0.085	1	55567143	T	C		rs1412444	rs113530510	0.7693	0.578	0.63	10	91204899	C	T		rs1537371	rs615552	3.97e-23	6.073e-06	1.288e-05	1.246e-09	9	22026077	C	T
	rs6734238	rs13037894	0.5711	4.336e-08	0.000932	20	44483140	A	G		rs11591147	rs1165284	0.9407	0.005004	0.35	1	55557067	T	G		rs1412444	rs113556762	0.8872	0.8978	0.95	10	91167395	T	C		rs1537371	rs62555174	0.6806	0.5324	0.1939	0.6222	9	22317148	G	A
	rs6734238	rs13038175	0.1944	5.14e-08	0.1391	20	44624097	A	G		rs11591147	rs1165285	0.7009	2.687e-06	0.14	1	55556428	T	A		rs1412444	rs113749033	0.1488	0.8568	0.86	10	91150770	G	T		rs1537371	rs62555176	0.7756	0.5091	0.1884	0.5349	9	22327699	T	C
	rs6734238	rs13038523	0.9237	1.57e-24	3.449e-07	20	44724340	G	A		rs11591147	rs1165287	0.05738	5.438e-12	0.038	1	55520212	G	A		rs1412444	rs113790084	0.1329	0.3609	0.93	10	90927588	T	C		rs1537371	rs62555177	0.8034	0.4295	0.1898	0.534	9	22331032	G	T
	rs6734238	rs13039026	0.0004	0.3404	4.146e-05	20	44364626	T	C		rs11591147	rs116542409	0.2166	0.03316	0.48	1	55258340	A	G		rs1412444	rs113841290	0.9173	0.9275	0.24	10	90810396	A	G		rs1537371	rs62555406	0.3134	0.3297	0.5313	0.01623	9	22191500	A	G
	rs6734238	rs13039389	3.199e-09	0.003088	0.5298	20	44659706	C	G		rs11591147	rs116643062	0.6521	0.3619	0.56	1	55575053	C	G		rs1412444	rs113915749	0.6254	0.3986	0.54	10	91216875	C	T		rs1537371	rs62555455	0.03937	0.8992	0.1198	0.6097	9	22221547	T	C
	rs6734238	rs13039447	0.02239	0.0299	0.2096	20	44462467	A	G		rs11591147	rs116652839	0.9851	0.5984	0.55	1	55397663	T	C		rs1412444	rs113930109	0.1641	0.7773	0.52	10	91048402	C	G		rs1537371	rs62556506	0.2853	0.5946	0.6567	0.8162	9	21886507	T	C
	rs6734238	rs13039452	0.02273	0.02809	0.2057	20	44462477	A	G		rs11591147	rs116664472	0.7094	0.2914	0.44	1	55277347	A	G		rs1412444	rs113973206	0.8557	0.7652	0.051	10	90841990	T	C		rs1537371	rs62556519	0.2904	0.6866	0.7499	0.6299	9	21894991	A	G
	rs6734238	rs13040272	2.77e-09	2.329e-27	9.629e-33	20	44633111	C	T		rs11591147	rs116711878	0.8964	0.4967	0.52	1	55343122	C	A		rs1412444	rs114019476	0.9467	0.1415	0.57	10	91128845	C	T		rs1537371	rs62556520	0.2705	0.7211	0.7237	0.5732	9	21895185	A	C
	rs6734238	rs13040307	0.01356	0.005804	0.1148	20	44742647	T	C		rs11591147	rs116803873	0.1169	0.2854	0.3	1	55392719	C	T		rs1412444	rs1141862	0.816	0.09539	0.63	10	91100258	A	T		rs1537371	rs62556541	1.122e-06	0.05663	0.1013	0.06485	9	21954071	T	G
	rs6734238	rs13040315	0.1493	3.084e-35	1.823e-37	20	44585793	G	A		rs11591147	rs116831795	0.2047	0.7406	0.14	1	55666995	C	T		rs1412444	rs114465353	0.5429	0.9743	0.087	10	91148712	G	A		rs1537371	rs62559467	0.3283	0.6972	0.2186	0.1584	9	22227265	A	G
	rs6734238	rs13040683	0.03481	0.05272	0.164	20	44427221	G	A		rs11591147	rs116877810	0.7959	0.7958	0.5	1	55369251	T	C		rs1412444	rs114667824	0.4022	0.7732	0.79	10	91128971	T	G		rs1537371	rs62559469	0.2388	0.6644	0.1903	0.1458	9	22230546	T	C
	rs6734238	rs13041203	0.04625	8.443e-14	0.06976	20	44778778	C	T		rs11591147	rs117556001	0.8288	0.9852	0.48	1	55492560	T	C		rs1412444	rs114908325	0.2503	0.2146	0.56	10	91000311	T	C		rs1537371	rs62559470	0.2127	0.6169	0.204	0.1551	9	22230770	C	A
	rs6734238	rs13041224	0.0003077	0.3813	0.0002119	20	44389021	A	G		rs11591147	rs117702723	0.09387	0.6058	0.74	1	55429305	A	G		rs1412444	rs114913089	0.652	0.7798	0.05	10	91068399	T	C		rs1537371	rs62559471	0.2145	0.6676	0.2025	0.1596	9	22231282	A	C
	rs6734238	rs13041788	3.694e-05	9.801e-22	2.539e-22	20	44480719	G	A		rs11591147	rs1179093	0.6092	0.01609	0.092	1	55555746	T	C		rs1412444	rs11498636	0.2378	0.6437	0.71	10	91168520	A	C		rs1537371	rs62559472	0.06419	0.8845	0.1541	0.7125	9	22231912	G	A
	rs6734238	rs13042545	0.07758	1.226e-05	0.0118	20	44779755	G	A		rs11591147	rs11799511	0.5107	0.7986	0.56	1	55368568	T	C		rs1412444	rs11499022	0.6757	0.1743	0.76	10	91047378	T	C		rs1537371	rs62559473	0.09032	0.93	0.1418	0.6833	9	22233511	A	C
	rs6734238	rs13043770	0.0001729	0.04859	1.53e-09	20	44364549	C	T		rs11591147	rs11800231	0.1697	0.001946	0.027	1	55517940	A	G		rs1412444	rs11499023	0.6426	0.1638	0.55	10	91048109	C	T		rs1537371	rs62559474	0.07728	0.9073	0.1636	0.6472	9	22234936	G	T
	rs6734238	rs13043937	0.001297	0.1627	2.995e-06	20	44359304	G	A		rs11591147	rs11800243	0.4396	0.004096	0.021	1	55518093	A	G		rs1412444	rs115116259	0.5354	0.9466	0.082	10	91153896	A	C		rs1537371	rs62559493	0.0757	0.8299	0.06617	0.3096	9	22238595	T	G
	rs6734238	rs13044555	0.0004131	0.328	4.358e-05	20	44364614	A	G		rs11591147	rs11800265	0.1628	0.01069	0.02	1	55518287	A	G		rs1412444	rs11525295	0.7606	0.0896	0.71	10	90801209	T	G		rs1537371	rs62559494	0.1212	0.6886	0.09729	0.2748	9	22238719	C	T
	rs6734238	rs13044735	0.4159	2.429e-09	1.143e-08	20	44349076	G	A		rs11591147	rs11801496	0.7852	0.1494	0.088	1	55709440	G	A		rs1412444	rs11528443	0.7774	0.1602	0.86	10	90952852	C	T		rs1537371	rs62559495	0.1744	0.5655	0.1005	0.29	9	22240982	T	C
	rs6734238	rs13045440	5.358e-05	1.889e-11	2.248e-12	20	44498712	A	G		rs11591147	rs11803234	0.8357	0.04004	0.032	1	55695604	T	C		rs1412444	rs115445396	0.3537	0.7803	0.79	10	91121686	T	G		rs1537371	rs62559496	0.3588	0.7073	0.1347	0.305	9	22242295	G	A
	rs6734238	rs13045771	0.05904	7.137e-12	0.017	20	44780406	A	G		rs11591147	rs11804420	0.2309	0.006069	0.03	1	55520445	G	A		rs1412444	rs115748727	0.6403	0.1051	0.52	10	91115633	C	T		rs1537371	rs62559497	0.5922	0.5638	0.07971	0.1997	9	22244294	C	T
	rs6734238	rs13045795	0.07742	0.03019	6.392e-07	20	44773242	C	G		rs11591147	rs11806259	0.006984	0.00221	0.36	1	55730583	G	A		rs1412444	rs115763680	0.6851	0.7701	0.047	10	91075586	A	G		rs1537371	rs62559498	0.6134	0.5801	0.07327	0.2622	9	22248868	T	C
	rs6734238	rs1320999	0.1973	0.02527	0.2137	20	44797583	C	G		rs11591147	rs11806638	0.1903	0.05423	0.058	1	55518160	A	C		rs1412444	rs115859966	0.4996	0.3786	0.27	10	90977183	A	G		rs1537371	rs62559501	0.5416	0.7849	0.03545	0.3149	9	22250794	A	C
	rs6734238	rs1321000	0.08308	0.03911	8.887e-05	20	44801026	A	G		rs11591147	rs11808052	0.2535	0.009193	0.03	1	55521352	T	C		rs1412444	rs1159120	0.8892	0.3752	0.39	10	90759692	T	C		rs1537371	rs62559502	0.4889	0.7145	0.1537	0.3423	9	22252250	T	C
	rs6734238	rs1321003	0.6495	3.76e-12	1.311e-08	20	44768273	A	G		rs11591147	rs1180850	0.5	0.1304	0.74	1	55299469	T	C		rs1412444	rs11591298	0.6383	0.2584	0.86	10	90863791	G	T		rs1537371	rs62559504	0.5684	0.5915	0.1139	0.2665	9	22258246	A	G
	rs6734238	rs1358719	0.01415	0.005222	0.1488	20	44732746	G	A		rs11591147	rs1180852	0.8166	0.5177	0.3	1	55300802	A	G		rs1412444	rs11591675	0.06525	0.594	0.55	10	90758917	T	A		rs1537371	rs62559505	0.5882	0.5829	0.1138	0.2689	9	22258774	G	A
	rs6734238	rs137887001	0.521	0.1589	0.6457	20	44566861	G	C		rs11591147	rs1180855	0.4974	0.1199	0.74	1	55301309	C	T		rs1412444	rs11591995	0.3434	0.04744	0.021	10	90960860	G	A		rs1537371	rs62559506	0.4916	0.6032	0.3154	0.3883	9	22261317	T	C
	rs6734238	rs137904358	0.2183	0.474	0.2256	20	44379148	T	C		rs11591147	rs1180874	0.3028	0.3709	0.49	1	55373098	A	C		rs1412444	rs11592470	0.8548	0.5825	0.67	10	90902268	G	A		rs1537371	rs62559507	0.5855	0.6111	0.3529	0.3827	9	22265427	T	G
	rs6734238	rs137921371	0.1348	9.888e-09	5.364e-09	20	44600416	T	C		rs11591147	rs1180883	0.3293	0.6011	0.041	1	55387125	T	C		rs1412444	rs11593758	0.08499	0.1822	0.85	10	91214104	T	C		rs1537371	rs62559508	0.4972	0.6255	0.3589	0.4006	9	22265512	C	T
	rs6734238	rs138033932	0.9443	3.457e-06	7.889e-06	20	44605289	G	C		rs11591147	rs1180913	0.404	0.6294	0.33	1	55287961	C	G		rs1412444	rs11594137	6.385e-05	0.002708	0.13	10	90975207	C	A		rs1537371	rs62559524	0.5493	0.61	0.2571	0.3205	9	22279269	G	A
	rs6734238	rs138097966	0.0002901	0.3937	0.0002087	20	44389026	G	A		rs11591147	rs1180916	0.3607	0.6611	0.33	1	55286633	A	G		rs1412444	rs11594380	0.374	0.6352	0.68	10	91215374	A	C		rs1537371	rs62559525	0.7171	0.8081	0.2082	0.3772	9	22289141	C	A
	rs6734238	rs138151730	0.07567	0.06807	0.01013	20	44415241	A	C		rs11591147	rs11809596	0.4914	0.04084	0.53	1	55753233	G	A		rs1412444	rs11595318	0.5698	0.2446	0.86	10	90840317	T	C		rs1537371	rs62559526	0.5179	0.6116	0.2355	0.3606	9	22289420	T	C
	rs6734238	rs138289610	0.5501	1.703e-06	0.002302	20	44666093	T	C		rs11591147	rs11810371	0.3607	0.6828	0.11	1	55496861	A	G		rs1412444	rs11596487	0.9237	0.4247	0.87	10	90937756	C	T		rs1537371	rs62559527	0.469	0.6369	0.2069	0.384	9	22290710	A	G
	rs6734238	rs138320493	0.7	0.1194	0.005466	20	44394764	G	A		rs11591147	rs11811244	0.179	0.6705	0.66	1	55415851	G	C		rs1412444	rs11596684	0.2609	0.6859	0.91	10	91218525	T	C		rs1537371	rs62559528	0.4787	0.583	0.203	0.606	9	22297924	T	G
	rs6734238	rs138421907	0.03787	0.1189	0.03121	20	44662656	T	A		rs11591147	rs11811416	0.1071	0.5646	0.37	1	55750138	T	C		rs1412444	rs11597846	0.2897	0.2661	0.7	10	91213577	T	G		rs1537371	rs62560774	7.8e-24	1.095e-05	1.615e-05	6.96e-10	9	22028406	A	C
	rs6734238	rs138469314	0.2735	0.02266	0.06317	20	44794405	T	C		rs11591147	rs118118137	0.08981	0.5003	0.58	1	55418078	C	G		rs1412444	rs115979593	0.524	0.8409	0.071	10	91109440	A	T		rs1537371	rs62560775	2.404e-09	0.0032	0.009856	0.07675	9	22052068	G	A
	rs6734238	rs138488671	0.7119	0.6255	0.5834	20	44789469	A	G		rs11591147	rs1185349	0.9658	0.9518	0.72	1	55260106	T	G		rs1412444	rs11599571	0.5567	0.8468	0.089	10	91028017	G	C		rs1537371	rs634537	1.272e-28	4.849e-06	5.596e-06	1.643e-10	9	22032152	G	T
	rs6734238	rs138493300	0.6759	0.3192	0.9787	20	44666672	T	C		rs11591147	rs1185725	0.9375	0.7047	0.37	1	55287984	T	G		rs1412444	rs11599741	0.2044	0.9327	0.95	10	91016442	C	G		rs1537371	rs643319	1.719e-11	0.0004298	0.0002681	7.609e-06	9	22017836	A	C
	rs6734238	rs138565066	0.5086	0.00512	0.009015	20	44491946	C	A		rs11591147	rs12016659	0.2088	0.5207	0.62	1	55416775	T	C		rs1412444	rs116328323	0.4312	0.7933	0.79	10	91128186	A	G		rs1537371	rs647188	0.01612	0.4036	0.5559	0.3676	9	22024965	G	T
	rs6734238	rs138567532	0.4849	0.03032	0.004996	20	44373062	C	T		rs11591147	rs12021507	0.771	0.1469	0.053	1	55711885	C	G		rs1412444	rs116444135	0.5197	0.6469	0.069	10	91030233	A	T		rs1537371	rs6475592	0.1215	0.7164	0.6139	0.4039	9	21865842	C	T
	rs6734238	rs1386503	0.0001797	0.1163	7.415e-05	20	44356051	C	T		rs11591147	rs12025718	0.7878	0.8021	0.46	1	55327940	C	T		rs1412444	rs116445831	0.4584	0.7311	0.8	10	91115197	A	G		rs1537371	rs6475597	0.3617	0.1367	0.8113	0.6504	9	21926169	G	A
	rs6734238	rs1386504	0.0002504	0.2561	3.332e-06	20	44351515	C	A		rs11591147	rs12026851	0.3833	0.7684	0.32	1	55308221	T	C		rs1412444	rs116452427	0.5608	0.8036	0.045	10	91088573	A	G		rs1537371	rs6475604	2.729e-26	1.125e-05	2.015e-05	1.318e-11	9	22052734	T	C
	rs6734238	rs1386505	0.0003104	0.0622	7.059e-07	20	44351421	A	C		rs11591147	rs12029058	0.09215	0.005658	0.091	1	55717274	G	A		rs1412444	rs116482902	0.6237	0.4185	0.31	10	90883637	G	A		rs1537371	rs6475606	2.72e-89	6.199e-14	1.01e-18	1.669e-20	9	22081850	T	C
	rs6734238	rs138690365	0.1204	0.04059	0.1547	20	44513252	T	C		rs11591147	rs12031153	0.7084	0.007796	0.75	1	55601339	A	G		rs1412444	rs116541680	0.6416	0.1065	0.53	10	91116722	C	G		rs1537371	rs6475609	3.03e-90	1.365e-14	5.592e-21	8.078e-17	9	22106271	A	G
	rs6734238	rs138707922	0.01527	0.003604	0.05691	20	44497294	C	T		rs11591147	rs12032654	0.5845	0.8891	0.42	1	55347108	G	A		rs1412444	rs116647981	0.5912	0.0007351	0.24	10	91060773	G	T		rs1537371	rs6475610	0.1688	0.07468	0.9702	0.0009342	9	22141894	T	C
	rs6734238	rs138748272	0.4288	0.1732	0.7416	20	44390228	G	A		rs11591147	rs12034551	0.3731	0.9525	0.7	1	55731653	C	T		rs1412444	rs116793584	0.5319	0.9649	0.09	10	91140007	G	C		rs1537371	rs6475611	0.9103	0.6669	0.9605	0.0008326	9	22151139	A	G
	rs6734238	rs138963541	0.1458	0.01718	0.7945	20	44632225	A	G		rs11591147	rs12034789	0.08591	0.7187	0.14	1	55728522	G	A		rs1412444	rs116850651	0.7175	0.4973	0.91	10	90936651	A	C		rs1537371	rs6475612	0.03407	0.01112	0.151	0.001089	9	22152580	A	G
	rs6734238	rs139164714	0.04781	8.762e-06	0.006687	20	44479583	C	T		rs11591147	rs12035319	0.3225	0.3888	0.99	1	55742746	C	T		rs1412444	rs116861378	0.5832	0.5036	0.53	10	91229260	G	A		rs1537371	rs6475613	0.01204	0.08471	0.1828	0.4683	9	22152643	T	G
	rs6734238	rs139248246	0.7721	0.505	0.5671	20	44646926	C	T		rs11591147	rs12037220	0.3677	0.6408	0.52	1	55369645	A	G		rs1412444	rs116873652	0.8897	0.6414	0.026	10	91064092	T	A		rs1537371	rs6475614	0.179	0.009559	0.6083	0.03314	9	22153265	C	T
	rs6734238	rs13925	0.4211	2.168e-55	5.778e-54	20	44644965	A	G		rs11591147	rs12039195	0.5253	0.06401	0.034	1	55720674	T	C		rs1412444	rs116879175	0.6689	0.5249	0.73	10	91052166	A	G		rs1537371	rs6475616	0.02559	0.1857	0.2703	0.3012	9	22162560	G	A
	rs6734238	rs139273801	0.3133	0.8974	0.8975	20	44364213	A	G		rs11591147	rs12039405	0.486	0.8368	0.52	1	55366584	A	G		rs1412444	rs116898043	0.6744	0.106	0.14	10	91244880	A	G		rs1537371	rs66478960	1.284e-29	0.000135	5.423e-05	4.118e-06	9	22086826	A	G
	rs6734238	rs139393795	0.008714	0.05735	0.1637	20	44428561	A	G		rs11591147	rs12039466	0.3605	0.695	0.52	1	55366750	A	G		rs1412444	rs116902589	0.07766	0.8981	0.31	10	90831883	G	A		rs1537371	rs66524586	0.08752	0.906	0.7589	0.1838	9	21893823	C	A
	rs6734238	rs139401012	0.06616	7.464e-05	2.466e-05	20	44752339	G	C		rs11591147	rs12041433	0.1403	0.6454	0.13	1	55738097	T	C		rs1412444	rs116909655	0.3402	0.9576	0.17	10	91207801	G	C		rs1537371	rs67222036	0.08102	0.8086	0.8333	0.6003	9	21861903	G	T
	rs6734238	rs139489508	0.6061	0.3281	0.7124	20	44474645	T	G		rs11591147	rs12041469	0.1283	0.6658	0.15	1	55738215	G	C		rs1412444	rs116912521	0.8799	0.01791	0.57	10	91129708	A	G		rs1537371	rs679038	2.72e-28	6.457e-06	7.539e-06	1.391e-10	9	22029080	A	G
	rs6734238	rs139518651	3.058e-06	5.978e-12	1.444e-16	20	44602487	T	G		rs11591147	rs12042996	0.5972	0.8794	0.43	1	55345706	A	C		rs1412444	rs116955536	0.6368	0.5466	0.41	10	91228609	A	G		rs1537371	rs7019778	0.5178	0.02532	0.001398	0.5084	9	22134651	C	A
	rs6734238	rs139689930	0.0006968	1.968e-07	0.0001502	20	44586781	T	G		rs11591147	rs12043331	0.3816	0.8056	0.39	1	55305881	C	G		rs1412444	rs116957189	0.894	0.01945	0.56	10	91112128	T	C		rs1537371	rs7020996	0.0002357	0.705	0.2916	0.09829	9	22129579	T	C
	rs6734238	rs13969	1.151e-09	6.817e-22	2.31e-31	20	44642833	A	C		rs11591147	rs12043403	0.1016	0.302	0.75	1	55431933	C	T		rs1412444	rs117002385	0.4072	0.06527	0.74	10	91044703	T	C		rs1537371	rs7021613	0.4744	0.7799	0.2022	0.3615	9	22295054	G	A
	rs6734238	rs139740365	0.5747	0.3682	0.917	20	44762220	T	C		rs11591147	rs12046679	0.4002	1.223e-10	0.018	1	55490176	G	A		rs1412444	rs117006745	0.5422	0.1852	0.81	10	90794302	G	A		rs1537371	rs7022408	0.003807	0.5928	0.1041	0.11	9	21851838	A	C
	rs6734238	rs139822611	0.09055	3.63e-05	0.006278	20	44711854	A	G		rs11591147	rs12048828	0.3683	0.9424	0.61	1	55735734	T	C		rs1412444	rs117007968	0.5266	0.6014	0.82	10	91102007	T	C		rs1537371	rs7026112	0.002433	0.7063	0.1251	0.06096	9	21852181	T	G
	rs6734238	rs139824725	0.0004727	0.000653	0.1475	20	44624117	T	C		rs11591147	rs12058263	0.5721	0.1846	0.62	1	55298508	T	C		rs1412444	rs117011210	0.7969	0.7038	0.38	10	91077026	T	C		rs1537371	rs7026735	0.0941	0.0394	0.6669	0.06035	9	22141269	T	C
	rs6734238	rs139931236	0.113	0.0002902	6.232e-05	20	44483984	A	C		rs11591147	rs12059490	0.7632	0.117	0.34	1	55424067	G	C		rs1412444	rs117035161	0.8867	0.009952	0.43	10	91185654	T	C		rs1537371	rs7027048	4.158e-25	0.0001691	2.241e-06	2.587e-07	9	22053709	G	A
	rs6734238	rs139943611	0.6818	0.000995	5.141e-05	20	44535705	C	T		rs11591147	rs12061498	0.5795	0.1664	0.4	1	55270814	C	G		rs1412444	rs117041874	0.2466	0.6489	0.62	10	90797819	T	C		rs1537371	rs7027950	1.554e-21	0.0003161	6.888e-06	3.075e-07	9	22048391	T	C
	rs6734238	rs139953093	1.652e-11	5.78e-248	1.84e-190	20	44559748	T	G		rs11591147	rs12062838	0.1632	0.3328	0.86	1	55442357	G	A		rs1412444	rs117043243	0.7542	0.5326	0.55	10	91201987	A	C		rs1537371	rs7028211	0.01462	0.8609	0.6584	0.3438	9	21900977	G	A
	rs6734238	rs139958852	0.918	0.396	0.5897	20	44469141	A	G		rs11591147	rs12063029	0.5471	0.02822	0.9	1	55708738	A	G		rs1412444	rs117120061	0.6091	0.8576	0.5	10	91240059	T	C		rs1537371	rs7028213	0.2327	0.02615	0.8357	0.05821	9	22157360	G	T
	rs6734238	rs140089512	0.8787	0.4881	0.04012	20	44530402	A	G		rs11591147	rs12067125	0.2734	0.9336	0.67	1	55325309	G	T		rs1412444	rs117211926	0.5476	0.8458	0.048	10	91175364	A	C		rs1537371	rs7028268	1.168e-37	1.497e-08	8.424e-07	7.807e-10	9	22048414	A	G
	rs6734238	rs140284693	0.318	0.5675	0.01362	20	44429005	G	A		rs11591147	rs12067569	9.654e-06	0.0002128	0.71	1	55528629	A	G		rs1412444	rs117233891	0.7705	0.9698	0.64	10	90849169	T	A		rs1537371	rs7028570	3.011e-21	0.0006221	6.045e-06	2.79e-07	9	22048683	A	G
	rs6734238	rs140327885	0.8466	0.002037	0.3703	20	44701692	C	G		rs11591147	rs12068840	0.7904	0.08628	0.47	1	55275630	G	C		rs1412444	rs117261124	0.9283	0.1765	0.24	10	90897021	A	C		rs1537371	rs7030641	2.151e-31	2.113e-05	1.814e-05	1.794e-11	9	22054040	C	T
	rs6734238	rs140505516	0.01601	0.02935	0.1158	20	44388409	A	G		rs11591147	rs12069079	0.2602	0.6368	0.055	1	55652791	G	A		rs1412444	rs117261609	0.7142	0.4075	0.91	10	90867041	T	C		rs1537371	rs7031125	0.1086	0.9155	0.6298	0.1319	9	22179409	T	G
	rs6734238	rs140525904	0.7173	0.01188	0.0004756	20	44628066	A	G		rs11591147	rs12071742	0.03679	0.02069	0.031	1	55747825	A	G		rs1412444	rs117291946	0.3181	0.9374	0.91	10	91131302	G	C		rs1537371	rs7032094	0.5479	0.5651	0.3577	0.4371	9	22267985	A	G
	rs6734238	rs140529886	0.121	1.528e-06	0.1182	20	44675295	C	G		rs11591147	rs12073137	0.1678	0.5245	0.91	1	55442132	T	C		rs1412444	rs117349513	0.9289	0.2662	0.61	10	90969878	A	G		rs1537371	rs7033903	0.0512	0.1498	0.2284	0.2564	9	22155090	G	A
	rs6734238	rs1406826	1.109e-06	3.359e-22	1.795e-08	20	44707364	G	A		rs11591147	rs12075602	0.2571	0.3302	0.32	1	55479198	A	G		rs1412444	rs117361942	0.8953	0.07007	0.55	10	91252629	T	A		rs1537371	rs7036656	1.445e-05	0.003189	0.03288	0.05967	9	21990457	C	T
	rs6734238	rs1406827	0.000641	1.393e-09	0.003369	20	44698339	T	C		rs11591147	rs12077094	0.3156	0.2375	0.64	1	55286853	A	G		rs1412444	rs117374346	0.8645	0.01942	0.58	10	91124544	A	G		rs1537371	rs7039105	0.07504	0.05558	0.2312	0.4411	9	21855096	T	G
	rs6734238	rs140778201	0.862	0.01258	0.005047	20	44491567	A	G		rs11591147	rs12077294	0.7868	0.003148	0.26	1	55471769	C	T		rs1412444	rs117376141	0.2945	0.5003	0.22	10	91212538	T	C		rs1537371	rs7041895	0.02985	0.05149	0.2308	0.001677	9	22162794	C	A
	rs6734238	rs140888894	0.7938	0.2102	0.5195	20	44661106	T	C		rs11591147	rs12077527	0.5815	0.1788	0.53	1	55267612	T	C		rs1412444	rs117384490	0.3704	0.05957	0.23	10	90938691	A	T		rs1537371	rs7042302	0.003526	0.6148	0.1218	0.06113	9	21852191	C	T
	rs6734238	rs141095788	0.2104	0.00963	0.1125	20	44721662	A	C		rs11591147	rs12079542	0.6956	0.09507	0.69	1	55281006	T	A		rs1412444	rs117388049	0.5689	0.5116	0.52	10	91213392	T	C		rs1537371	rs7044807	0.2113	0.7618	0.8426	0.7647	9	21895157	C	T
	rs6734238	rs141266510	0.2829	0.07667	0.03839	20	44412482	T	C		rs11591147	rs12081312	0.1682	0.476	0.63	1	55370174	G	A		rs1412444	rs117390958	0.4409	0.9528	0.33	10	91056154	G	C		rs1537371	rs7045424	0.02358	0.05237	0.1191	0.4759	9	22154009	T	C
	rs6734238	rs141401174	0.9266	5.211e-23	9.278e-09	20	44613521	G	A		rs11591147	rs12081926	0.5899	0.1672	0.41	1	55270655	T	C		rs1412444	rs117411033	0.9114	0.01753	0.55	10	91116177	A	G		rs1537371	rs7045760	0.2949	0.9521	0.1904	0.2315	9	22288404	A	G
	rs6734238	rs141482992	0.8074	0.197	0.04352	20	44547721	A	G		rs11591147	rs12081935	0.6081	0.1693	0.52	1	55270711	T	C		rs1412444	rs117423008	0.9508	0.9394	0.2	10	91244090	C	A		rs1537371	rs7047414	0.2478	0.7712	0.4322	0.003178	9	22151412	A	C
	rs6734238	rs141497767	0.9846	1.511e-39	1.863e-17	20	44390940	T	C		rs11591147	rs12086676	0.4552	0.9	0.61	1	55738663	T	C		rs1412444	rs117434675	0.3822	0.3129	0.15	10	91203091	A	G		rs1537371	rs7047631	0.9631	0.8551	0.07285	0.9403	9	22334336	A	G
	rs6734238	rs141506562	0.5705	0.02253	0.0005456	20	44618949	A	G		rs11591147	rs12090229	0.1729	0.6457	0.048	1	55665502	T	C		rs1412444	rs117452712	0.5103	0.8121	0.89	10	91185523	T	C		rs1537371	rs7047648	0.8795	0.04463	0.1543	0.2361	9	21857244	G	A
	rs6734238	rs141517553	0.09791	0.002215	0.0006642	20	44354349	T	A		rs11591147	rs12092697	0.5009	0.222	0.85	1	55288852	T	C		rs1412444	rs117466980	0.35	0.457	0.73	10	90791918	T	G		rs1537371	rs7047899	0.08077	0.6019	0.5595	0.1231	9	21857303	T	C
	rs6734238	rs141953199	0.04383	5.483e-06	2.525e-06	20	44367334	A	G		rs11591147	rs12093385	0.4266	0.8779	0.048	1	55477821	A	C		rs1412444	rs117485125	0.3981	0.09261	0.21	10	90838320	A	G		rs1537371	rs7049105	9.502e-23	0.0004152	3.386e-05	2.724e-06	9	22028801	G	A
	rs6734238	rs141960198	0.5853	0.6554	0.7005	20	44305317	C	T		rs11591147	rs12095947	0.2443	0.4619	0.27	1	55479106	G	C		rs1412444	rs117540119	0.8957	0.3978	0.86	10	90871213	G	A		rs1537371	rs716579	0.8082	0.8175	0.1455	0.9648	9	22336242	A	G
	rs6734238	rs142216665	0.7749	0.1777	0.1394	20	44722859	T	C		rs11591147	rs12116486	0.2253	0.7903	0.99	1	55313552	C	T		rs1412444	rs117542894	0.5999	0.5654	0.86	10	91113070	T	C		rs1537371	rs716580	0.7317	0.4102	0.4675	0.9443	9	22336434	G	A
	rs6734238	rs142226722	0.8716	4.504e-07	0.001811	20	44592321	A	G		rs11591147	rs12117612	0.4054	0.9575	0.66	1	55435971	G	A		rs1412444	rs117548198	0.6154	0.1349	0.28	10	90820832	C	A		rs1537371	rs717326	2.362e-05	0.02657	0.1704	0.09744	9	21958524	C	T
	rs6734238	rs142383532	0.2281	0.001054	3.487e-05	20	44442789	C	A		rs11591147	rs12117617	0.519	0.5164	0.28	1	55323809	A	G		rs1412444	rs117578788	0.793	0.9452	0.24	10	90756937	T	C		rs1537371	rs72652409	5.748e-11	0.01557	0.1524	0.04148	9	22083994	A	C
	rs6734238	rs142414385	8.887e-05	0.4004	0.7496	20	44405504	T	C		rs11591147	rs12117661	5.723e-07	1.396e-19	0.00012	1	55487346	G	C		rs1412444	rs117590095	0.0832	0.1669	0.17	10	91082996	T	A		rs1537371	rs72656732	0.1675	0.5797	0.2594	0.6278	9	22150193	C	A
	rs6734238	rs142484675	3.244e-05	0.7156	0.0002212	20	44389064	T	C		rs11591147	rs12117844	0.2161	0.3853	0.64	1	55376516	T	A		rs1412444	rs117592064	0.7477	0.7305	0.78	10	90787531	A	G		rs1537371	rs72656768	0.1611	0.6213	0.2381	0.6577	9	22154967	T	G
	rs6734238	rs142512921	0.01829	0.0002402	2.816e-07	20	44485005	A	C		rs11591147	rs12118376	0.7893	0.7717	0.66	1	55385727	C	T		rs1412444	rs117592526	0.8252	0.7543	0.71	10	90847569	T	C		rs1537371	rs72656797	0.1121	0.4862	0.2619	0.6402	9	22158772	A	G
	rs6734238	rs142527107	0.1845	0.9115	0.7811	20	44566086	G	C		rs11591147	rs12118786	0.2607	0.0223	0.41	1	55255871	C	T		rs1412444	rs117621443	0.591	0.8811	0.01	10	91232540	A	G		rs1537371	rs72658408	0.09424	0.5627	0.2028	0.5461	9	22160051	A	G
	rs6734238	rs142681224	0.7888	0.444	0.6545	20	44677048	C	T		rs11591147	rs12119804	0.4817	0.8784	0.99	1	55337446	C	T		rs1412444	rs117638769	0.9578	0.3315	0.56	10	91081302	A	G		rs1537371	rs72658409	0.1155	0.9964	0.02729	0.01073	9	22160087	T	C
	rs6734238	rs142884508	0.6792	3.267e-06	8.279e-07	20	44438253	C	A		rs11591147	rs12122351	0.5352	0.1907	0.37	1	55324326	C	T		rs1412444	rs117650846	0.1638	0.8359	0.17	10	90832806	G	A		rs1537371	rs72658478	0.9664	0.8523	0.3715	0.5034	9	22174105	T	C
	rs6734238	rs143181472	0.257	0.07902	0.002999	20	44461126	G	A		rs11591147	rs12123143	0.9882	0.8008	0.58	1	55453856	C	T		rs1412444	rs117665253	0.737	0.01417	0.63	10	91097471	T	C		rs1537371	rs72691585	0.122	0.8026	0.5373	0.3723	9	21884425	C	A
	rs6734238	rs143229106	0.9516	0.03747	0.002678	20	44374485	G	C		rs11591147	rs12123495	0.4692	0.2084	0.39	1	55334428	C	G		rs1412444	rs117665936	0.512	0.8244	0.1	10	91195576	T	G		rs1537371	rs72691587	0.1271	0.8049	0.5591	0.09282	9	21884552	G	A
	rs6734238	rs143358342	0.3747	0.04392	0.3913	20	44473782	A	C		rs11591147	rs12123513	0.6902	0.1804	0.62	1	55265268	C	T		rs1412444	rs117681618	0.1633	0.3442	0.04	10	90930211	A	G		rs1537371	rs72691594	0.1002	0.8579	0.9582	0.3702	9	21905429	G	A
	rs6734238	rs143395477	0.4849	0.007495	0.2481	20	44348859	T	G		rs11591147	rs12125145	0.7929	0.6565	0.45	1	55351725	A	G		rs1412444	rs117700587	0.6076	0.526	0.54	10	91230876	G	A		rs1537371	rs7341786	1.394e-78	2.54e-13	5.287e-20	3.745e-21	9	22112241	A	C
	rs6734238	rs143404754	0.01298	0.001055	6.129e-07	20	44474618	A	G		rs11591147	rs12125177	0.7056	0.7527	0.36	1	55342788	A	T		rs1412444	rs117708705	0.6636	0.7041	0.54	10	91210343	A	G		rs1537371	rs7341791	8.029e-88	2.395e-13	6.085e-20	1.425e-20	9	22112427	A	G
	rs6734238	rs143491521	0.26	8.662e-16	3.76e-07	20	44605186	T	C		rs11591147	rs12125449	0.2067	0.2892	0.56	1	55376844	T	C		rs1412444	rs117749994	0.7288	0.6932	0.53	10	91228885	C	T		rs1537371	rs73440467	0.1321	0.8906	0.739	0.1707	9	21902343	A	G
	rs6734238	rs143569934	0.7736	0.01901	0.0004928	20	44620516	A	C		rs11591147	rs12126037	0.3322	0.8303	0.75	1	55440867	T	C		rs1412444	rs117778868	0.2472	0.1106	0.7	10	91045474	T	C		rs1537371	rs73444955	0.1879	0.7944	0.2543	0.1243	9	22234669	G	A
	rs6734238	rs143816960	0.09746	7.191e-10	3.261e-05	20	44364576	A	G		rs11591147	rs12126186	0.8547	0.4063	0.49	1	55412669	A	G		rs1412444	rs117779845	0.7676	0.2475	0.55	10	90940676	G	A		rs1537371	rs74655961	0.02202	0.2021	0.7524	0.4058	9	22054164	G	A
	rs6734238	rs143834101	0.7721	1.176e-09	0.0005418	20	44443846	T	A		rs11591147	rs12126259	0.2209	0.02775	0.43	1	55257774	G	C		rs1412444	rs117798912	0.2591	0.2954	0.23	10	91056174	A	G		rs1537371	rs756641	0.4187	0.855	0.6153	0.9285	9	21902354	A	C
	rs6734238	rs143834352	0.99	1.351e-06	0.001648	20	44447519	T	G		rs11591147	rs12126906	0.1257	0.8698	0.15	1	55388698	T	C		rs1412444	rs117828925	0.725	0.7666	0.41	10	90781908	C	G		rs1537371	rs76213463	0.07947	0.1553	0.7757	0.2514	9	22040839	A	G
	rs6734238	rs143849535	0.03938	0.0301	0.8599	20	44478619	A	G		rs11591147	rs12129816	0.1917	0.4241	0.75	1	55333213	G	A		rs1412444	rs117828975	0.8678	0.7988	0.87	10	90834146	C	T		rs1537371	rs76559415	0.6249	0.5602	0.1877	0.5798	9	22304045	C	T
	rs6734238	rs143925881	0.7972	0.1567	0.1523	20	44764502	A	G		rs11591147	rs12130511	0.2746	0.06879	0.44	1	55256019	T	C		rs1412444	rs117860958	0.1216	0.3794	0.84	10	91251099	A	G		rs1537371	rs77283072	7.643e-05	0.1307	0.004465	0.1016	9	22060833	A	G
	rs6734238	rs144146513	0.02703	0.0009235	0.2692	20	44529502	C	T		rs11591147	rs12130799	0.2787	0.4137	0.92	1	55663372	G	A		rs1412444	rs117890701	0.6503	0.8125	0.048	10	91156373	C	T		rs1537371	rs77284052	0.01681	0.1612	0.7746	0.2213	9	22025885	T	C
	rs6734238	rs144164168	0.01826	1.13e-20	1.3e-16	20	44476037	T	C		rs11591147	rs12130886	0.6734	0.4987	0.61	1	55337770	T	C		rs1412444	rs117905959	0.5431	0.07227	0.65	10	91087997	T	G		rs1537371	rs77728904	0.1026	0.4456	0.647	0.7218	9	22057530	C	A
	rs6734238	rs144267552	0.623	0.8941	0.3142	20	44733236	T	C		rs11591147	rs12131767	0.6937	0.1695	0.71	1	55368155	A	G		rs1412444	rs117915357	0.638	0.3234	0.88	10	91108270	C	T		rs1537371	rs77920300	0.01212	0.1664	0.7049	0.2119	9	22012441	T	C
	rs6734238	rs144361303	0.6846	0.3338	0.9929	20	44662876	C	T		rs11591147	rs12131951	0.6941	0.7678	0.58	1	55752329	A	G		rs1412444	rs117931947	0.5003	0.06585	0.24	10	90794566	T	C		rs1537371	rs78266932	1.732e-09	0.0173	0.563	0.06119	9	22035579	A	G
	rs6734238	rs144373758	0.003121	1.572e-11	2.792e-11	20	44628604	G	A		rs11591147	rs12131972	0.1469	0.6871	0.59	1	55368837	A	G		rs1412444	rs117933108	0.7314	0.01468	0.6	10	91093048	G	C		rs1537371	rs7846733	0.5798	0.07691	0.1784	0.9253	9	22329713	T	C
	rs6734238	rs144385348	0.9676	6.802e-07	0.0008195	20	44418244	A	G		rs11591147	rs12133305	0.2638	0.9194	0.63	1	55324150	T	C		rs1412444	rs117969171	0.6343	0.8539	0.043	10	91164478	A	G		rs1537371	rs7847069	0.4416	0.04713	0.1603	0.7442	9	22329863	A	G
	rs6734238	rs144543415	0.2515	0.0204	0.06519	20	44792599	T	C		rs11591147	rs12133596	0.5527	0.9364	0.29	1	55285809	C	T		rs1412444	rs117981517	0.1036	0.6354	0.84	10	91138546	T	C		rs1537371	rs7849231	0.1801	0.008164	0.6605	0.02663	9	22152401	T	C
	rs6734238	rs144579748	0.1919	0.3496	0.1176	20	44613194	A	G		rs11591147	rs12134118	0.5555	0.01845	0.048	1	55474772	C	T		rs1412444	rs117997602	0.7015	0.001041	0.26	10	91063241	C	T		rs1537371	rs7849302	0.1132	0.02515	0.7461	0.03785	9	22143377	C	T
	rs6734238	rs144601272	0.2853	0.07593	0.001166	20	44403673	T	A		rs11591147	rs12135036	0.3348	0.64	0.38	1	55371543	A	G		rs1412444	rs118025778	0.8624	0.1101	0.45	10	90910855	G	A		rs1537371	rs7849930	0.0607	0.3962	0.6084	0.5501	9	21916121	A	G
	rs6734238	rs144858460	0.3832	2.521e-44	6.274e-19	20	44647851	T	C		rs11591147	rs12136248	0.4874	0.1234	0.44	1	55302389	T	G		rs1412444	rs118026226	0.333	0.1727	0.39	10	90832376	G	C		rs1537371	rs7852128	0.2831	0.0864	0.7452	0.4917	9	21925855	G	T
	rs6734238	rs144948683	0.01769	0.01467	0.0105	20	44644582	T	C		rs11591147	rs12136600	0.01675	0.001023	0.37	1	55521195	T	C		rs1412444	rs118053599	0.7537	0.2725	0.85	10	90887700	T	C		rs1537371	rs7852234	0.2869	0.1211	0.6362	0.6699	9	21925903	G	T
	rs6734238	rs145026700	0.2696	3.706e-13	1.474e-11	20	44624683	T	C		rs11591147	rs12137364	0.2524	0.4476	0.7	1	55333865	T	C		rs1412444	rs118071917	0.8796	0.01791	0.57	10	91129637	A	C		rs1537371	rs7853090	2.033e-32	1.808e-05	1.401e-05	7.953e-12	9	22056295	T	C
	rs6734238	rs145138367	0.4896	7.907e-17	1.792e-06	20	44670214	T	C		rs11591147	rs12138467	0.8212	0.4743	0.8	1	55746285	G	A		rs1412444	rs118094914	0.9525	0.7705	0.75	10	91222905	T	C		rs1537371	rs7853123	0.05099	0.02665	0.1385	0.4135	9	22153360	A	G
	rs6734238	rs145436463	0.5667	0.002959	0.006893	20	44484491	A	G		rs11591147	rs12138592	0.3944	0.1415	0.83	1	55623757	A	G		rs1412444	rs118103570	0.4185	0.1743	0.74	10	91031840	A	T		rs1537371	rs7853527	0.1202	0.4233	0.1016	0.243	9	22241296	A	G
	rs6734238	rs145475351	0.01629	0.000213	2.963e-07	20	44490977	C	G		rs11591147	rs12138834	0.8915	0.2584	0.33	1	55410879	T	C		rs1412444	rs118106875	0.2458	0.003386	0.089	10	90917325	G	C		rs1537371	rs7853656	0.9565	0.2862	0.6608	0.02029	9	22144530	G	T
	rs6734238	rs145490755	0.8601	0.00195	0.5357	20	44571017	A	G		rs11591147	rs12138835	0.8519	0.3912	0.43	1	55410888	T	C		rs1412444	rs11812383	0.8031	0.4431	0.55	10	90891700	A	G		rs1537371	rs7854623	0.4103	0.05024	0.8279	0.04932	9	22162193	G	T
	rs6734238	rs145570500	0.02472	0.1819	0.4305	20	44664006	T	C		rs11591147	rs12138937	0.7455	0.8412	0.39	1	55729790	T	C		rs1412444	rs11812412	0.7859	0.5435	0.55	10	90889667	T	A		rs1537371	rs7854890	0.1551	0.8378	0.5989	0.09854	9	21877175	G	A
	rs6734238	rs145654825	0.5461	0.3135	0.1907	20	44648391	A	G		rs11591147	rs12138938	0.5434	0.8714	0.42	1	55729801	G	C		rs1412444	rs11812685	0.3802	0.7189	0.44	10	90816659	T	G		rs1537371	rs7856219	0.134	0.02245	0.8967	0.03282	9	22150261	C	T
	rs6734238	rs145727419	0.3764	0.01079	0.5044	20	44471839	A	C		rs11591147	rs12141358	0.3198	0.09053	0.81	1	55303782	T	G		rs1412444	rs11812866	0.7857	0.5505	0.55	10	90889974	C	T		rs1537371	rs78572337	1.019e-08	0.03395	0.5676	0.05696	9	22036055	A	G
	rs6734238	rs145778874	0.8365	0.6887	0.422	20	44721654	G	C		rs11591147	rs12141474	0.208	0.6822	0.56	1	55417988	T	C		rs1412444	rs11812888	0.182	0.0518	0.68	10	90957546	T	G		rs1537371	rs7857345	1.444e-35	2.355e-07	3.734e-07	1.898e-10	9	22087473	T	C
	rs6734238	rs145802687	0.0004806	2.177e-11	6.714e-08	20	44599553	C	T		rs11591147	rs12141475	0.2018	0.6828	0.56	1	55417989	T	C		rs1412444	rs11813428	0.5151	0.09561	0.57	10	90867011	T	A		rs1537371	rs7859207	0.07994	0.5954	0.7582	0.2139	9	21911952	C	A
	rs6734238	rs145867482	0.05966	0.01025	0.3047	20	44491328	C	G		rs11591147	rs12141717	0.106	0.7824	0.14	1	55388480	A	G		rs1412444	rs118136501	0.6942	0.1791	0.55	10	90867616	T	C		rs1537371	rs7859353	0.04757	0.7871	0.2168	0.4107	9	22237616	A	G
	rs6734238	rs145873752	3.772e-05	0.3617	3.897e-05	20	44388819	A	G		rs11591147	rs12143028	0.008134	0.03343	0.34	1	55648688	C	G		rs1412444	rs11813977	0.2068	0.8954	0.65	10	90989547	A	G		rs1537371	rs7859362	4.69e-90	1.537e-14	5.58e-21	1.373e-20	9	22105927	T	C
	rs6734238	rs145978446	0.02939	0.1694	0.1012	20	44348649	C	G		rs11591147	rs12145273	0.4893	0.2376	0.64	1	55285931	T	C		rs1412444	rs11814143	0.8905	0.4921	0.67	10	90895426	A	G		rs1537371	rs7859407	0.1018	0.7107	0.2121	0.4251	9	22237843	A	C
	rs6734238	rs146073272	0.07607	0.1932	0.483	20	44693468	C	T		rs11591147	rs12145545	0.07235	0.6846	0.21	1	55388384	C	T		rs1412444	rs11814535	0.9121	0.7203	0.25	10	90813135	T	C		rs1537371	rs7859532	0.4678	0.3109	0.9946	0.3657	9	22142956	A	C
	rs6734238	rs146107583	0.2391	0.02632	0.2389	20	44422334	A	G		rs11591147	rs12145624	0.2192	0.7457	0.58	1	55427833	T	C		rs1412444	rs11814536	0.747	0.5912	0.41	10	90813136	G	C		rs1537371	rs7859727	1.68e-95	1.975e-15	7.667e-21	8.71e-21	9	22102165	T	C
	rs6734238	rs146153465	3.472e-05	6.273e-05	0.01588	20	44497587	A	C		rs11591147	rs12145898	0.2193	0.03264	0.45	1	55258337	C	T		rs1412444	rs11814780	0.3647	0.6612	0.41	10	90826390	A	G		rs1537371	rs7862936	0.2189	0.1941	0.7767	0.9267	9	22143133	G	A
	rs6734238	rs146195314	0.7753	0.8523	0.9857	20	44715512	A	G		rs11591147	rs122283	0.4218	0.6599	0.012	1	55262451	A	G		rs1412444	rs11815246	0.9388	0.7278	0.2	10	90796947	A	G		rs1537371	rs7863846	0.3799	0.04523	0.876	0.07348	9	22168128	T	C
	rs6734238	rs146219386	0.2209	0.9683	0.9679	20	44415559	T	C		rs11591147	rs12239399	0.08001	0.006912	0.087	1	55719042	T	A		rs1412444	rs11815318	0.9268	0.9562	0.24	10	90797373	A	G		rs1537371	rs7864275	0.1016	0.05205	0.2242	0.002161	9	22161212	T	C
	rs6734238	rs146257732	0.634	9.782e-06	0.003426	20	44643789	A	G		rs11591147	rs12239911	0.3728	0.01096	0.026	1	55723756	A	C		rs1412444	rs118160469	0.9835	0.2916	1	10	91186699	A	T		rs1537371	rs7865618	1.329e-29	4.981e-06	7.484e-06	1.133e-10	9	22031005	G	A
	rs6734238	rs146434552	0.2308	0.02406	0.004928	20	44625965	T	C		rs11591147	rs12401534	0.2673	0.4466	0.1	1	55682082	T	C		rs1412444	rs118163048	0.9644	0.7412	0.5	10	91117776	G	C		rs1537371	rs7866783	1.265e-31	1.504e-05	1.11e-05	8.612e-12	9	22056359	A	G
	rs6734238	rs146436482	0.2093	0.03068	0.004392	20	44619802	T	C		rs11591147	rs12402232	0.4485	0.6087	0.87	1	55365619	A	C		rs1412444	rs118171372	0.8313	0.7301	0.88	10	90947809	T	C		rs1537371	rs7871127	0.08813	0.4915	0.2325	0.1771	9	21856777	T	C
	rs6734238	rs146800819	0.01613	0.001096	8.575e-07	20	44471683	T	C		rs11591147	rs12402488	0.02358	0.009077	0.1	1	55431750	G	C		rs1412444	rs11817333	0.791	0.4806	0.52	10	90893554	A	C		rs1537371	rs7871143	0.4266	0.03679	0.1637	0.9325	9	22328194	T	C
	rs6734238	rs146849744	0.7031	0.4799	0.4313	20	44327595	G	A		rs11591147	rs12404395	0.809	0.8987	0.19	1	55499940	T	C		rs1412444	rs11818965	0.2716	0.1047	0.43	10	90816535	C	T		rs1537371	rs7872794	0.9793	0.8486	0.1499	0.8885	9	22346105	T	G
	rs6734238	rs147042920	0.3638	3.206e-06	0.001643	20	44665889	C	T		rs11591147	rs12404626	0.133	0.2952	0.74	1	55273386	G	T		rs1412444	rs11819073	0.003879	0.1908	0.0042	10	91133008	T	C		rs1537371	rs7872798	0.9222	0.8556	0.07907	0.9263	9	22337197	T	C
	rs6734238	rs147089698	0.9893	0.1646	0.6957	20	44375056	C	T		rs11591147	rs12407308	0.4919	0.4297	0.89	1	55288103	C	A		rs1412444	rs11819743	0.3439	0.6912	0.42	10	90849160	T	A		rs1537371	rs7873035	0.8896	0.9512	0.08582	0.9204	9	22337323	T	C
	rs6734238	rs147149640	0.4038	8.648e-15	3.618e-06	20	44558238	C	G		rs11591147	rs12408192	0.9768	0.5961	0.42	1	55433843	A	G		rs1412444	rs12217507	0.7202	0.183	0.93	10	90922828	A	G		rs1537371	rs7873445	0.9646	0.8721	0.06057	0.9229	9	22337671	T	G
	rs6734238	rs147171454	9.819e-05	0.4759	0.9161	20	44474627	T	C		rs11591147	rs12408454	0.9507	0.5774	0.42	1	55434003	A	G		rs1412444	rs12218492	0.8962	0.7122	0.31	10	90896022	C	G		rs1537371	rs7874604	4.812e-23	0.0002402	2.04e-06	0.0002194	9	22054690	C	T
	rs6734238	rs147204976	0.3625	7.601e-12	6.823e-16	20	44591710	A	G		rs11591147	rs12408725	0.6508	0.005297	0.071	1	55610975	G	A		rs1412444	rs12218515	0.2112	0.232	0.57	10	91054291	G	C		rs1537371	rs79182326	0.01424	0.1155	0.8034	0.243	9	22034267	T	C
	rs6734238	rs147236514	0.145	5.886e-20	2.682e-09	20	44497183	A	G		rs11591147	rs12409228	0.0791	0.07365	0.13	1	55725176	T	C		rs1412444	rs12219735	0.663	0.2072	0.91	10	90922890	T	C		rs1537371	rs79241413	0.1496	0.5089	0.2225	0.5461	9	22157519	G	T
	rs6734238	rs147277993	0.01883	0.7253	0.3609	20	44493586	T	G		rs11591147	rs12409233	0.02285	0.01155	0.094	1	55436599	C	G		rs1412444	rs12219764	0.6235	0.6805	0.63	10	91211531	A	G		rs1537371	rs79985856	0.01563	0.137	0.798	0.2408	9	22033824	T	C
	rs6734238	rs147282660	0.7255	0.08038	0.8323	20	44317477	G	A		rs11591147	rs12409699	0.2577	0.1676	0.23	1	55684019	G	A		rs1412444	rs12220939	0.865	0.2683	0.93	10	91085368	T	G		rs1537371	rs80166549	0.01434	0.1427	0.7873	0.2711	9	22041155	G	A
	rs6734238	rs147395635	0.5317	0.5313	0.9208	20	44362653	A	G		rs11591147	rs12409734	0.5275	0.2765	0.53	1	55365636	G	A		rs1412444	rs12221046	0.1363	0.3749	0.63	10	91039583	T	G		rs1537371	rs8181047	2.177e-20	3.166e-06	6.922e-06	3.323e-11	9	22064465	A	G
	rs6734238	rs147445647	0.06343	0.0605	0.006325	20	44407905	A	G		rs11591147	rs12409889	0.8646	0.9359	0.14	1	55318862	T	G		rs1412444	rs12221293	0.2748	0.5239	0.41	10	90863913	G	A		rs1537371	rs8181050	5.237e-32	4.363e-07	2.843e-06	3.408e-13	9	22064391	G	A
	rs6734238	rs147560657	0.6235	0.2122	0.787	20	44731446	G	A		rs11591147	rs12410207	0.1768	0.4993	0.54	1	55414537	G	C		rs1412444	rs12240489	0.9004	0.2505	0.89	10	91003903	T	C		rs1537371	rs828576	0.1445	0.2553	0.7491	0.4842	9	22191189	T	C
	rs6734238	rs147656614	0.2481	0.8434	0.1509	20	44754765	T	C		rs11591147	rs125034	0.2308	0.7644	0.41	1	55355109	G	A		rs1412444	rs12240908	0.6909	0.1292	0.49	10	90894739	C	A		rs1537371	rs828577	0.04194	0.3666	0.4079	0.04482	9	22193922	A	G
	rs6734238	rs147793637	0.5067	0.02219	0.005704	20	44459142	C	T		rs11591147	rs12563471	0.3513	0.7695	0.37	1	55309281	T	C		rs1412444	rs12241837	0.7836	0.1287	0.54	10	90886543	A	G		rs1537371	rs828578	0.03044	0.3941	0.7351	0.8501	9	22182939	A	G
	rs6734238	rs147842287	0.202	0.02376	0.004279	20	44625763	A	G		rs11591147	rs12563485	0.3503	0.7375	0.3	1	55309443	T	C		rs1412444	rs12242229	0.2538	0.1295	0.37	10	90822283	A	G		rs1537371	rs852700	0.1599	0.3409	0.7055	0.4437	9	22184018	T	C
	rs6734238	rs147976936	0.4235	0.3363	0.05686	20	44517888	G	A		rs11591147	rs12563927	0.6882	0.3152	0.09	1	55381195	T	C		rs1412444	rs12242873	0.532	0.5579	0.99	10	91088064	C	G		rs1537371	rs861189	0.3455	0.279	0.5974	0.03347	9	22185252	A	G
	rs6734238	rs148003941	0.3727	0.003102	0.04072	20	44799821	C	T		rs11591147	rs12565785	0.3969	0.7411	0.57	1	55363336	A	G		rs1412444	rs12243051	0.3922	0.7077	0.8	10	91118426	A	G		rs1537371	rs864347	0.04794	0.4157	0.7255	0.8516	9	22185092	A	G
	rs6734238	rs148087725	0.5279	0.3001	0.1741	20	44651009	C	T		rs11591147	rs12566351	0.213	0.1817	0.46	1	55365913	A	G		rs1412444	rs12243721	0.4202	0.8065	0.79	10	91126901	G	A		rs1537371	rs9298834	0.386	0.03228	0.162	0.7477	9	22325460	C	A
	rs6734238	rs148136295	0.626	0.2964	0.4212	20	44510813	T	C		rs11591147	rs12569142	0.3508	0.7664	0.37	1	55309279	C	A		rs1412444	rs12243856	0.4238	0.8207	0.83	10	91127085	T	A		rs1537371	rs9406784	0.4153	0.03365	0.1636	0.9417	9	22322430	T	C
	rs6734238	rs148151259	0.332	0.005453	0.004362	20	44390563	A	G		rs11591147	rs12569161	0.3488	0.7781	0.32	1	55309433	G	A		rs1412444	rs12244167	0.03921	0.9152	0.65	10	90850932	G	A		rs1537371	rs9406785	0.5574	0.04068	0.2051	0.7976	9	22322678	G	A
	rs6734238	rs148215912	0.002159	0.7734	0.4198	20	44412299	A	G		rs11591147	rs12724445	0.2138	0.7616	0.58	1	55428304	A	C		rs1412444	rs12244233	0.004415	0.2567	0.0043	10	91124029	T	G		rs1537371	rs9406787	0.7966	0.2321	0.2846	0.9374	9	22340159	T	C
	rs6734238	rs148342289	0.4556	5.654e-09	3.919e-08	20	44757526	T	C		rs11591147	rs12725171	0.3182	0.07784	0.98	1	55301684	T	G		rs1412444	rs12244506	0.5059	0.6414	0.95	10	91094375	A	G		rs1537371	rs9407973	0.5621	0.0664	0.2525	0.839	9	22319728	A	G
	rs6734238	rs148395349	0.354	0.005064	0.8208	20	44744524	A	G		rs11591147	rs12725873	0.1685	0.9673	0.84	1	55423064	G	A		rs1412444	rs12244713	0.2553	0.0693	0.41	10	90830468	T	C		rs1537371	rs9407974	0.4593	0.08348	0.1916	0.9052	9	22330415	G	A
	rs6734238	rs148448921	0.03505	0.5907	0.3236	20	44753814	A	G		rs11591147	rs12727760	0.3174	0.6364	0.4	1	55351100	A	G		rs1412444	rs12245107	0.5786	0.02322	0.088	10	91059159	A	G		rs1537371	rs943394	0.8558	0.5965	0.05633	0.8996	9	22332703	A	G
	rs6734238	rs148484458	0.7503	1.26e-07	1.009e-07	20	44792715	C	T		rs11591147	rs12732125	0.02169	2.775e-06	0.14	1	55470153	T	C		rs1412444	rs12245131	0.6607	0.06615	0.88	10	91072575	T	A		rs1537371	rs943395	0.733	0.7951	0.1398	0.9371	9	22332998	A	G
	rs6734238	rs148534553	0.1932	0.8344	0.1467	20	44359566	T	C		rs11591147	rs12732413	0.2015	0.66	0.46	1	55364852	A	G		rs1412444	rs12245538	0.6088	0.3365	0.78	10	90958765	A	G		rs1537371	rs943399	0.07629	0.8831	0.126	0.6363	9	22228945	G	T
	rs6734238	rs148564344	0.8399	0.208	0.3492	20	44694763	T	C		rs11591147	rs12733295	0.3748	0.06085	0.19	1	55357897	A	G		rs1412444	rs12245646	0.4307	0.8051	0.79	10	91127362	C	T		rs1537371	rs944031	0.592	0.3951	0.02367	0.9384	9	22334145	T	G
	rs6734238	rs148650095	0.678	0.0001617	0.0003161	20	44720143	A	G		rs11591147	rs12733906	0.07684	0.6413	0.66	1	55373383	T	A		rs1412444	rs12245731	0.4532	0.1291	0.78	10	91052126	T	C		rs1537371	rs944797	4.26e-89	1.873e-11	2.001e-20	2.756e-16	9	22115286	T	C
	rs6734238	rs148674138	0.5407	0.0001607	0.01113	20	44470575	A	G		rs11591147	rs12735085	0.1201	0.8803	0.49	1	55731856	T	C		rs1412444	rs12246521	0.2458	0.01313	0.27	10	91006485	T	C		rs1537371	rs944799	6.016e-25	0.0001472	4.711e-06	2.547e-07	9	22050613	G	A
	rs6734238	rs148693004	0.2559	0.8116	0.789	20	44402272	A	G		rs11591147	rs12739394	0.4329	1.487e-10	0.01	1	55489082	C	G		rs1412444	rs12246667	0.07355	0.04192	0.68	10	90976646	T	C		rs1537371	rs944800	3.172e-20	3.276e-05	6.062e-06	2.183e-10	9	22050898	A	G
	rs6734238	rs1487309	0.1682	2.104e-10	7.666e-12	20	44305173	A	C		rs11591147	rs12739506	0.4012	1.135e-10	0.011	1	55488989	G	A		rs1412444	rs12247966	6.354e-08	5.618e-13	1.7e-08	10	91012563	C	A		rs1537371	rs944802	0.2769	0.7189	0.8374	0.01589	9	22155709	T	C
	rs6734238	rs1487310	0.7769	0.3441	0.6702	20	44308789	C	T		rs11591147	rs12739979	0.08882	0.001854	0.37	1	55496648	T	C		rs1412444	rs12247969	1.969e-06	8.841e-15	5.6e-08	10	91012564	C	A		rs1537371	rs954399	0.4503	0.0554	0.9858	0.09407	9	22170983	A	C
	rs6734238	rs148731069	0.02577	0.01825	0.002386	20	44493724	A	G		rs11591147	rs12742408	0.4345	0.003945	0.12	1	55755532	T	G		rs1412444	rs12248185	0.2569	0.07056	0.42	10	90837274	T	C		rs1537371	rs9632885	1.351e-64	1.371e-12	5.033e-17	4.845e-16	9	22072638	A	G
	rs6734238	rs1487312	0.1575	1.806e-10	2.907e-12	20	44314033	A	G		rs11591147	rs12744008	0.2765	0.1169	0.39	1	55708584	C	T		rs1412444	rs12248331	0.006312	0.233	0.0037	10	91095752	A	G		rs1537371	rs9657608	2.483e-05	0.02592	0.1517	0.09307	9	21956230	T	C
	rs6734238	rs1487314	0.0001224	0.1812	4.507e-06	20	44356303	T	C		rs11591147	rs12745865	0.3392	0.849	0.83	1	55423047	T	C		rs1412444	rs12249064	0.5867	0.07124	0.45	10	90874397	T	A		rs1537371	rs974336	0.02621	0.1134	0.5378	0.08482	9	22006348	T	C
	rs6734238	rs1487315	0.000121	0.1784	4.78e-06	20	44356283	C	T		rs11591147	rs12745883	0.3464	0.4834	0.98	1	55423088	T	C		rs1412444	rs12249543	0.9323	0.5207	0.97	10	90804220	G	A		rs1537371	rs9987689	0.3375	0.0306	0.6602	0.0344	9	22173676	G	A
	rs6734238	rs1487316	0.0001236	0.1844	4.959e-06	20	44356280	G	A		rs11591147	rs12747477	0.001761	5.154e-06	0.016	1	55448248	A	G		rs1412444	rs12249661	0.6464	0.107	0.53	10	91114071	T	C
	rs6734238	rs1487317	0.0002473	0.1684	1.795e-06	20	44352740	A	G		rs11591147	rs12748266	4.016e-06	1.818e-16	0.0016	1	55494017	C	T		rs1412444	rs12249707	0.647	0.1069	0.53	10	91114085	A	C
	rs6734238	rs148773337	0.0001372	3.466e-22	6.431e-23	20	44539057	A	C		rs11591147	rs12750160	0.005601	3.283e-05	0.005	1	55674000	T	C		rs1412444	rs12249929	0.6534	0.1071	0.53	10	91114412	A	C
	rs6734238	rs148788003	0.03046	8.761e-10	4.078e-06	20	44365831	A	G		rs11591147	rs12754095	0.3546	0.7675	0.38	1	55303752	T	A		rs1412444	rs12250157	0.2789	0.5554	0.95	10	90866452	A	G
	rs6734238	rs148838484	0.8027	1.293e-05	0.07587	20	44415212	A	G		rs11591147	rs12754654	0.07342	0.9239	0.43	1	55738143	G	A		rs1412444	rs12250369	0.01559	0.4782	1	10	90808338	A	C
	rs6734238	rs148881630	0.753	0.01112	0.0003935	20	44620359	C	T		rs11591147	rs12755049	0.07273	0.7473	0.43	1	55738163	A	G		rs1412444	rs12250550	0.4315	0.7818	0.77	10	91127046	A	G
	rs6734238	rs149074578	0.11	2.677e-32	1.179e-32	20	44625065	A	C		rs11591147	rs12755222	0.07054	0.9178	0.43	1	55738258	C	G		rs1412444	rs12250610	0.4317	0.7926	0.77	10	91127098	T	G
	rs6734238	rs149220320	0.8205	0.8767	0.9721	20	44725598	T	C		rs11591147	rs12759982	0.5562	0.9562	0.77	1	55383708	A	T		rs1412444	rs12250945	0.5502	0.04453	0.68	10	90935206	G	A
	rs6734238	rs149322221	0.309	7.805e-05	0.0001359	20	44775074	A	G		rs11591147	rs12760373	0.1046	0.2839	0.79	1	55593708	T	C		rs1412444	rs12251678	0.4638	0.7312	0.8	10	91114812	T	C
	rs6734238	rs149384674	0.1985	0.5532	0.01351	20	44497371	A	T		rs11591147	rs13312	0.718	0.004845	0.31	1	55532742	G	C		rs1412444	rs12252455	0.6597	0.7548	0.97	10	91071127	C	A
	rs6734238	rs149472337	0.0003541	0.3011	5.239e-05	20	44353611	C	T		rs11591147	rs13353010	0.3225	0.09859	0.34	1	55655054	C	A		rs1412444	rs12253268	0.2821	0.09347	0.42	10	90835266	C	T
	rs6734238	rs149487415	0.1265	3.47e-95	9.805e-46	20	44585054	G	A		rs11591147	rs13353012	0.3458	0.1492	0.39	1	55656088	G	A		rs1412444	rs12254883	0.2504	0.07147	0.42	10	90835570	A	T
	rs6734238	rs149501574	0.4367	0.2924	0.3219	20	44637156	T	C		rs11591147	rs13373956	0.3013	0.6375	0.77	1	55324869	T	G		rs1412444	rs12254937	0.03562	0.0303	0.74	10	90956430	A	C
	rs6734238	rs149507133	0.1889	1.452e-22	5.304e-12	20	44365250	T	A		rs11591147	rs13375783	0.2168	0.7617	0.58	1	55424613	C	T		rs1412444	rs12255221	0.5618	0.9762	0.32	10	91091717	T	C
	rs6734238	rs149582236	0.3614	0.0005858	1.104e-05	20	44662840	T	C		rs11591147	rs13375940	0.2439	0.114	0.47	1	55553996	C	T		rs1412444	rs12255504	0.005668	0.2293	0.004	10	91092189	G	C
	rs6734238	rs149707697	0.000241	0.4282	0.8884	20	44521237	C	T		rs11591147	rs13376071	0.2178	0.08862	0.43	1	55529671	T	C		rs1412444	rs12255890	0.007748	0.6151	0.56	10	90803603	A	G
	rs6734238	rs149720880	0.0001268	0.4036	0.9864	20	44474775	A	G		rs11591147	rs13376590	0.2855	0.1399	0.59	1	55622333	C	A		rs1412444	rs12256540	0.4321	0.7921	0.79	10	91129673	A	G
	rs6734238	rs149765203	0.6901	0.08334	0.5684	20	44565497	C	T		rs11591147	rs13376676	0.1942	0.1144	0.48	1	55534995	G	C		rs1412444	rs12256980	0.5421	0.2772	0.94	10	91100257	A	G
	rs6734238	rs149916151	0.01695	0.000238	7.758e-07	20	44498576	A	G		rs11591147	rs137886411	0.6581	0.02534	0.24	1	55525722	A	G		rs1412444	rs12257062	0.7002	0.222	0.79	10	91053361	C	T
	rs6734238	rs149993165	0.7444	0.6551	0.8875	20	44326333	T	C		rs11591147	rs137975088	0.7563	0.6754	0.2	1	55559038	C	G		rs1412444	rs12257092	0.2902	0.5384	0.6	10	90782827	T	A
	rs6734238	rs150012102	0.09844	0.7539	0.6646	20	44647278	A	G		rs11591147	rs138053071	0.2918	0.1429	0.54	1	55593356	G	A		rs1412444	rs12257915	5.064e-05	3.308e-11	0.012	10	90992729	C	T
	rs6734238	rs150094982	0.1904	0.007147	0.442	20	44636545	G	T		rs11591147	rs138341177	0.1288	0.8184	0.18	1	55511179	C	A		rs1412444	rs12257967	0.02545	0.9843	0.93	10	90808340	T	A
	rs6734238	rs150162335	0.03593	0.01022	0.1475	20	44509482	G	A		rs11591147	rs138483078	0.01968	5.347e-07	0.0032	1	55489240	A	G		rs1412444	rs12258103	0.027	0.6095	0.35	10	90817359	A	C
	rs6734238	rs150178787	0.4288	0.1692	0.6976	20	44390227	T	C		rs11591147	rs138604594	0.7307	0.732	0.39	1	55309700	A	G		rs1412444	rs12258120	0.466	0.1977	0.78	10	91014351	G	A
	rs6734238	rs150246930	0.1866	0.08995	0.02148	20	44793947	T	C		rs11591147	rs138678393	0.4574	0.04501	0.38	1	55654564	T	C		rs1412444	rs12259825	0.4207	0.7331	0.8	10	91118661	G	C
	rs6734238	rs150346154	0.2979	0.01077	0.02458	20	44731998	C	T		rs11591147	rs138779133	0.3057	0.006935	0.13	1	55604404	G	A		rs1412444	rs12259887	0.421	0.7331	0.79	10	91118777	T	C
	rs6734238	rs150442147	0.5482	0.01214	0.005134	20	44391298	A	G		rs11591147	rs138850490	0.1874	0.3812	0.063	1	55407244	C	T		rs1412444	rs12259938	0.46	0.01272	0.022	10	91058605	T	C
	rs6734238	rs150546304	0.698	0.06598	0.0182	20	44322169	C	T		rs11591147	rs138856381	0.5957	0.01024	0.073	1	55542694	T	C		rs1412444	rs12260227	0.643	0.02008	0.079	10	91059127	A	C
	rs6734238	rs150562795	0.8235	1.499e-08	3.954e-10	20	44761324	A	G		rs11591147	rs138981210	0.001399	0.5316	0.75	1	55547334	T	C		rs1412444	rs12260691	0.713	0.467	0.052	10	91077440	C	G
	rs6734238	rs150606708	0.2327	0.4549	0.2434	20	44365572	G	T		rs11591147	rs138981696	0.9452	0.9642	0.22	1	55367408	T	C		rs1412444	rs12261436	0.01191	0.01061	0.73	10	90919135	T	C
	rs6734238	rs150617589	0.7195	0.005358	0.3596	20	44722905	T	C		rs11591147	rs139003571	0.3321	0.01395	0.13	1	55624236	A	C		rs1412444	rs12261913	0.2368	0.02212	0.034	10	91059485	A	C
	rs6734238	rs150627642	7.731e-05	1.822e-07	1.039e-06	20	44605807	T	C		rs11591147	rs139023111	0.3132	0.3847	0.8	1	55364950	G	C		rs1412444	rs12262734	0.8923	0.2682	0.99	10	91011159	C	A
	rs6734238	rs150692129	0.009046	0.0001026	1.023e-07	20	44513048	T	C		rs11591147	rs139267354	0.7242	0.08217	0.11	1	55678190	G	A		rs1412444	rs12262765	0.8527	0.3079	0.56	10	91247079	G	A
	rs6734238	rs150772561	0.8322	0.2257	0.5125	20	44324880	A	G		rs11591147	rs139322660	0.897	0.2647	0.72	1	55452469	A	G		rs1412444	rs12262813	0.3903	0.2755	0.53	10	91037605	T	G
	rs6734238	rs150774764	0.9615	0.01332	0.06051	20	44382716	A	G		rs11591147	rs139373313	0.7385	0.4482	0.46	1	55685213	G	T		rs1412444	rs12263019	0.4639	0.7319	0.8	10	91116102	A	T
	rs6734238	rs150812464	0.03373	1.592e-09	2.136e-08	20	44454034	A	G		rs11591147	rs139625781	0.843	0.01538	0.66	1	55703627	A	G		rs1412444	rs12263584	0.4516	0.9673	0.76	10	91126045	A	C
	rs6734238	rs150934252	0.5429	0.3077	0.1882	20	44648411	G	T		rs11591147	rs139937783	0.8801	0.3969	0.45	1	55671478	C	A		rs1412444	rs12263989	0.8831	0.1067	0.53	10	91114174	A	G
	rs6734238	rs150963743	5.685e-05	0.2942	0.8906	20	44504258	G	A		rs11591147	rs140159446	0.8922	0.5551	0.94	1	55381738	T	C		rs1412444	rs12265323	0.1192	0.5314	0.9	10	90884013	A	G
	rs6734238	rs151019328	0.542	0.9619	0.7851	20	44754222	G	A		rs11591147	rs140572487	0.338	0.4785	0.78	1	55708671	G	C		rs1412444	rs12265332	0.6189	0.1092	0.48	10	90884053	A	G
	rs6734238	rs151096325	0.1986	0.04334	0.1779	20	44762648	G	C		rs11591147	rs140604768	0.3455	0.3381	0.59	1	55667642	G	A		rs1412444	rs12265769	0.03606	0.02812	0.73	10	90956971	C	T
	rs6734238	rs151153088	0.9139	0.1878	0.4906	20	44610444	T	C		rs11591147	rs140607242	0.4519	0.5958	0.36	1	55589925	C	T		rs1412444	rs12267215	0.5805	0.3933	0.66	10	91132984	T	C
	rs6734238	rs151155732	0.2679	0.1424	0.4041	20	44531682	T	C		rs11591147	rs140634875	0.9279	0.8644	0.71	1	55365858	A	G		rs1412444	rs12267584	0.8186	0.9882	0.52	10	91002542	G	C
	rs6734238	rs151222236	0.2713	0.1017	0.001789	20	44471207	G	C		rs11591147	rs140730540	0.2793	0.5334	0.4	1	55699091	T	A		rs1412444	rs12267943	0.6432	0.1034	0.53	10	91115715	T	G
	rs6734238	rs151229662	0.7965	0.6642	0.39	20	44789143	C	G		rs11591147	rs140775231	0.9843	0.1809	0.74	1	55460589	T	C		rs1412444	rs12268223	0.8356	0.321	0.81	10	90815329	T	G
	rs6734238	rs151234167	0.8003	0.7873	0.7868	20	44320772	T	C		rs11591147	rs140843939	0.2849	0.03862	0.27	1	55536327	T	C		rs1412444	rs12268333	0.8442	0.9819	0.27	10	91123567	C	T
	rs6734238	rs151316830	0.08811	0.02527	0.03667	20	44485248	A	G		rs11591147	rs140861960	0.934	0.6064	0.76	1	55405594	C	T		rs1412444	rs12268958	0.263	0.4556	0.38	10	91228608	T	C
	rs6734238	rs1516579	0.01842	0.8321	0.07936	20	44407144	T	A		rs11591147	rs140990454	0.6895	0.1721	0.39	1	55700948	A	T		rs1412444	rs12269110	0.5587	0.6474	0.76	10	91118823	C	T
	rs6734238	rs1516580	1.518e-05	2.528e-22	5.638e-22	20	44517360	T	C		rs11591147	rs141014	0.4978	0.1316	0.74	1	55299139	T	C		rs1412444	rs12354466	0.1317	0.6703	0.83	10	90789422	T	A
	rs6734238	rs1535043	0.3735	0.1087	6.857e-05	20	44767724	A	T		rs11591147	rs141142609	0.5416	0.8022	0.5	1	55593812	G	T		rs1412444	rs12355223	0.5306	0.4966	0.89	10	90796350	T	A
	rs6734238	rs1535044	0.00249	3.012e-09	4.303e-09	20	44739156	A	G		rs11591147	rs141143908	0.1608	0.2745	0.051	1	55404975	C	T		rs1412444	rs12356008	0.00809	0.4388	0.0069	10	91169436	G	A
	rs6734238	rs1535045	0.02035	0.003694	0.1255	20	44748099	T	C		rs11591147	rs141331308	0.5868	0.1462	0.53	1	55493816	C	T		rs1412444	rs12357387	0.389	0.5724	0.89	10	91080854	T	C
	rs6734238	rs1537028	0.0005636	1.145e-09	0.005541	20	44691350	G	T		rs11591147	rs141430256	0.4547	0.0252	0.37	1	55578259	C	G		rs1412444	rs12358054	0.008452	0.1107	0.26	10	90983288	C	T
	rs6734238	rs1569721	7.871e-06	0.0003091	4.527e-05	20	44768710	T	C		rs11591147	rs141439283	0.2346	0.03666	0.21	1	55616997	T	G		rs1412444	rs12359362	0.1933	0.1875	0.46	10	90753145	C	G
	rs6734238	rs1569722	0.001244	1.813e-09	0.01006	20	44726237	T	C		rs11591147	rs141551095	0.3059	0.9371	0.94	1	55721648	G	C		rs1412444	rs12359411	0.005167	0.2782	0.22	10	90980910	A	T
	rs6734238	rs1569723	5.004e-14	0.03366	2.8e-05	20	44742064	C	A		rs11591147	rs141833162	0.9366	0.8541	0.64	1	55489697	T	C		rs1412444	rs12359459	0.8575	0.8916	0.41	10	91223352	G	A
	rs6734238	rs1586437	0.008307	2.755e-07	2.04e-15	20	44340031	A	C		rs11591147	rs141853621	0.1473	0.8063	0.32	1	55578805	T	C		rs1412444	rs12359655	0.4163	0.9304	0.36	10	91016755	C	T
	rs6734238	rs1586438	0.5383	0.0002877	0.0006729	20	44340019	A	G		rs11591147	rs141871954	0.992	0.8621	0.8	1	55380676	A	G		rs1412444	rs12359678	0.7123	0.3769	0.29	10	90878645	A	G
	rs6734238	rs1601715	0.0097	8.541e-07	3.204e-13	20	44342949	A	G		rs11591147	rs141952508	0.5417	0.6703	0.63	1	55365446	G	A		rs1412444	rs12360110	0.4454	0.6428	0.93	10	90796905	A	C
	rs6734238	rs1685195	0.0001669	0.1684	3.321e-06	20	44359847	C	T		rs11591147	rs142116310	0.6302	0.1953	0.57	1	55536386	A	G		rs1412444	rs12360387	0.8002	0.7456	0.35	10	90802628	T	C
	rs6734238	rs1685196	0.0001709	0.16	3.274e-06	20	44359735	T	C		rs11591147	rs142236283	0.1483	0.1639	0.28	1	55502146	A	G		rs1412444	rs12411452	0.4996	0.9301	0.49	10	90780607	A	G
	rs6734238	rs1685198	0.002051	0.4508	0.0007425	20	44370929	T	C		rs11591147	rs142318450	0.0733	0.8253	0.12	1	55561224	G	A		rs1412444	rs12411483	0.5011	0.959	0.49	10	90780910	T	G
	rs6734238	rs16985435	0.2573	0.4102	0.1621	20	44667931	T	C		rs11591147	rs142355436	0.3183	0.1867	0.74	1	55456727	A	T		rs1412444	rs12411636	0.5516	0.3125	0.89	10	90789424	A	T
	rs6734238	rs16985442	1.291e-06	1.631e-05	4.919e-07	20	44671875	G	C		rs11591147	rs142404984	0.4244	0.4036	0.96	1	55287862	T	C		rs1412444	rs12412019	0.8099	0.1376	0.65	10	90792757	C	G
	rs6734238	rs16985456	0.9219	0.005729	0.002368	20	44701824	C	A		rs11591147	rs142471898	0.6859	0.09872	0.39	1	55707946	C	T		rs1412444	rs12412701	0.4997	0.9687	0.49	10	90782323	T	C
	rs6734238	rs16990589	0.002185	0.000832	0.03315	20	44335893	A	T		rs11591147	rs142557233	0.1764	0.3571	0.052	1	55358948	T	A		rs1412444	rs12415680	0.4961	0.9649	0.49	10	90780737	T	A
	rs6734238	rs16990679	0.002838	7.055e-07	5.688e-06	20	44372581	C	T		rs11591147	rs142745675	0.1568	0.8338	0.23	1	55466975	A	G		rs1412444	rs12415827	7.082e-06	0.0006093	0.15	10	90984032	A	G
	rs6734238	rs16990761	0.01855	0.7841	0.08942	20	44408428	G	A		rs11591147	rs142791622	0.393	0.1412	0.14	1	55494890	A	G		rs1412444	rs12416581	0.5037	0.5768	0.46	10	90780440	A	G
	rs6734238	rs16990776	0.003912	0.169	0.4051	20	44413485	G	A		rs11591147	rs142870512	0.7687	0.8065	0.7	1	55712400	T	C		rs1412444	rs12570042	0.6953	0.1759	0.5	10	90793388	A	G
	rs6734238	rs16990934	0.0002661	8.088e-07	1.353e-05	20	44553194	C	T		rs11591147	rs143201914	0.3176	0.6644	0.11	1	55313334	T	C		rs1412444	rs12570154	0.7773	0.1611	0.87	10	90951027	C	T
	rs6734238	rs16990949	7.961e-05	4.3e-07	2.773e-06	20	44575493	T	C		rs11591147	rs143238292	0.742	0.09436	0.57	1	55685906	G	C		rs1412444	rs12720435	0.7733	0.431	0.3	10	90768018	G	A
	rs6734238	rs16990951	0.1869	9.054e-60	3.026e-33	20	44578674	A	T		rs11591147	rs143383215	0.5806	0.5179	0.75	1	55327446	A	G		rs1412444	rs12720436	0.003135	0.4946	0.32	10	90768825	G	A
	rs6734238	rs16990964	0.3133	1.526e-20	4.935e-17	20	44590732	A	G		rs11591147	rs143402560	0.6623	0.2704	0.93	1	55341292	A	G		rs1412444	rs12761410	0.5013	0.2231	0.88	10	91041098	T	C
	rs6734238	rs16990971	0.2498	5.928e-15	4.322e-16	20	44601293	G	A		rs11591147	rs143426946	0.2661	0.118	0.31	1	55555251	T	C		rs1412444	rs12764746	0.06914	0.01723	0.00037	10	91080773	G	T
	rs6734238	rs16991010	2.742e-09	0.003263	0.5471	20	44652314	C	A		rs11591147	rs143512698	0.03463	0.5298	0.59	1	55285038	A	G		rs1412444	rs12765339	0.9932	0.3614	0.24	10	90892094	A	G
	rs6734238	rs16991024	0.208	0.3541	0.5602	20	44677124	G	T		rs11591147	rs143576760	0.545	0.5863	0.79	1	55667458	G	A		rs1412444	rs12766862	0.03672	0.4435	0.042	10	91092648	C	G
	rs6734238	rs16991026	0.2508	0.9876	0.9013	20	44679839	G	A		rs11591147	rs143583677	0.755	0.9945	0.92	1	55724341	A	G		rs1412444	rs12770042	0.7808	0.2333	0.27	10	90883691	A	G
	rs6734238	rs16991058	0.1648	4.636e-06	0.0002636	20	44702167	T	G		rs11591147	rs143598769	0.009907	0.9794	0.82	1	55745877	C	T		rs1412444	rs12770067	0.7834	0.2321	0.27	10	90883736	T	G
	rs6734238	rs16991062	0.6431	0.4908	0.3985	20	44706281	G	T		rs11591147	rs143646411	0.8078	0.207	0.79	1	55556974	C	T		rs1412444	rs12771090	0.7286	0.3221	0.41	10	91117850	G	A
	rs6734238	rs16991072	0.688	0.4656	0.3527	20	44724281	T	C		rs11591147	rs143953913	0.9036	0.7642	0.74	1	55488431	G	C		rs1412444	rs12772449	0.003682	0.3258	0.024	10	91075506	T	C
	rs6734238	rs16991114	0.2549	6.228e-15	0.04635	20	44767100	G	A		rs11591147	rs144036322	0.5527	0.745	0.25	1	55492632	T	C		rs1412444	rs12772488	0.8667	0.1738	0.28	10	90883822	T	A
	rs6734238	rs170800	0.3714	0.7649	0.06198	20	44336856	C	T		rs11591147	rs144123331	0.911	0.8293	0.74	1	55385444	A	G		rs1412444	rs12772500	0.5616	0.1483	0.27	10	90944004	G	A
	rs6734238	rs1711189	2.636e-05	0.1788	3.162e-06	20	44381973	A	G		rs11591147	rs144201766	0.4667	0.5135	1	1	55377887	A	G		rs1412444	rs12772604	0.9893	0.3557	0.23	10	90892100	C	T
	rs6734238	rs1711194	0.01359	0.2566	3.86e-05	20	44442908	A	G		rs11591147	rs144504185	0.7321	0.7886	0.53	1	55366522	A	G		rs1412444	rs12774419	0.07293	0.2077	0.0041	10	91202800	T	C
	rs6734238	rs1711196	0.005621	0.9008	0.004718	20	44367821	A	G		rs11591147	rs144558125	0.3104	0.02247	0.35	1	55703734	T	C		rs1412444	rs12775232	0.3437	0.7221	0.85	10	90784418	T	C
	rs6734238	rs1711203	1.512e-05	0.3954	1.012e-05	20	44385389	A	G		rs11591147	rs144636305	0.0472	0.4046	0.66	1	55610300	G	A		rs1412444	rs12777374	0.855	0.02046	0.23	10	90866902	T	A
	rs6734238	rs1711204	1.366e-05	0.1817	4.462e-06	20	44387473	A	G		rs11591147	rs144656223	0.8595	0.4906	0.96	1	55713731	C	T		rs1412444	rs12777813	0.7954	0.1708	0.29	10	90883801	C	T
	rs6734238	rs17344810	0.07769	0.1249	0.06852	20	44680493	A	G		rs11591147	rs145075626	0.2871	0.2596	0.45	1	55479043	G	C		rs1412444	rs12780342	8.203e-06	0.0003571	0.17	10	90981876	T	C
	rs6734238	rs1736493	0.1371	0.6883	0.1463	20	44530634	G	A		rs11591147	rs145181152	0.5824	0.1861	0.55	1	55664987	C	A		rs1412444	rs12781453	0.002443	0.3324	0.022	10	91140869	A	G
	rs6734238	rs17365711	0.8955	0.1135	0.5742	20	44395664	T	C		rs11591147	rs145205693	0.2183	0.7671	0.52	1	55423723	G	A		rs1412444	rs12781505	0.003897	0.5677	0.0099	10	91181033	G	C
	rs6734238	rs17380117	0.003846	7.003e-13	2.901e-15	20	44734371	G	A		rs11591147	rs145249652	0.3911	0.5964	0.91	1	55417946	T	G		rs1412444	rs12782207	0.5787	0.8885	0.95	10	90998466	T	C
	rs6734238	rs17381472	6.59e-11	0.7578	0.2349	20	44782428	T	C		rs11591147	rs145308120	0.7379	0.008185	0.054	1	55580439	T	C		rs1412444	rs12783790	0.6216	0.9484	0.54	10	91119012	A	T
	rs6734238	rs1739126	2.054e-05	0.181	3.345e-06	20	44381915	C	A		rs11591147	rs145391209	0.1352	0.247	0.17	1	55462672	A	G		rs1412444	rs1317361	0.7009	0.4978	0.63	10	90879304	G	A
	rs6734238	rs1739137	0.01178	0.000293	7.305e-05	20	44359830	C	G		rs11591147	rs145395831	0.7811	0.8097	0.67	1	55490346	T	A		rs1412444	rs1319096	0.8634	0.7008	0.19	10	90806623	A	G
	rs6734238	rs17436246	0.7495	0.711	0.9594	20	44333888	G	C		rs11591147	rs145533708	0.6364	0.08578	0.46	1	55379829	T	C		rs1412444	rs1319097	0.9388	0.9722	0.25	10	90806521	A	C
	rs6734238	rs17446462	0.02538	0.006313	0.06053	20	44506661	A	G		rs11591147	rs145558556	0.5385	0.1335	0.87	1	55317688	T	G		rs1412444	rs1331147	0.3951	0.653	0.86	10	91224329	T	G
	rs6734238	rs17446511	0.02034	0.004912	0.06566	20	44507307	C	T		rs11591147	rs145560841	0.4666	0.1764	0.33	1	55383449	G	A		rs1412444	rs1332324	0.1593	0.244	0.13	10	91033614	T	C
	rs6734238	rs17447545	7.409e-10	1.38e-221	5.2e-171	20	44547068	G	A		rs11591147	rs145593216	0.3188	0.9678	0.2	1	55642426	C	T		rs1412444	rs1332325	0.05235	0.4927	0.11	10	91017363	A	G
	rs6734238	rs17448653	1.145e-27	4.536e-16	4.793e-12	20	44594575	T	C		rs11591147	rs145609142	0.1439	0.08361	0.4	1	55277346	G	C		rs1412444	rs1332326	7.434e-13	5.73e-28	2.7e-07	10	91011692	T	G
	rs6734238	rs17448680	3.072e-07	4.76e-79	1.286e-70	20	44594726	C	T		rs11591147	rs145653024	0.5113	0.521	0.52	1	55351290	T	C		rs1412444	rs1332327	3.137e-12	1.531e-34	1.3e-08	10	91011681	T	C
	rs6734238	rs17450969	0.0776	3.36e-06	0.0003088	20	44693897	A	G		rs11591147	rs145750095	0.7723	0.9871	0.75	1	55424959	A	G		rs1412444	rs1332328	7.742e-16	3.39e-34	1.2e-08	10	91011458	T	C
	rs6734238	rs17463884	0.07553	5.426e-06	0.0003844	20	44701287	T	C		rs11591147	rs145793607	0.003772	0.006119	0.79	1	55720083	A	C		rs1412444	rs1332329	3.924e-18	1.578e-33	3.5e-08	10	91003419	C	A
	rs6734238	rs17464657	0.1041	6.884e-06	0.0006037	20	44725488	T	C		rs11591147	rs146068590	0.7574	0.5363	0.77	1	55404100	T	A		rs1412444	rs1332330	0.008856	0.2675	0.0069	10	91088796	T	A
	rs6734238	rs174745	4.027e-05	2.774e-22	2.262e-20	20	44475413	A	G		rs11591147	rs146094030	0.8508	0.892	0.71	1	55365838	T	C		rs1412444	rs1332334	0.4263	0.5475	0.95	10	91102579	T	C
	rs6734238	rs17576	1.057e-08	7.26e-24	1.289e-31	20	44640225	G	A		rs11591147	rs146095994	0.9192	0.7981	0.8	1	55406837	G	C		rs1412444	rs1344234	0.8178	0.06309	0.05	10	90877345	A	C
	rs6734238	rs17577	0.4071	7.806e-53	1.368e-50	20	44643111	A	G		rs11591147	rs146273942	0.05617	0.06954	0.27	1	55453841	A	G		rs1412444	rs13500	0.08682	0.322	0.4	10	90973492	A	G
	rs6734238	rs17841916	0.03121	0.09471	0.02966	20	44744722	C	T		rs11591147	rs146346813	0.3095	0.01217	0.15	1	55639812	C	A		rs1412444	rs138097828	0.3713	0.8726	0.33	10	90778187	A	G
	rs6734238	rs1800686	0.01866	0.003848	0.1249	20	44746403	A	G		rs11591147	rs146448550	0.04927	0.7461	0.39	1	55651138	T	A		rs1412444	rs138354395	0.1234	0.9812	0.44	10	91100042	A	G
	rs6734238	rs1805088	0.3933	0.2276	0.1577	20	44637624	T	C		rs11591147	rs146480899	0.2487	0.001507	0.13	1	55483477	G	A		rs1412444	rs138416629	0.3006	0.4031	0.53	10	91168444	C	A
	rs6734238	rs180824064	0.08699	0.0001105	6.633e-05	20	44721012	C	T		rs11591147	rs146602281	0.8739	0.8965	0.53	1	55493814	G	A		rs1412444	rs138424280	0.6278	0.7064	0.76	10	91241437	A	T
	rs6734238	rs1810322	0.2921	2.223e-20	4.628e-15	20	44553704	A	G		rs11591147	rs146621180	0.8111	0.767	0.71	1	55326466	A	G		rs1412444	rs138489667	0.0395	0.8142	0.64	10	90897538	T	A
	rs6734238	rs1810323	0.006031	0.0107	0.9721	20	44553567	C	A		rs11591147	rs146642265	0.7374	0.919	0.67	1	55396035	C	T		rs1412444	rs138528933	0.9507	0.005082	0.48	10	91077906	T	C
	rs6734238	rs181181934	0.337	0.03709	0.04948	20	44786915	A	G		rs11591147	rs146669274	0.2939	0.2804	0.97	1	55727687	A	T		rs1412444	rs138582760	0.1705	0.6282	0.55	10	90798615	C	T
	rs6734238	rs181727132	0.5464	3.111e-06	1.897e-06	20	44588535	A	G		rs11591147	rs146741639	0.6643	0.5098	0.23	1	55515334	T	G		rs1412444	rs138685850	0.1057	0.8465	0.57	10	90859857	T	C
	rs6734238	rs181729518	0.2771	0.07505	0.4759	20	44721435	T	C		rs11591147	rs146763006	0.02305	0.06703	0.51	1	55552754	G	A		rs1412444	rs138784354	0.1902	0.9081	0.61	10	91075186	G	A
	rs6734238	rs181855268	0.1258	0.5012	0.9803	20	44514398	G	A		rs11591147	rs1469344	0.273	0.6463	0.34	1	55386167	T	C		rs1412444	rs138941156	0.1196	0.2525	0.55	10	90949134	G	T
	rs6734238	rs181885638	0.1643	0.7298	0.1012	20	44599422	A	G		rs11591147	rs146948866	0.9122	0.8608	0.71	1	55365860	C	T		rs1412444	rs138949365	0.1722	0.7637	0.38	10	90902300	C	A
	rs6734238	rs181914932	0.7687	0.0007989	0.0007533	20	44561279	C	T		rs11591147	rs147023952	0.704	0.6487	0.51	1	55383632	G	A		rs1412444	rs138979563	0.000106	0.1044	0.25	10	91067047	G	A
	rs6734238	rs182282247	0.08956	9.626e-17	8.425e-21	20	44730041	A	G		rs11591147	rs147119694	0.6424	0.9815	0.48	1	55487686	T	C		rs1412444	rs139029633	0.9225	0.01599	0.54	10	91154969	C	T
	rs6734238	rs1825775	0.02906	0.0002396	1.055e-09	20	44312991	T	C		rs11591147	rs147153704	0.5167	0.03057	0.39	1	55593461	C	T		rs1412444	rs139057188	0.4659	0.9147	0.65	10	91202127	T	C
	rs6734238	rs182637533	0.05052	0.4728	0.4403	20	44706907	C	T		rs11591147	rs147170037	0.9169	0.294	0.53	1	55547940	T	C		rs1412444	rs139141046	0.746	0.07677	0.4	10	91131026	G	A
	rs6734238	rs182729960	0.4011	0.07156	0.5982	20	44790339	A	G		rs11591147	rs147265281	0.4834	0.02529	0.34	1	55564984	T	C		rs1412444	rs139151085	0.9248	0.7546	0.65	10	91161975	G	A
	rs6734238	rs182869334	0.1951	0.0564	0.6072	20	44726622	C	T		rs11591147	rs147426204	0.1242	0.007054	0.065	1	55302727	A	T		rs1412444	rs139284917	0.7947	0.0216	0.72	10	91107150	C	T
	rs6734238	rs183120488	0.4044	0.6149	0.3098	20	44443509	T	C		rs11591147	rs147427605	0.3449	0.4671	0.94	1	55368426	C	T		rs1412444	rs139300674	0.2076	0.4623	0.33	10	90920671	T	C
	rs6734238	rs183195	0.1625	0.01873	0.05673	20	44479876	G	C		rs11591147	rs1475701	7.229e-05	5.235e-05	0.51	1	55638546	C	T		rs1412444	rs139602792	0.7701	0.5959	0.57	10	91205008	A	G
	rs6734238	rs183200067	0.02342	8.012e-05	1.57e-05	20	44539037	C	T		rs11591147	rs1475702	0.9522	0.001518	0.33	1	55596587	A	G		rs1412444	rs139675373	0.486	0.07364	0.9	10	91012510	T	C
	rs6734238	rs183368099	0.3426	3.466e-10	2.426e-06	20	44434324	T	C		rs11591147	rs1475703	0.1071	0.2395	0.26	1	55596716	C	T		rs1412444	rs139790094	0.4065	0.01564	0.045	10	90899205	G	T
	rs6734238	rs183542475	0.7684	0.1242	0.00603	20	44411120	A	G		rs11591147	rs147625349	0.9858	0.8815	0.67	1	55333514	A	G		rs1412444	rs139846336	0.9435	0.002006	0.45	10	91076144	T	C
	rs6734238	rs183619420	0.0683	0.1014	0.02341	20	44687516	A	G		rs11591147	rs147635371	0.03796	0.8813	0.82	1	55292700	T	C		rs1412444	rs139895899	0.1482	0.1211	0.31	10	91127952	C	G
	rs6734238	rs183625591	0.4386	0.7538	0.805	20	44601564	C	G		rs11591147	rs147699938	0.8331	0.5027	0.49	1	55364888	G	A		rs1412444	rs139998531	0.8138	0.5359	0.19	10	90937111	A	C
	rs6734238	rs183747114	0.1236	0.2712	0.4304	20	44319715	T	C		rs11591147	rs147741685	0.006444	0.05589	0.054	1	55600176	T	C		rs1412444	rs140008294	0.7871	0.7051	0.93	10	90958383	C	T
	rs6734238	rs183890826	0.2892	0.1171	0.04796	20	44405974	T	G		rs11591147	rs147863227	0.03005	0.004018	0.22	1	55626872	T	C		rs1412444	rs140057857	0.5971	0.761	0.73	10	91213933	T	C
	rs6734238	rs184076455	0.2936	0.002854	0.02989	20	44795139	C	T		rs11591147	rs148105289	0.7011	0.05634	0.75	1	55414518	A	G		rs1412444	rs140334680	0.6468	0.1232	0.064	10	91207331	G	A
	rs6734238	rs1843816	0.01109	0.0002953	7.377e-05	20	44359618	T	C		rs11591147	rs148148972	0.5677	0.6671	0.48	1	55365430	C	T		rs1412444	rs140433253	0.6837	0.007209	0.13	10	90907386	A	G
	rs6734238	rs184389928	0.5888	0.02237	0.3382	20	44791980	T	C		rs11591147	rs148185463	0.6723	0.09474	0.42	1	55706479	T	C		rs1412444	rs140451286	0.971	0.9006	0.29	10	90925174	G	A
	rs6734238	rs184411550	0.5757	0.9451	0.09808	20	44689489	C	A		rs11591147	rs148567516	0.1947	0.07044	0.63	1	55727460	C	A		rs1412444	rs140549288	0.6197	0.01583	0.53	10	91099466	C	G
	rs6734238	rs184752860	0.03407	0.03794	0.4835	20	44373546	C	T		rs11591147	rs148742777	0.6858	0.03309	0.3	1	55647559	C	T		rs1412444	rs140594564	0.6912	0.3923	0.95	10	90847707	G	A
	rs6734238	rs184814527	0.8836	0.7776	0.6334	20	44650846	A	G		rs11591147	rs148816137	0.9056	0.01078	0.0043	1	55610424	G	A		rs1412444	rs140699497	0.782	0.7956	0.067	10	91039867	T	C
	rs6734238	rs184815357	0.267	0.5298	0.1647	20	44672167	C	G		rs11591147	rs148975412	0.07697	0.6001	0.21	1	55705623	T	C		rs1412444	rs140722530	0.2566	0.8866	0.61	10	90808661	T	C
	rs6734238	rs184927974	0.3874	0.0002232	0.01367	20	44662816	C	T		rs11591147	rs149086830	0.6339	0.3826	0.69	1	55271825	G	C		rs1412444	rs141040595	0.9643	0.004267	0.77	10	90873446	T	G
	rs6734238	rs185081639	0.5708	0.00223	0.04287	20	44783670	G	C		rs11591147	rs149163517	0.9237	0.94	0.45	1	55487028	A	G		rs1412444	rs141193677	0.4118	0.8449	0.38	10	91246503	G	A
	rs6734238	rs185748204	0.94	0.3255	0.281	20	44388944	T	C		rs11591147	rs149188044	0.9702	0.3724	0.96	1	55372496	T	C		rs1412444	rs1412444	8.55e-19	2.077e-35	2.3e-09	10	91002927	T	C
	rs6734238	rs185799856	0.2144	1.834e-16	3.401e-08	20	44370743	T	C		rs11591147	rs149442674	0.1439	0.3343	0.23	1	55290350	G	A		rs1412444	rs1412445	1.349e-18	3.195e-35	4.9e-09	10	91002804	T	C
	rs6734238	rs186121604	0.896	0.3112	0.2801	20	44489126	A	G		rs11591147	rs149477734	0.02723	0.5022	0.25	1	55452750	C	T		rs1412444	rs141257980	0.7463	0.6286	0.57	10	91208293	A	G
	rs6734238	rs186332605	0.4109	1.219e-06	1.374e-09	20	44349617	G	A		rs11591147	rs149531097	0.08116	0.7986	0.33	1	55459271	A	G		rs1412444	rs141259480	0.2881	0.4825	0.87	10	90898860	A	C
	rs6734238	rs186492778	0.4218	0.123	0.06477	20	44601110	A	C		rs11591147	rs149552886	0.8051	0.6339	0.54	1	55574764	T	C		rs1412444	rs141379224	0.5841	0.8021	0.047	10	91159828	T	A
	rs6734238	rs187354836	0.5451	1.778e-05	6.44e-06	20	44635869	T	C		rs11591147	rs149554526	0.4781	0.4485	0.77	1	55480629	G	A		rs1412444	rs141404387	0.554	0.5671	0.89	10	91205927	C	T
	rs6734238	rs187446348	0.8323	5.052e-07	3.988e-05	20	44564832	C	G		rs11591147	rs149796574	0.556	0.1017	0.24	1	55338416	T	C		rs1412444	rs141789751	0.2573	0.8348	0.52	10	91187415	G	C
	rs6734238	rs187766142	0.572	0.1788	0.5496	20	44332482	T	C		rs11591147	rs149812144	0.1555	0.3289	0.21	1	55478063	T	C		rs1412444	rs141966216	0.5658	0.6287	0.045	10	91167720	T	C
	rs6734238	rs188065124	0.8667	0.8013	0.6982	20	44650847	G	T		rs11591147	rs149881092	0.155	0.4451	0.46	1	55408384	G	A		rs1412444	rs141977538	0.3959	0.6046	0.83	10	90942631	T	C
	rs6734238	rs188090984	0.6316	0.2447	0.6426	20	44504479	A	T		rs11591147	rs150000592	0.9042	0.9539	0.74	1	55740518	G	A		rs1412444	rs142103943	0.9029	0.01895	0.55	10	91114125	C	T
	rs6734238	rs188125171	0.9919	4.682e-08	2.716e-05	20	44451943	T	C		rs11591147	rs150007190	0.1501	0.6539	0.94	1	55368836	A	G		rs1412444	rs142161805	0.312	0.8005	0.76	10	91126660	C	T
	rs6734238	rs188281841	0.4224	0.6576	0.6525	20	44381783	G	C		rs11591147	rs150016820	0.7768	0.38	0.8	1	55698377	G	C		rs1412444	rs142279340	0.7875	0.4247	0.3	10	90778877	T	C
	rs6734238	rs188341257	0.09062	0.01365	0.1243	20	44508516	T	C		rs11591147	rs150042541	0.01149	0.6453	0.37	1	55493790	T	C		rs1412444	rs142440473	0.04262	0.1001	0.87	10	91081529	T	A
	rs6734238	rs1883832	2.363e-10	0.02513	4.823e-05	20	44746982	T	C		rs11591147	rs150119739	0.3855	0.0008096	0.026	1	55520938	A	G		rs1412444	rs142515767	0.2127	0.02162	0.052	10	91174668	A	G
	rs6734238	rs1883833	0.06238	0.02089	6.5e-07	20	44765458	A	G		rs11591147	rs150165477	0.9334	0.6873	0.37	1	55309691	T	C		rs1412444	rs142672629	0.6078	0.64	0.59	10	91209434	G	C
	rs6734238	rs1883834	0.1862	1.039e-16	0.01616	20	44773838	C	A		rs11591147	rs150508731	0.3014	0.9559	0.99	1	55514952	A	G		rs1412444	rs142725165	0.4104	0.6169	0.067	10	91029052	T	A
	rs6734238	rs1883835	0.1806	2.17e-16	0.02096	20	44773987	G	A		rs11591147	rs150550160	0.7194	0.7014	0.87	1	55368705	T	C		rs1412444	rs142837885	0.8149	0.3678	0.28	10	90781657	T	C
	rs6734238	rs1883838	0.02692	5.787e-16	4.763e-13	20	44761896	T	C		rs11591147	rs150683341	0.4894	0.804	0.57	1	55477841	A	G		rs1412444	rs142950184	0.3473	0.03595	0.57	10	90970472	G	A
	rs6734238	rs188668165	0.4153	5.662e-07	0.0002457	20	44356253	T	A		rs11591147	rs150809812	0.7241	0.9606	0.27	1	55666352	C	T		rs1412444	rs143231574	0.8052	0.2653	0.35	10	90951457	C	T
	rs6734238	rs188747128	0.6018	0.5091	0.8201	20	44704028	G	A		rs11591147	rs150887069	0.2272	0.4238	0.63	1	55440822	T	C		rs1412444	rs143285116	0.9586	0.5528	0.95	10	91151355	T	C
	rs6734238	rs1888235	0.3342	2.716e-58	4.236e-56	20	44623967	T	C		rs11591147	rs150893545	0.389	0.4583	0.34	1	55502286	T	A		rs1412444	rs143291203	0.7355	0.6634	0.026	10	91082536	T	C
	rs6734238	rs188985717	0.5342	3.427e-05	0.01809	20	44713235	C	T		rs11591147	rs150951985	0.7314	0.1166	0.38	1	55679640	C	T		rs1412444	rs143376929	0.94	0.7345	0.033	10	90839366	G	A
	rs6734238	rs189008854	0.5441	0.2664	0.3978	20	44513253	A	G		rs11591147	rs150957810	0.1398	0.1924	0.098	1	55401734	C	T		rs1412444	rs143434617	0.7005	0.317	0.8	10	90850149	A	G
	rs6734238	rs189197574	0.5681	0.02113	0.3742	20	44795227	T	G		rs11591147	rs1541426	0.967	0.2498	0.34	1	55297984	A	G		rs1412444	rs143717616	0.7302	0.01124	0.63	10	91091974	A	G
	rs6734238	rs189281009	0.2037	0.08491	0.7077	20	44672171	G	A		rs11591147	rs1544908	0.3287	0.09485	0.82	1	55302719	A	C		rs1412444	rs143750504	0.9185	0.1089	0.15	10	90843523	T	C
	rs6734238	rs189321375	0.4412	0.9681	0.2569	20	44734707	T	C		rs11591147	rs1544909	0.4477	0.8776	0.76	1	55441040	C	T		rs1412444	rs143759653	0.2562	0.7885	0.47	10	90922059	G	C
	rs6734238	rs189337501	0.1204	0.05392	0.01146	20	44652562	C	T		rs11591147	rs1544911	0.3293	0.8366	0.72	1	55441105	G	C		rs1412444	rs143764690	0.1327	0.3221	0.47	10	91249814	G	A
	rs6734238	rs189502241	0.9943	0.0002587	0.01652	20	44630690	A	T		rs11591147	rs1549564	0.3134	0.06128	0.083	1	55447270	A	G		rs1412444	rs143847443	0.0463	0.8353	0.62	10	91045792	T	C
	rs6734238	rs190113827	0.01451	3.418e-06	8.954e-06	20	44553956	T	C		rs11591147	rs1549565	0.5697	0.1698	0.22	1	55462513	A	T		rs1412444	rs143862685	0.6593	0.5262	0.49	10	91207241	T	G
	rs6734238	rs190148453	0.005231	5.729e-05	2.644e-06	20	44327556	C	G		rs11591147	rs1566202	0.5628	0.0334	0.66	1	55751098	G	A		rs1412444	rs144080079	0.9632	0.4383	0.27	10	90786815	G	A
	rs6734238	rs190338189	0.4517	1.181e-06	1.457e-09	20	44416143	A	G		rs11591147	rs1566209	0.05464	0.4079	0.63	1	55749183	T	C		rs1412444	rs144173071	0.7386	0.01401	0.62	10	91097310	T	C
	rs6734238	rs190436317	0.134	0.005006	0.001615	20	44474573	T	C		rs11591147	rs1572035	0.1235	0.185	0.24	1	55629716	C	T		rs1412444	rs144257250	0.7701	0.6626	0.33	10	90932653	T	G
	rs6734238	rs190463698	0.7664	0.00262	0.1821	20	44393574	A	G		rs11591147	rs1603716	0.8152	0.6094	0.34	1	55733598	C	A		rs1412444	rs144385634	0.8799	0.0162	0.51	10	91120676	C	T
	rs6734238	rs190482974	0.4858	0.3585	0.2145	20	44335737	T	C		rs11591147	rs1603717	0.8111	0.6341	0.34	1	55733832	G	A		rs1412444	rs144388301	0.8304	0.9073	0.068	10	91047784	A	G
	rs6734238	rs190882024	0.3385	0.05243	0.8577	20	44760069	A	C		rs11591147	rs17109407	0.7661	0.22	0.081	1	55706202	G	C		rs1412444	rs144504062	0.8892	0.01611	0.53	10	91133448	G	A
	rs6734238	rs191161116	0.003901	0.8536	0.07772	20	44702628	A	G		rs11591147	rs17111100	0.4518	0.6369	0.33	1	55307693	A	C		rs1412444	rs144510031	0.8685	0.01831	0.57	10	91128424	A	G
	rs6734238	rs191726918	0.1765	0.01611	0.04255	20	44638415	A	C		rs11591147	rs17111142	0.1	0.5985	0.88	1	55330630	G	C		rs1412444	rs144548322	0.381	0.9397	0.85	10	91205187	T	C
	rs6734238	rs191897745	0.3708	0.02789	0.147	20	44303104	C	T		rs11591147	rs17111412	0.9099	0.519	0.74	1	55463570	A	C		rs1412444	rs144565153	0.9367	0.5229	0.41	10	90902602	A	G
	rs6734238	rs192049597	0.04562	0.451	0.2113	20	44397851	A	G		rs11591147	rs17111474	0.6398	0.5774	0.73	1	55479967	T	C		rs1412444	rs144568411	0.2809	0.2256	0.22	10	90999165	C	T
	rs6734238	rs192104913	0.7414	0.7903	0.2624	20	44724381	T	A		rs11591147	rs17111479	0.4543	0.04453	0.015	1	55481832	C	G		rs1412444	rs144754510	0.6116	0.002067	0.087	10	91046508	A	G
	rs6734238	rs192106295	0.7973	0.2184	0.1574	20	44528996	A	G		rs11591147	rs17111483	0.07181	0.00278	0.31	1	55485098	C	T		rs1412444	rs144771400	0.9997	0.3956	0.94	10	90832091	C	T
	rs6734238	rs192364841	0.4366	0.9745	0.2616	20	44738946	A	G		rs11591147	rs17111490	0.6408	0.0703	0.35	1	55496176	T	C		rs1412444	rs144792567	0.7139	0.3186	0.86	10	90787296	T	C
	rs6734238	rs192692885	0.9582	0.001051	0.001393	20	44333922	T	C		rs11591147	rs17111495	0.9926	0.1648	0.79	1	55500706	C	G		rs1412444	rs145086629	0.117	0.2295	0.49	10	90946617	A	G
	rs6734238	rs192728522	0.1277	0.3234	0.9786	20	44564482	G	A		rs11591147	rs17111503	0.03906	6.287e-08	0.11	1	55503448	G	A		rs1412444	rs145159149	0.7458	0.0117	0.65	10	91092102	T	A
	rs6734238	rs193203736	0.4384	0.9891	0.2287	20	44738591	T	C		rs11591147	rs17111555	0.2048	0.09547	0.55	1	55529602	T	C		rs1412444	rs145179739	0.5683	0.5283	0.88	10	90808452	G	A
	rs6734238	rs1950174	0.1547	4.211e-06	0.0002285	20	44714404	A	C		rs11591147	rs17111557	0.2169	0.09428	0.7	1	55529871	T	C		rs1412444	rs145343246	0.6691	0.5588	0.51	10	91211114	G	A
	rs6734238	rs1967656	0.0001607	3.892e-24	4.614e-24	20	44488199	T	C		rs11591147	rs17111567	0.2266	0.1158	0.48	1	55536003	C	T		rs1412444	rs145379617	0.4216	0.2262	0.69	10	90864257	A	G
	rs6734238	rs197662	4.647e-05	3.434e-21	3.988e-20	20	44475606	A	G		rs11591147	rs17111584	0.1823	0.2533	0.3	1	55546696	C	T		rs1412444	rs145451074	0.9524	0.07922	0.075	10	90822764	T	G
	rs6734238	rs197664	2.234e-08	0.0004776	0.03414	20	44474810	T	C		rs11591147	rs17111592	0.2771	0.2311	0.4	1	55552636	T	C		rs1412444	rs145641534	0.9688	0.002296	0.34	10	91073715	C	A
	rs6734238	rs197669	0.00481	6.629e-23	6.114e-21	20	44468931	T	C		rs11591147	rs17111617	0.2964	0.1108	0.48	1	55564899	G	T		rs1412444	rs145661527	0.01348	0.001216	0.022	10	91060637	C	G
	rs6734238	rs197670	0.004257	3.725e-23	7.096e-20	20	44468512	T	C		rs11591147	rs17111621	0.2629	0.1332	0.48	1	55565598	C	T		rs1412444	rs145692951	0.5377	0.7851	0.27	10	91019903	A	T
	rs6734238	rs197671	0.0007648	4.52e-18	2.756e-17	20	44480606	T	A		rs11591147	rs17111640	0.3137	0.1162	0.48	1	55577028	T	C		rs1412444	rs145701301	0.1662	0.09561	0.62	10	90945531	C	G
	rs6734238	rs197674	0.05734	5.064e-06	3.528e-05	20	44483040	A	G		rs11591147	rs17111652	8.431e-05	9.698e-05	0.72	1	55590465	T	C		rs1412444	rs145800463	0.1893	0.01407	0.26	10	91077168	C	T
	rs6734238	rs200211630	6.712e-05	2.429e-06	1.494e-09	20	44447625	T	C		rs11591147	rs17111657	0.1402	0.1426	0.29	1	55591283	A	C		rs1412444	rs145894935	0.875	0.01867	0.57	10	91127219	A	G
	rs6734238	rs200378279	0.3945	0.1225	0.6779	20	44665864	T	C		rs11591147	rs17111676	0.3163	0.1181	0.48	1	55613665	C	A		rs1412444	rs145985864	0.0522	0.3544	0.82	10	91068930	A	G
	rs6734238	rs200588404	0.6738	0.1953	0.7442	20	44315180	T	G		rs11591147	rs17111688	5.377e-05	5.842e-05	0.52	1	55626676	A	G		rs1412444	rs146001558	0.8563	0.537	0.29	10	90778603	A	G
	rs6734238	rs200685391	0.01529	0.3363	0.6771	20	44686279	T	C		rs11591147	rs17111689	0.3771	0.02275	0.36	1	55627525	G	C		rs1412444	rs146055396	0.1479	0.3225	0.48	10	91252621	A	G
	rs6734238	rs2007155	0.0001002	1.662e-23	1.316e-26	20	44485123	A	T		rs11591147	rs17111697	0.144	0.1687	0.27	1	55631650	T	G		rs1412444	rs146125661	0.4992	0.7823	0.79	10	91125582	C	A
	rs6734238	rs200741362	0.7919	0.08824	0.8643	20	44317190	G	A		rs11591147	rs17111715	0.3344	0.117	0.64	1	55644014	T	C		rs1412444	rs146356437	0.6444	0.418	0.31	10	90883600	G	A
	rs6734238	rs200786868	1.877e-07	0.104	0.7661	20	44321416	C	T		rs11591147	rs17111725	0.2608	0.1833	0.22	1	55686616	G	A		rs1412444	rs146465104	0.9957	0.9502	0.13	10	91003587	C	G
	rs6734238	rs201126430	0.04088	2.784e-07	5.213e-05	20	44319088	A	G		rs11591147	rs17111728	0.01156	0.1886	0.58	1	55691384	C	T		rs1412444	rs146475454	0.9206	0.05453	0.27	10	90948110	G	T
	rs6734238	rs2012180	0.09128	0.0472	3.116e-06	20	44773611	A	G		rs11591147	rs17111770	0.0004035	0.0499	0.9	1	55724048	G	A		rs1412444	rs146503109	0.08308	0.5976	0.57	10	90831936	A	G
	rs6734238	rs201263126	0.001772	0.135	2.131e-05	20	44367788	A	G		rs11591147	rs17111792	0.01394	0.00297	0.67	1	55727141	G	A		rs1412444	rs146505605	0.2582	0.5102	0.98	10	91087137	A	G
	rs6734238	rs201572187	0.0004768	0.03118	2.685e-08	20	44386382	C	T		rs11591147	rs17111811	0.006665	0.002627	0.37	1	55731432	T	C		rs1412444	rs146541975	0.2571	0.04197	0.16	10	91135385	A	G
	rs6734238	rs2021501	0.0002845	0.1758	1.814e-06	20	44353010	T	C		rs11591147	rs17111834	0.03843	0.02252	0.032	1	55748606	A	G		rs1412444	rs146702556	0.5663	0.669	0.027	10	91085897	G	A
	rs6734238	rs2024568	1.524e-12	0.00946	4.086e-05	20	44732089	T	C		rs11591147	rs17111847	0.03377	0.02437	0.027	1	55749478	C	T		rs1412444	rs146713212	0.512	0.1636	0.13	10	90982732	C	A
	rs6734238	rs2024570	9.765e-06	0.0001869	8.274e-05	20	44776543	T	C		rs11591147	rs17111859	0.01118	0.6267	0.3	1	55752440	C	T		rs1412444	rs146757074	0.9438	0.9539	0.21	10	90915911	A	G
	rs6734238	rs2024571	1.054e-05	0.0001498	5.857e-05	20	44776544	T	A		rs11591147	rs17111872	0.5519	0.9188	0.79	1	55755376	G	C		rs1412444	rs1468063	0.6088	0.1238	0.6	10	90775291	T	C
	rs6734238	rs2029229	0.001784	0.003868	1.068e-09	20	44367966	T	A		rs11591147	rs17131756	0.0001113	0.0006835	0.91	1	55689155	T	A		rs1412444	rs146861333	0.1185	0.08537	0.91	10	91028911	A	G
	rs6734238	rs2029230	0.7216	0.4793	0.001916	20	44368030	A	G		rs11591147	rs17192725	0.03485	1.884e-05	0.07	1	55496131	A	G		rs1412444	rs146996643	0.811	0.5507	0.1	10	90973204	T	C
	rs6734238	rs20544	4.61e-08	2.262e-25	7.681e-35	20	44645010	C	T		rs11591147	rs17403634	0.8531	0.005321	0.062	1	55627360	T	C		rs1412444	rs147142801	0.5349	0.4897	0.82	10	91171659	G	A
	rs6734238	rs2056160	0.7513	0.5498	0.0008895	20	44368633	C	T		rs11591147	rs17405810	0.1093	0.5401	0.38	1	55748043	G	C		rs1412444	rs147383778	0.9959	0.1822	0.73	10	90981354	G	A
	rs6734238	rs2056161	0.0003692	0.005242	2.657e-10	20	44368763	G	T		rs11591147	rs17405817	0.3023	0.402	0.98	1	55748075	A	G		rs1412444	rs147752213	0.2	0.6671	0.61	10	91073815	T	C
	rs6734238	rs2064405	0.3335	6.451e-15	0.05256	20	44777505	T	G		rs11591147	rs17410238	0.6074	0.007802	0.066	1	55537966	A	G		rs1412444	rs147888003	0.8417	0.4936	0.17	10	90924861	C	T
	rs6734238	rs2064504	7.032e-06	0.07202	7.681e-07	20	44403710	A	G		rs11591147	rs17410294	0.6107	0.01308	0.066	1	55538462	T	C		rs1412444	rs147956361	0.7824	0.7968	0.066	10	91039953	C	T
	rs6734238	rs2072974	0.7646	0.4448	0.6174	20	44313401	A	G		rs11591147	rs17410974	0.9978	0.2586	0.52	1	55561295	A	G		rs1412444	rs148136611	0.7429	0.01318	0.48	10	91095518	T	C
	rs6734238	rs2075961	8.246e-07	1.104e-18	6.598e-18	20	44523547	G	A		rs11591147	rs17411167	0.7835	0.01096	0.059	1	55566955	G	A		rs1412444	rs148145291	0.6665	0.6502	0.8	10	91208755	T	C
	rs6734238	rs2075962	1.345e-05	8.382e-22	3.054e-22	20	44523248	T	C		rs11591147	rs17412003	0.4019	0.09103	0.45	1	55615581	C	T		rs1412444	rs148399766	0.3283	0.112	0.022	10	90969860	G	T
	rs6734238	rs2075963	9.146e-07	7.77e-18	4.493e-17	20	44522953	C	T		rs11591147	rs17412236	0.9286	0.005597	0.075	1	55630146	G	T		rs1412444	rs148447968	0.7037	0.1644	0.32	10	90957938	T	C
	rs6734238	rs2077004	0.001447	0.02533	1.111e-06	20	44424799	A	G		rs11591147	rs17413249	0.3096	0.855	0.29	1	55712505	A	C		rs1412444	rs148455123	0.7141	0.1076	0.72	10	91134255	T	C
	rs6734238	rs2090363	2.111e-05	0.08926	5.877e-06	20	44388247	C	T		rs11591147	rs17413465	0.3741	0.003571	0.12	1	55718708	A	C		rs1412444	rs148583058	0.9162	0.6691	0.34	10	90783192	G	A
	rs6734238	rs2138546	0.001226	0.02539	1.356e-06	20	44434866	A	G		rs11591147	rs17413897	0.7182	0.6447	0.35	1	55731217	G	A		rs1412444	rs148637256	0.272	0.005324	0.3	10	90830305	G	A
	rs6734238	rs2143698	0.1932	9.613e-17	0.01773	20	44759161	A	G		rs11591147	rs17414449	0.1229	0.5567	0.39	1	55750590	G	C		rs1412444	rs148642017	0.4404	0.2512	0.71	10	90881285	G	C
	rs6734238	rs2143699	0.1707	6.049e-17	0.02037	20	44759166	A	G		rs11591147	rs17414554	0.5787	0.02997	0.49	1	55753923	G	A		rs1412444	rs148896484	0.664	0.4845	0.5	10	91220692	A	G
	rs6734238	rs2200586	5.947e-06	1.603e-31	3.345e-38	20	44351554	C	T		rs11591147	rs1752394	0.6888	0.005144	0.33	1	55538903	A	G		rs1412444	rs148971373	0.4424	0.6849	0.38	10	90777602	A	G
	rs6734238	rs2206892	0.1586	4.936e-06	0.0002521	20	44717746	T	C		rs11591147	rs17575315	0.2619	0.5756	0.71	1	55280791	A	G		rs1412444	rs149296374	0.8829	0.5511	0.39	10	90999128	C	A
	rs6734238	rs2236416	0.4273	4.847e-54	7.345e-53	20	44640575	G	A		rs11591147	rs17575462	0.6221	0.5029	0.73	1	55304836	T	C		rs1412444	rs149358241	0.08369	0.8186	0.51	10	91084257	G	A
	rs6734238	rs2250889	0.5349	0.3703	0.6987	20	44642406	G	C		rs11591147	rs1759497	0.6003	0.006305	0.092	1	55629967	C	G		rs1412444	rs149679147	0.5766	0.4063	0.46	10	91049606	T	C
	rs6734238	rs2274755	0.4251	9.937e-54	1.258e-51	20	44639692	T	G		rs11591147	rs1759499	0.4287	1.581e-05	0.14	1	55631782	G	T		rs1412444	rs149766826	0.775	0.1919	0.43	10	90899413	A	G
	rs6734238	rs2281211	0.7872	0.4527	0.6109	20	44312858	T	C		rs11591147	rs180915689	0.1309	0.4888	0.22	1	55373435	G	T		rs1412444	rs149931481	0.104	0.7246	0.69	10	90838833	T	A
	rs6734238	rs2282073	0.006946	0.005804	0.838	20	44574173	A	G		rs11591147	rs181356646	0.5454	0.2663	0.7	1	55333978	A	C		rs1412444	rs149951484	0.4003	0.1998	0.85	10	91126416	G	A
	rs6734238	rs2294212	0.212	2.002e-56	9.613e-39	20	44540564	G	C		rs11591147	rs182246133	0.3564	0.07527	0.42	1	55525892	C	G		rs1412444	rs150123721	0.5226	0.7101	0.22	10	90808797	T	A
	rs6734238	rs2294213	0.2005	2.808e-56	6.867e-39	20	44540692	G	C		rs11591147	rs182380141	0.8807	0.105	0.54	1	55592865	C	T		rs1412444	rs150181108	0.5378	0.926	0.8	10	91124280	C	T
	rs6734238	rs2297194	0.3889	7.096e-20	3.224e-15	20	44573716	G	A		rs11591147	rs182491400	0.008976	0.4764	0.75	1	55493375	T	C		rs1412444	rs150402819	0.9617	0.9059	0.18	10	90802046	A	C
	rs6734238	rs2297195	0.07222	0.3958	0.1338	20	44600459	A	C		rs11591147	rs182848559	0.02503	0.3006	0.53	1	55334100	A	G		rs1412444	rs150520435	0.8991	0.2373	0.14	10	90985563	A	G
	rs6734238	rs2297197	8.54e-08	1.745e-06	0.5516	20	44673546	G	C		rs11591147	rs183372881	0.01199	0.4798	0.76	1	55459495	T	C		rs1412444	rs150536131	0.02484	0.5079	0.74	10	91096290	A	G
	rs6734238	rs2297198	0.001169	7.585e-08	0.001687	20	44674283	T	C		rs11591147	rs183549858	0.6905	0.5823	0.76	1	55465741	A	C		rs1412444	rs150633526	0.422	0.07868	0.62	10	90811702	T	C
	rs6734238	rs2297199	1.159e-09	2.54e-13	0.0002896	20	44674743	C	A		rs11591147	rs184115517	0.9478	0.3535	0.72	1	55285682	C	T		rs1412444	rs150653164	0.3111	0.1733	0.84	10	91182611	A	T
	rs6734238	rs2297200	0.001056	2.614e-08	0.005338	20	44684526	A	T		rs11591147	rs184341075	0.4694	0.1229	0.72	1	55642648	T	C		rs1412444	rs150663890	0.6522	0.06875	0.041	10	90867853	T	C
	rs6734238	rs2297201	0.181	0.0004698	0.002308	20	44684978	T	C		rs11591147	rs184351935	0.927	0.2197	0.022	1	55676747	G	A		rs1412444	rs150729260	0.8316	0.9286	0.15	10	90843975	A	G
	rs6734238	rs232256	0.06753	0.0008923	0.0001148	20	44358036	A	G		rs11591147	rs184356377	0.0008423	0.5133	0.65	1	55658484	C	T		rs1412444	rs150746801	0.07005	0.4255	0.71	10	90910487	T	G
	rs6734238	rs232257	0.0005839	0.007055	3.81e-10	20	44356646	A	G		rs11591147	rs1846212	0.1548	0.1348	0.45	1	55694448	C	T		rs1412444	rs150967481	0.817	0.7342	0.067	10	91048975	T	C
	rs6734238	rs232258	0.001921	0.003091	1.59e-10	20	44356194	T	C		rs11591147	rs1846213	0.2158	0.2355	0.42	1	55694493	C	T		rs1412444	rs151125516	0.1114	0.5478	0.038	10	91044842	A	G
	rs6734238	rs232259	0.002212	0.007511	3.312e-10	20	44354387	C	A		rs11591147	rs184638544	0.09984	0.6873	0.039	1	55653999	A	G		rs1412444	rs151316479	0.6398	0.8861	0.97	10	90896316	A	G
	rs6734238	rs232261	0.007884	0.3253	0.006183	20	44351660	T	C		rs11591147	rs184689938	0.8194	0.1305	0.021	1	55583027	A	G		rs1412444	rs1537289	0.2455	0.8838	0.48	10	91064023	T	C
	rs6734238	rs232262	0.01463	2.669e-05	4.331e-14	20	44350931	G	C		rs11591147	rs184927909	0.9931	0.3378	0.98	1	55326585	T	C		rs1412444	rs1537290	0.07636	0.2721	0.06	10	91035853	T	A
	rs6734238	rs232263	0.007811	2.968e-05	2.801e-15	20	44350728	G	A		rs11591147	rs185935422	0.2083	0.5609	0.71	1	55312546	T	C		rs1412444	rs1537291	0.07082	0.2904	0.066	10	91035718	G	C
	rs6734238	rs232267	0.002484	7.869e-09	1.219e-17	20	44348034	C	T		rs11591147	rs186089606	0.1453	0.6883	0.53	1	55552858	G	A		rs1412444	rs1556478	0.9875	0.004655	0.4	10	90983629	T	C
	rs6734238	rs232268	0.002928	4.107e-08	6.707e-18	20	44347388	C	T		rs11591147	rs186133023	0.2019	0.3048	0.2	1	55478867	T	G		rs1412444	rs1556611	0.4518	0.2504	0.75	10	91203214	A	G
	rs6734238	rs232270	0.003182	5.065e-09	1.459e-17	20	44346426	G	A		rs11591147	rs186219330	0.9801	0.3528	0.55	1	55394224	G	A		rs1412444	rs1571011	0.2102	0.5986	0.71	10	90757787	C	A
	rs6734238	rs232271	0.007341	2.694e-08	1.833e-17	20	44344776	A	C		rs11591147	rs1863668	0.6884	0.3177	0.2	1	55411708	T	G		rs1412444	rs1571013	0.2115	0.4086	0.71	10	90758349	G	A
	rs6734238	rs232272	0.007875	2.827e-08	4.952e-17	20	44344547	A	C		rs11591147	rs1863669	0.3009	0.05273	0.064	1	55445958	T	G		rs1412444	rs1571015	0.4377	0.968	0.14	10	90792175	G	A
	rs6734238	rs232273	0.4327	0.2046	0.7877	20	44344355	G	A		rs11591147	rs186383845	0.9213	0.03597	0.17	1	55599572	C	T		rs1412444	rs1571016	0.5561	0.1915	0.32	10	90792759	G	A
	rs6734238	rs232274	0.4368	0.2049	0.7617	20	44344148	G	A		rs11591147	rs186657530	0.7518	0.9574	0.72	1	55522443	T	C		rs1412444	rs1571018	0.9381	0.06247	0.65	10	90793013	G	C
	rs6734238	rs232276	0.004068	2.332e-08	1.036e-17	20	44343536	A	G		rs11591147	rs186983042	0.2603	0.3934	0.65	1	55446785	A	G		rs1412444	rs1571019	0.3001	0.6221	0.53	10	90773303	G	A
	rs6734238	rs232280	0.3712	0.2322	0.8453	20	44341528	G	A		rs11591147	rs187083304	0.3069	0.9109	0.95	1	55259429	T	C		rs1412444	rs1571020	0.3363	0.8061	0.63	10	90770852	C	T
	rs6734238	rs232283	0.01124	4.553e-08	5.641e-10	20	44339188	C	T		rs11591147	rs187101118	0.8582	0.3604	0.016	1	55489305	A	G		rs1412444	rs1576816	0.1086	0.4032	0.42	10	91018209	A	G
	rs6734238	rs232285	0.003916	2.8e-09	1.483e-17	20	44338769	C	T		rs11591147	rs187168653	0.3599	0.5235	0.18	1	55402846	A	G		rs1412444	rs1576817	7.829e-07	1.286e-12	0.0019	10	90997464	C	T
	rs6734238	rs232286	0.008014	1.122e-06	9.339e-16	20	44337686	T	C		rs11591147	rs187377620	0.9062	0.4352	0.38	1	55292259	G	C		rs1412444	rs1576818	1.223e-05	2.429e-10	0.002	10	90997218	T	A
	rs6734238	rs232290	0.01189	4.495e-08	4.263e-17	20	44334588	G	C		rs11591147	rs187390531	0.2828	0.2003	0.49	1	55578096	C	T		rs1412444	rs1578982	0.719	0.3278	0.25	10	90799555	T	A
	rs6734238	rs232291	0.003123	3.821e-08	3.044e-17	20	44334394	C	A		rs11591147	rs1874774	0.01106	0.9595	0.3	1	55743297	T	G		rs1412444	rs1591051	0.004982	0.1806	0.0037	10	91111687	C	T
	rs6734238	rs232728	0.06939	3.345e-07	1.74e-08	20	44303371	T	C		rs11591147	rs1874775	0.006109	0.9484	0.3	1	55743330	A	G		rs1412444	rs160051	0.02282	0.04888	0.04	10	91231734	T	C
	rs6734238	rs232729	0.01451	1.501e-09	7.774e-12	20	44314609	A	G		rs11591147	rs1874776	0.006188	0.9175	0.28	1	55743519	T	C		rs1412444	rs160052	0.009881	0.3977	0.12	10	91195080	T	C
	rs6734238	rs2425739	0.0001926	0.1647	3.29e-06	20	44359039	C	T		rs11591147	rs187607506	4.765e-06	1.036e-12	0.0003	1	55491915	T	C		rs1412444	rs160053	0.1292	0.05719	0.0024	10	91219451	G	A
	rs6734238	rs2425740	0.0003824	0.01532	2.791e-10	20	44361276	T	C		rs11591147	rs187758512	0.1927	0.4816	0.69	1	55493674	G	A		rs1412444	rs17096301	0.0186	0.2451	0.033	10	91096117	A	C
	rs6734238	rs2425744	0.001771	0.002315	1.496e-10	20	44364136	G	A		rs11591147	rs187968844	0.7026	0.4515	0.25	1	55455911	A	G		rs1412444	rs17115398	0.351	0.6757	0.39	10	90818774	C	T
	rs6734238	rs2425745	0.001342	0.002059	2.132e-10	20	44369591	A	G		rs11591147	rs188198528	0.6381	0.8019	0.99	1	55535985	C	G		rs1412444	rs17117088	0.6749	0.08174	0.77	10	90961799	A	G
	rs6734238	rs2425746	0.0003678	0.005598	3.612e-10	20	44372620	T	C		rs11591147	rs1887552	0.6494	1.245e-10	0.018	1	55487634	A	T		rs1412444	rs17117124	0.5539	0.08148	0.83	10	90963997	G	C
	rs6734238	rs2425747	0.0003094	0.005682	4.145e-10	20	44372893	G	A		rs11591147	rs1889209	0.225	0.5447	0.37	1	55404022	A	G		rs1412444	rs17117126	0.569	0.1749	0.83	10	90964026	G	A
	rs6734238	rs2425748	0.0002593	0.02367	8.288e-09	20	44377160	T	C		rs11591147	rs189367055	0.7623	0.9149	0.84	1	55742085	G	A		rs1412444	rs17117501	0.2821	0.5092	0.51	10	90979093	G	A
	rs6734238	rs2425749	2.152e-05	0.09294	4.949e-06	20	44379920	A	T		rs11591147	rs189670111	0.2032	0.3019	0.2	1	55478868	T	C		rs1412444	rs17117526	0.4028	0.5545	0.54	10	90980161	C	T
	rs6734238	rs2425751	1.307e-05	3.072e-22	2.038e-08	20	44695299	T	C		rs11591147	rs190894909	0.8201	0.1348	0.02	1	55579960	A	G		rs1412444	rs17117789	0.4546	0.5648	0.76	10	90999782	G	C
	rs6734238	rs2425752	3.396e-19	0.008896	0.01198	20	44702120	T	C		rs11591147	rs191448950	7.517e-06	2.386e-09	5.2e-06	1	55584844	A	G		rs1412444	rs17120001	0.0056	0.1781	0.004	10	91119151	G	A
	rs6734238	rs2425753	0.0006185	2.766e-09	0.00385	20	44705624	A	G		rs11591147	rs191500378	0.5532	0.961	0.89	1	55377507	T	C		rs1412444	rs17120004	0.005344	0.1904	0.0042	10	91119198	T	C
	rs6734238	rs2425754	0.627	0.0002168	0.6696	20	44788633	A	G		rs11591147	rs192034056	0.1166	0.4937	0.59	1	55345798	C	G		rs1412444	rs17121248	0.01272	0.6267	0.012	10	91185696	A	G
	rs6734238	rs2425755	0.5911	0.002132	0.5257	20	44790042	T	C		rs11591147	rs192276219	0.2878	0.6909	0.8	1	55532511	G	A		rs1412444	rs17121329	0.3175	0.1726	0.94	10	91188383	T	G
	rs6734238	rs2425756	0.04692	0.002339	9.279e-05	20	44790262	T	G		rs11591147	rs192654331	0.241	0.9065	0.66	1	55675981	T	C		rs1412444	rs17121427	0.1979	0.286	0.64	10	91191280	G	A
	rs6734238	rs2425757	0.1209	0.03003	3.978e-05	20	44792921	T	C		rs11591147	rs192977170	0.7483	0.05996	0.015	1	55720068	T	C		rs1412444	rs17121662	0.3149	0.2882	0.82	10	91196820	C	G
	rs6734238	rs2425758	0.01634	0.008506	2.738e-05	20	44796095	A	G		rs11591147	rs1964331	0.2289	0.5259	0.39	1	55356711	A	G		rs1412444	rs17121936	0.1723	0.7036	0.49	10	91218305	C	T
	rs6734238	rs2425759	0.2954	0.01458	0.4025	20	44796128	C	T		rs11591147	rs1971090	0.6429	0.6647	0.7	1	55356742	T	C		rs1412444	rs17122097	0.7003	0.6765	0.81	10	91225140	T	C
	rs6734238	rs2425760	0.5155	0.000581	0.7192	20	44796921	A	T		rs11591147	rs199717562	1.233e-05	2.165e-08	4.6e-06	1	55491851	G	A		rs1412444	rs17122257	0.5545	0.9397	0.6	10	91234155	G	T
	rs6734238	rs2425761	0.5001	0.003047	0.9994	20	44797562	C	T		rs11591147	rs199775702	0.4382	0.3701	0.08	1	55707918	T	C		rs1412444	rs17122305	0.4971	0.8857	0.61	10	91237003	A	C
	rs6734238	rs2425762	0.02208	0.01002	1.607e-05	20	44797938	A	G		rs11591147	rs200147176	0.5827	0.2538	0.075	1	55448782	G	T		rs1412444	rs17122322	0.4617	0.9603	0.53	10	91238209	T	C
	rs6734238	rs2425764	0.2294	0.07328	0.2332	20	44800445	G	A		rs11591147	rs200159426	4.014e-05	2.066e-07	0.00016	1	55491780	G	A		rs1412444	rs17122507	0.4766	0.8763	0.54	10	91248672	T	C
	rs6734238	rs2425765	0.636	0.0001535	0.7462	20	44800835	A	G		rs11591147	rs200388045	0.2622	0.5333	0.29	1	55599313	C	T		rs1412444	rs1727	0.001009	0.2258	0.15	10	91066769	C	A
	rs6734238	rs2664529	6.739e-06	0.08967	1.641e-05	20	44402869	C	T		rs11591147	rs200730299	1.247e-05	2.046e-08	4.5e-06	1	55491853	C	A		rs1412444	rs17377581	0.881	0.6811	0.34	10	90784015	T	G
	rs6734238	rs2664539	3.57e-05	0.03806	3.533e-08	20	44420637	G	A		rs11591147	rs2009185	0.6533	0.01003	0.82	1	55483881	T	C		rs1412444	rs17377783	0.9964	0.9423	0.059	10	90791823	T	C
	rs6734238	rs2664591	0.001217	0.0419	6.293e-07	20	44420682	T	C		rs11591147	rs2010434	0.2815	0.09866	0.064	1	55402067	T	C		rs1412444	rs17378029	0.9086	0.9234	0.24	10	90810061	C	T
	rs6734238	rs2675561	2.127e-05	0.179	4.044e-06	20	44385281	G	A		rs11591147	rs201289094	0.8042	0.3025	0.92	1	55285690	C	T		rs1412444	rs17378140	0.7721	0.4306	0.084	10	90814930	G	C
	rs6734238	rs2742654	0.005847	7.601e-16	5.12e-18	20	44458533	C	A		rs11591147	rs201292744	0.5502	0.6656	0.51	1	55490759	T	C		rs1412444	rs17378454	0.3574	0.7701	0.42	10	90824842	A	G
	rs6734238	rs2747532	0.0001436	0.1937	6.536e-06	20	44385313	A	C		rs11591147	rs2013293	0.8171	0.842	0.3	1	55282233	T	A		rs1412444	rs17378555	0.5915	0.4381	0.31	10	90829751	T	C
	rs6734238	rs2868346	1.878e-14	2.9e-245	6.34e-173	20	44547970	C	T		rs11591147	rs2015721	0.07541	0.2259	0.22	1	55475483	G	A		rs1412444	rs17378695	0.7145	0.4251	0.27	10	90830704	G	A
	rs6734238	rs2868349	1.195e-05	0.06151	6.603e-07	20	44423798	G	A		rs11591147	rs2018877	0.2203	0.6882	0.64	1	55413221	T	C		rs1412444	rs17378702	0.6142	0.3384	0.37	10	90834280	C	G
	rs6734238	rs2868358	0.002214	1.507e-22	2.869e-20	20	44476573	A	G		rs11591147	rs2047418	0.009714	0.9571	0.3	1	55743099	C	G		rs1412444	rs17380509	0.62	0.4163	0.32	10	90885272	A	T
	rs6734238	rs2868359	1.298e-05	9.217e-18	9.377e-18	20	44485319	A	G		rs11591147	rs2047419	0.007934	0.9349	0.28	1	55744167	C	T		rs1412444	rs17380676	0.982	0.2227	0.46	10	90889829	G	C
	rs6734238	rs2868360	1.778e-05	3.546e-17	1.264e-17	20	44491534	G	C		rs11591147	rs2047420	0.03759	0.9168	0.37	1	55744429	G	T		rs1412444	rs17380857	0.9718	0.2303	0.45	10	90894408	C	T
	rs6734238	rs2868362	0.0004492	9.088e-27	3.996e-27	20	44519643	G	A		rs11591147	rs2047422	0.366	9.993e-05	0.38	1	55711967	A	G		rs1412444	rs17380969	0.856	0.7328	0.53	10	90897052	G	A
	rs6734238	rs2868363	0.009322	0.002077	0.7125	20	44564903	C	T		rs11591147	rs2059686	0.9167	0.4175	0.53	1	55440639	T	C		rs1412444	rs17382301	0.004336	0.06225	0.16	10	90966393	A	G
	rs6734238	rs2868364	2.769e-09	3.825e-11	6.438e-21	20	44658296	A	G		rs11591147	rs2059687	0.3881	0.0706	0.076	1	55445065	C	T		rs1412444	rs17383479	0.7201	0.5774	0.53	10	91022111	G	C
	rs6734238	rs2868365	0.817	0.8278	0.4571	20	44664213	T	C		rs11591147	rs2059688	0.4214	0.066	0.076	1	55445123	G	A		rs1412444	rs17387244	0.253	0.6888	0.92	10	91217902	C	T
	rs6734238	rs2868764	2.303e-05	4.971e-21	3.361e-08	20	44722011	G	T		rs11591147	rs2059689	0.3954	0.06274	0.074	1	55445286	C	T		rs1412444	rs17387573	0.4203	0.5974	0.48	10	91234715	T	C
	rs6734238	rs2868765	0.05186	0.06267	6.884e-07	20	44776878	T	C		rs11591147	rs2059690	0.4742	0.4949	0.48	1	55333135	G	T		rs1412444	rs17387764	0.03747	0.02935	0.18	10	91239849	T	C
	rs6734238	rs2903808	1.092e-06	4.412e-16	1.063e-16	20	44505973	T	C		rs11591147	rs2075390	0.2096	0.784	0.41	1	55341106	C	T		rs1412444	rs17449853	0.8948	0.6009	0.24	10	90790466	C	T
	rs6734238	rs2903809	2.841e-26	4.99e-102	2.226e-57	20	44552895	A	C		rs11591147	rs2075393	0.8518	0.02455	0.11	1	55458275	A	G		rs1412444	rs17449991	0.5245	0.5401	0.92	10	90807169	C	A
	rs6734238	rs2903810	0.8243	1.908e-16	4.087e-15	20	44658530	C	T		rs11591147	rs2077061	0.9414	0.03468	0.15	1	55271495	G	T		rs1412444	rs17450261	0.6556	0.7816	0.76	10	90815495	C	T
	rs6734238	rs2903908	0.003685	9.981e-06	0.1607	20	44693947	C	T		rs11591147	rs2081704	0.08351	0.01506	0.087	1	55404984	C	A		rs1412444	rs17450388	0.6722	0.732	0.73	10	90817785	A	C
	rs6734238	rs3080100	0.008947	0.09375	0.001262	20	44442787	A	C		rs11591147	rs2081705	0.8877	0.9656	0.51	1	55409116	T	G		rs1412444	rs17463822	0.6699	0.3681	0.27	10	90845205	C	G
	rs6734238	rs3091649	3.244e-05	8.936e-08	1.92e-13	20	44537697	G	A		rs11591147	rs2081706	0.8966	0.9687	0.51	1	55409124	T	C		rs1412444	rs17464311	0.727	0.5862	0.53	10	90870394	T	C
	rs6734238	rs3091794	0.0005309	2.033e-09	0.003431	20	44701765	C	T		rs11591147	rs2081707	0.8889	0.9708	0.52	1	55409194	A	C		rs1412444	rs17464831	0.6261	0.4188	0.32	10	90881206	T	C
	rs6734238	rs3091853	0.008337	0.2335	0.007739	20	44376886	C	G		rs11591147	rs2081708	0.9072	0.6771	0.38	1	55427318	T	C		rs1412444	rs17464997	0.6019	0.4066	0.35	10	90883377	G	A
	rs6734238	rs3092073	2.646e-05	5.915e-09	8.639e-16	20	44595649	A	G		rs11591147	rs2081709	0.1537	0.5742	0.9	1	55431050	A	G		rs1412444	rs17465248	0.6764	0.2052	0.33	10	90885136	G	A
	rs6734238	rs3092169	4.377e-06	4.778e-22	1.571e-08	20	44702086	C	T		rs11591147	rs2081710	0.2611	0.7101	0.89	1	55431286	G	A		rs1412444	rs17465703	0.8683	0.5855	0.52	10	90896773	G	T
	rs6734238	rs3092297	6.19e-05	0.1558	0.00747	20	44373049	G	A		rs11591147	rs2088487	0.03016	0.003088	0.61	1	55739925	C	T		rs1412444	rs17468739	0.01484	0.004297	0.00032	10	91065949	C	A
	rs6734238	rs3092502	5.578e-06	6.977e-22	1.405e-08	20	44697431	T	G		rs11591147	rs2094470	0.8928	0.08601	0.46	1	55497302	C	T		rs1412444	rs17476559	0.3163	0.1699	0.75	10	91129012	G	A
	rs6734238	rs34017227	0.02052	0.02898	0.002714	20	44512638	T	G		rs11591147	rs2098967	0.3223	0.05809	0.081	1	55447978	A	G		rs1412444	rs17478213	0.6806	0.8743	0.43	10	91210772	C	T
	rs6734238	rs34034261	0.1715	6.95e-15	0.04595	20	44771542	C	T		rs11591147	rs2114574	0.1088	0.7667	0.84	1	55422254	C	T		rs1412444	rs1800623	0.2964	0.769	0.61	10	90776083	A	G
	rs6734238	rs34100161	1.272e-05	0.02913	1.315e-08	20	44423154	T	A		rs11591147	rs2114575	0.9561	0.6571	0.48	1	55313845	T	C		rs1412444	rs1802845	0.5026	0.07227	0.72	10	91179545	A	T
	rs6734238	rs34109603	1.015e-09	1.539e-26	3.749e-33	20	44626172	C	T		rs11591147	rs2114576	0.35	0.09267	0.82	1	55302697	A	G		rs1412444	rs1810763	0.2547	0.6439	0.53	10	90778829	T	C
	rs6734238	rs34201392	0.05777	0.001981	0.3933	20	44487490	C	T		rs11591147	rs2114577	0.3267	0.09795	0.83	1	55305731	T	G		rs1412444	rs1810764	0.3273	0.8362	0.56	10	90778656	T	C
	rs6734238	rs34244905	0.00998	0.003363	0.0006827	20	44617847	C	T		rs11591147	rs2114578	0.3256	0.09901	0.83	1	55305767	A	C		rs1412444	rs1810852	0.2108	0.774	0.39	10	91042186	A	G
	rs6734238	rs34247032	0.02458	0.02311	0.1856	20	44472602	A	G		rs11591147	rs2114579	0.9671	0.5612	0.28	1	55389477	T	C		rs1412444	rs181613407	0.2495	0.003189	0.21	10	90777555	C	T
	rs6734238	rs34293711	0.1593	7.639e-35	3.111e-37	20	44587186	T	C		rs11591147	rs2114580	0.08192	0.3627	0.41	1	55394648	A	G		rs1412444	rs1819443	0.3648	0.6084	0.32	10	91158167	C	T
	rs6734238	rs34317775	0.4445	0.9057	0.3136	20	44758911	T	C		rs11591147	rs2133111	0.2139	0.6905	0.21	1	55705193	C	T		rs1412444	rs183067326	0.5848	0.9274	0.29	10	91008400	A	T
	rs6734238	rs34503366	0.5421	0.00718	0.4666	20	44692202	G	A		rs11591147	rs2149037	0.3429	0.1479	0.9	1	55481116	A	C		rs1412444	rs183293121	0.7797	0.005076	0.66	10	91125422	G	A
	rs6734238	rs34685435	0.0271	0.02325	0.1839	20	44474953	C	T		rs11591147	rs2149038	0.006186	0.03992	0.12	1	55480504	T	C		rs1412444	rs184180807	0.1444	0.6755	0.52	10	91009948	T	C
	rs6734238	rs34793028	0.0419	0.04038	2.599e-05	20	44788291	T	C		rs11591147	rs2149039	0.1327	0.767	0.59	1	55480374	T	A		rs1412444	rs184236	0.6755	0.09492	0.26	10	91179295	C	A
	rs6734238	rs34959201	8.404e-06	0.2534	7.897e-06	20	44417938	G	A		rs11591147	rs2149040	0.04835	0.8015	0.97	1	55480361	A	G		rs1412444	rs184502046	0.4715	0.1491	0.4	10	90915969	A	T
	rs6734238	rs34995976	0.0218	1.499e-07	5.286e-07	20	44373183	A	C		rs11591147	rs2149041	0.04501	3.501e-07	0.62	1	55502137	G	C		rs1412444	rs184636178	0.6155	0.6914	0.56	10	90857569	G	A
	rs6734238	rs35049915	0.04218	0.003092	0.6089	20	44489719	G	C		rs11591147	rs2162477	0.9823	0.2324	0.39	1	55305566	G	A		rs1412444	rs185428078	0.8082	0.2538	0.98	10	91109933	C	A
	rs6734238	rs35072483	0.1279	6.958e-06	0.0006632	20	44726733	T	C		rs11591147	rs2173355	0.3143	0.3822	0.17	1	55704895	T	C		rs1412444	rs1855026	0.05692	0.3067	0.065	10	91024150	A	T
	rs6734238	rs35175715	1.221e-05	2.895e-22	2.294e-08	20	44689069	T	C		rs11591147	rs2182832	0.008204	0.7295	0.76	1	55480211	A	G		rs1412444	rs186016936	0.4677	0.7895	0.17	10	91228529	G	A
	rs6734238	rs35223469	0.2351	0.02887	0.5603	20	44387407	G	T		rs11591147	rs2182833	0.05604	1.208e-06	0.77	1	55500429	G	A		rs1412444	rs186205233	0.3376	0.2314	0.73	10	90758802	T	C
	rs6734238	rs35296663	0.2047	1.265e-16	0.02006	20	44762075	C	T		rs11591147	rs2201833	0.732	0.01634	0.17	1	55720657	G	A		rs1412444	rs186328549	0.2636	0.1977	0.61	10	90995290	T	C
	rs6734238	rs35377099	0.2258	6.947e-14	0.04212	20	44770601	C	T		rs11591147	rs2249468	0.756	0.02828	0.11	1	55456760	C	T		rs1412444	rs186704902	0.3498	0.981	0.76	10	91125732	A	C
	rs6734238	rs35567443	2.447e-08	2.025e-25	1.025e-34	20	44648361	C	T		rs11591147	rs2249480	0.5381	0.0006809	0.09	1	55456536	C	T		rs1412444	rs187156406	0.004701	0.009766	0.0065	10	90970442	A	G
	rs6734238	rs35610751	3.918e-08	0.01654	0.3429	20	44619654	G	C		rs11591147	rs2249484	0.7744	0.03094	0.12	1	55456453	C	T		rs1412444	rs187387717	0.7513	0.1267	0.66	10	90952205	C	T
	rs6734238	rs35804246	0.2026	0.4518	0.3957	20	44671880	T	C		rs11591147	rs2249490	0.7858	0.03448	0.14	1	55456442	G	A		rs1412444	rs187715614	0.002601	0.01238	0.0083	10	90939102	G	A
	rs6734238	rs35922919	0.1371	3.33e-10	0.05427	20	44782161	A	G		rs11591147	rs2249491	0.787	0.03313	0.14	1	55456436	C	T		rs1412444	rs187747661	0.3273	0.3009	0.71	10	91237147	G	C
	rs6734238	rs35972756	0.5122	0.4941	0.2216	20	44511257	A	G		rs11591147	rs2249497	0.8604	0.02153	0.1	1	55456330	C	T		rs1412444	rs188153325	0.002721	0.01071	0.0056	10	90949062	C	T
	rs6734238	rs36051332	1.641e-05	0.178	2.737e-07	20	44418011	G	A		rs11591147	rs2253465	0.3177	0.05995	0.085	1	55446697	G	A		rs1412444	rs188493056	0.02375	6.197e-05	0.044	10	90906277	A	C
	rs6734238	rs364137	0.0001693	0.1753	3.404e-06	20	44360232	A	G		rs11591147	rs2253466	0.3547	0.06386	0.092	1	55446671	C	T		rs1412444	rs188589	0.8176	0.06722	0.25	10	91185592	T	A
	rs6734238	rs368027472	0.5993	5.742e-06	0.001978	20	44689630	G	T		rs11591147	rs2253467	0.3668	0.09939	0.084	1	55446664	G	C		rs1412444	rs188591	0.9713	0.0371	0.26	10	91138330	C	T
	rs6734238	rs368622	0.001058	0.04651	5.755e-07	20	44440690	G	A		rs11591147	rs2253476	0.2892	0.05522	0.079	1	55446373	C	A		rs1412444	rs188703265	0.0186	0.005221	0.04	10	91055055	G	A
	rs6734238	rs370159458	0.5191	0.2093	0.602	20	44390925	G	A		rs11591147	rs2270690	0.0001267	3.522e-05	0.45	1	55672193	T	C		rs1412444	rs1888921	0.05068	0.01602	0.00084	10	91070699	C	T
	rs6734238	rs370237	0.00583	1.541e-16	1.913e-18	20	44453655	T	C		rs11591147	rs2274538	0.2356	0.1495	0.26	1	55569440	A	G		rs1412444	rs1888922	0.04443	0.01769	0.00095	10	91070701	C	T
	rs6734238	rs373018	3.192e-05	2.767e-15	1.657e-20	20	44456059	T	C		rs11591147	rs2274539	0.1737	0.2418	0.28	1	55564026	C	T		rs1412444	rs1888923	0.04276	0.3867	0.31	10	91070950	G	T
	rs6734238	rs373337754	0.8076	0.0001103	0.01273	20	44686285	A	G		rs11591147	rs2274941	0.2334	0.83	0.76	1	55353370	G	T		rs1412444	rs188950547	0.001983	0.004536	0.011	10	91141708	C	G
	rs6734238	rs373476826	0.54	3.664e-05	3.165e-05	20	44436121	A	G		rs11591147	rs2278191	0.9659	0.8922	0.57	1	55321503	C	T		rs1412444	rs189107121	0.8611	0.5563	0.12	10	91027773	T	G
	rs6734238	rs373505513	0.005763	0.2958	4.57e-07	20	44367740	A	G		rs11591147	rs2278192	0.9862	0.8405	0.49	1	55321551	G	A		rs1412444	rs1892335	0.6053	0.556	0.16	10	90846055	T	C
	rs6734238	rs3737063	0.0733	0.4818	0.1309	20	44596854	A	G		rs11591147	rs2278193	0.157	0.95	0.61	1	55333600	G	A		rs1412444	rs1892336	0.6238	0.111	0.7	10	90905561	T	C
	rs6734238	rs373843106	0.08443	4.995e-29	7.602e-26	20	44535783	C	T		rs11591147	rs2278194	0.3748	0.56	0.8	1	55333784	C	T		rs1412444	rs1892337	0.3699	0.67	0.43	10	90840294	A	G
	rs6734238	rs3746493	1.186e-05	0.07819	1.032e-05	20	44418564	A	G		rs11591147	rs2288314	0.705	0.2238	0.44	1	55324372	A	G		rs1412444	rs189367014	0.4572	0.1231	0.76	10	91092921	T	G
	rs6734238	rs3746494	1.084e-05	0.06999	6.429e-07	20	44418946	G	A		rs11591147	rs2303533	0.1447	0.92	0.6	1	55330756	G	C		rs1412444	rs189751507	0.8744	0.01755	0.55	10	91126495	T	C
	rs6734238	rs3746495	0.03429	0.03005	0.8575	20	44479794	C	T		rs11591147	rs2317789	0.3271	0.0825	0.83	1	55305213	A	G		rs1412444	rs189862751	0.7968	0.3224	0.98	10	90867095	A	G
	rs6734238	rs3746497	0.003308	2.233e-25	9.605e-27	20	44509732	G	A		rs11591147	rs2317790	0.9972	0.2293	0.38	1	55305523	G	A		rs1412444	rs190125125	0.8441	0.8894	0.92	10	91168206	C	A
	rs6734238	rs3746499	1.565e-05	2.531e-22	1.343e-21	20	44509762	T	C		rs11591147	rs2317944	0.2146	0.7591	0.58	1	55429116	T	C		rs1412444	rs191027	0.8802	0.04971	0.55	10	91121907	T	C
	rs6734238	rs3746500	0.01188	8.181e-06	1.27e-07	20	44511533	A	G		rs11591147	rs2317945	0.7957	0.2166	0.68	1	55429225	C	T		rs1412444	rs191335706	0.4976	0.7519	0.062	10	91094422	T	G
	rs6734238	rs3746503	0.1255	1.166e-54	3.944e-34	20	44578961	G	A		rs11591147	rs2317947	0.5916	0.2638	0.8	1	55431003	A	G		rs1412444	rs191638277	0.9491	0.2637	0.4	10	90981979	T	G
	rs6734238	rs3746504	0.1497	0.1367	0.3324	20	44581348	A	G		rs11591147	rs2317948	0.1579	0.4561	0.8	1	55434443	T	G		rs1412444	rs191719394	0.3827	0.6933	0.51	10	91232281	A	G
	rs6734238	rs3746506	4.545e-05	2.016e-83	3.576e-62	20	44586036	G	A		rs11591147	rs2317949	0.865	0.6084	0.41	1	55434507	T	C		rs1412444	rs191911417	0.2863	0.9782	0.94	10	91114564	T	C
	rs6734238	rs3746507	0.008445	0.01097	0.9971	20	44588109	G	A		rs11591147	rs2317950	0.8158	0.1466	0.58	1	55434514	G	A		rs1412444	rs192076433	0.3728	0.1993	0.84	10	90874819	A	G
	rs6734238	rs3746508	0.002237	2.663e-30	3.961e-17	20	44588179	A	G		rs11591147	rs2317951	0.8278	0.1362	0.58	1	55434648	A	G		rs1412444	rs1926188	0.3277	0.8627	0.58	10	90777111	T	C
	rs6734238	rs3746509	0.1574	6.215e-59	1.338e-33	20	44588241	C	T		rs11591147	rs2317952	0.8286	0.1284	0.61	1	55434743	T	G		rs1412444	rs1926189	0.597	0.7136	0.14	10	90791968	G	A
	rs6734238	rs3746510	0.008714	0.0112	0.9953	20	44588282	C	G		rs11591147	rs2317953	0.5665	0.18	0.058	1	55448795	G	T		rs1412444	rs1926191	0.4794	0.4491	0.71	10	90760651	G	A
	rs6734238	rs3746511	0.09958	5.378e-55	2.372e-35	20	44592364	T	C		rs11591147	rs2433672	0.4744	0.05647	0.052	1	55443519	C	A		rs1412444	rs1926192	0.3434	0.3344	0.91	10	90760620	G	A
	rs6734238	rs3746512	0.0008738	3.54e-33	2.193e-17	20	44592636	T	C		rs11591147	rs2433673	0.3238	0.1025	0.059	1	55443605	C	G		rs1412444	rs1926193	0.3593	0.3191	0.91	10	90760606	T	C
	rs6734238	rs3746513	5.151e-08	2.603e-80	4.03e-70	20	44594228	A	G		rs11591147	rs2433674	0.259	0.06646	0.061	1	55445613	A	G		rs1412444	rs1926194	0.3301	0.3516	0.92	10	90760318	G	A
	rs6734238	rs3746514	0.2025	0.4022	0.3117	20	44663403	G	A		rs11591147	rs2433675	0.3279	0.06739	0.1	1	55448053	G	C		rs1412444	rs1926195	0.1933	0.2453	0.97	10	90753758	A	G
	rs6734238	rs3746515	0.01066	1.132e-09	0.005358	20	44664371	T	C		rs11591147	rs2433676	0.8159	0.1138	0.071	1	55450894	G	A		rs1412444	rs1926196	0.1982	0.631	0.97	10	90753748	C	T
	rs6734238	rs3746516	0.1002	0.4749	0.394	20	44665527	G	A		rs11591147	rs2433677	0.4307	0.1202	0.11	1	55451062	G	A		rs1412444	rs1926202	0.393	0.6981	0.71	10	90787957	C	T
	rs6734238	rs3746517	0.2755	0.4692	0.3828	20	44665627	C	A		rs11591147	rs2433678	0.5421	0.002082	0.14	1	55456996	T	C		rs1412444	rs192665675	0.2854	0.759	0.53	10	91181051	G	C
	rs6734238	rs3746518	0.273	0.4699	0.3857	20	44665659	G	A		rs11591147	rs2454213	0.6761	0.3606	0.36	1	55673671	G	A		rs1412444	rs192731179	0.0179	0.8961	0.3	10	91205584	T	C
	rs6734238	rs3746519	0.2584	0.4566	0.3771	20	44665946	C	T		rs11591147	rs2454214	0.09359	0.2672	0.23	1	55673804	A	G		rs1412444	rs192957577	0.3531	0.05616	0.74	10	90979192	T	C
	rs6734238	rs3746520	0.2194	0.417	0.3588	20	44672681	A	G		rs11591147	rs2454215	0.0942	0.2695	0.23	1	55673828	A	G		rs1412444	rs1930053	0.1538	0.2336	0.86	10	90992388	A	G
	rs6734238	rs3746522	1.132e-09	0.00512	0.008218	20	44680412	T	C		rs11591147	rs2479391	0.9042	0.0001511	0.59	1	55488690	C	T		rs1412444	rs193014363	0.1638	0.2773	0.55	10	91146941	T	C
	rs6734238	rs3746524	0.01109	0.5983	0.2433	20	44507502	T	C		rs11591147	rs2479392	0.5523	0.0003476	0.92	1	55488611	T	C		rs1412444	rs193165391	0.7699	0.5562	0.96	10	90863901	A	G
	rs6734238	rs3746525	0.02653	0.2153	0.792	20	44507385	G	A		rs11591147	rs2479393	0.3778	1.383e-11	0.0075	1	55488369	A	G		rs1412444	rs193202773	0.823	0.6384	0.92	10	91208685	C	T
	rs6734238	rs3746596	0.7744	0.5627	0.1987	20	44312028	T	C		rs11591147	rs2479394	0.2331	3.328e-11	0.012	1	55486064	G	A		rs1412444	rs1937324	0.6266	0.3731	0.28	10	90832810	G	T
	rs6734238	rs3746821	0.4679	1.209e-14	0.217	20	44755111	T	G		rs11591147	rs2479395	0.007415	0.08568	0.084	1	55484582	T	C		rs1412444	rs1937325	0.6383	0.265	0.24	10	90832904	A	C
	rs6734238	rs375131	0.05291	0.9688	0.5489	20	44391950	A	G		rs11591147	rs2479396	0.07643	0.6674	0.11	1	55482091	G	A		rs1412444	rs1937326	0.929	0.1671	0.34	10	90866477	G	T
	rs6734238	rs375404	2.61e-05	0.3861	5.753e-05	20	44389128	G	A		rs11591147	rs2479397	0.7477	0.003037	0.9	1	55481748	T	A		rs1412444	rs1937327	0.8082	0.3206	0.56	10	90866145	C	G
	rs6734238	rs3761154	1.266e-05	4.005e-17	1.071e-17	20	44487120	A	C		rs11591147	rs2479398	0.02497	0.8841	0.77	1	55480074	C	T		rs1412444	rs1937328	0.9473	0.1894	0.35	10	90866094	C	T
	rs6734238	rs3761156	0.0002722	9.811e-19	1.534e-19	20	44488495	A	C		rs11591147	rs2479399	0.0797	0.7936	0.79	1	55478188	A	C		rs1412444	rs1937330	0.8201	0.04269	0.018	10	90854045	A	T
	rs6734238	rs3761157	5.185e-09	0.007102	0.3772	20	44634822	T	C		rs11591147	rs2479400	0.05851	0.6401	0.65	1	55478019	A	G		rs1412444	rs1937331	0.6564	0.0529	0.074	10	90886629	G	A
	rs6734238	rs3761158	3.967e-07	2.737e-21	9.696e-35	20	44634912	A	G		rs11591147	rs2479401	0.09563	0.3259	0.71	1	55476395	C	T		rs1412444	rs1937332	0.8831	0.5117	0.93	10	90826779	G	A
	rs6734238	rs3761159	5.97e-08	4.85e-22	7.312e-33	20	44634957	T	C		rs11591147	rs2479402	0.06742	0.1847	0.18	1	55474938	A	G		rs1412444	rs1937333	0.9725	0.4245	0.9	10	90826547	G	T
	rs6734238	rs376206	0.0001119	0.6202	2.501e-05	20	44377039	C	T		rs11591147	rs2479404	0.06949	2.791e-08	0.45	1	55500025	C	A		rs1412444	rs1937334	0.9343	0.5097	0.91	10	90826252	G	A
	rs6734238	rs376414139	0.0004768	0.02891	2.93e-08	20	44386383	A	G		rs11591147	rs2479405	0.8153	0.04214	0.54	1	55500169	C	G		rs1412444	rs1937335	0.284	0.408	0.24	10	90797694	C	G
	rs6734238	rs3765456	0.2921	2.938e-14	0.1713	20	44756891	A	G		rs11591147	rs2479406	0.7555	0.04685	0.5	1	55502672	C	A		rs1412444	rs1937336	0.7806	0.1381	0.13	10	90822028	T	A
	rs6734238	rs3765457	0.4232	6.707e-12	6.12e-09	20	44757213	G	A		rs11591147	rs2479407	0.758	0.05117	0.46	1	55502696	C	T		rs1412444	rs1937337	0.7613	0.2722	0.22	10	90822003	A	C
	rs6734238	rs3765459	0.01767	0.0004978	0.2992	20	44757407	A	G		rs11591147	rs2479408	0.2232	7.592e-05	0.19	1	55504188	G	C		rs1412444	rs1937338	0.6868	0.2678	0.19	10	90817941	C	G
	rs6734238	rs376883943	0.9739	0.03667	0.1384	20	44443755	T	C		rs11591147	rs2479409	0.01103	9.7e-05	0.044	1	55504650	G	A		rs1412444	rs1937339	0.9415	0.5977	0.27	10	90815975	T	G
	rs6734238	rs376922	0.01134	0.0002876	6.99e-05	20	44363682	G	T		rs11591147	rs2479410	0.04536	6.017e-08	0.014	1	55505861	A	G		rs1412444	rs1937340	0.5237	0.6966	0.97	10	90803696	G	T
	rs6734238	rs377770	0.001866	6.258e-14	7.356e-21	20	44400431	A	G		rs11591147	rs2479411	0.7996	0.2115	0.69	1	55509900	T	C		rs1412444	rs1937341	0.8245	0.9103	0.2	10	90803069	T	C
	rs6734238	rs378114	7.077e-27	5.64e-97	5.439e-58	20	44538427	T	C		rs11591147	rs2479412	0.8794	0.2559	0.8	1	55514073	G	C		rs1412444	rs1937342	0.7514	0.2021	0.3	10	90802183	T	C
	rs6734238	rs378296	3.66e-09	4.155e-05	0.026	20	44379172	T	C		rs11591147	rs2479413	0.04874	5.864e-09	0.052	1	55518682	T	C		rs1412444	rs1937343	0.7352	0.3332	0.25	10	90802066	G	A
	rs6734238	rs378710	4.783e-05	1.451e-13	8.027e-20	20	44452252	C	G		rs11591147	rs2479415	0.1178	0.000355	0.53	1	55498745	C	T		rs1412444	rs1937344	0.9879	0.03456	0.039	10	90836759	T	C
	rs6734238	rs3787268	4.153e-09	0.01004	0.4525	20	44641731	A	G		rs11591147	rs2479416	0.2158	0.0006498	0.16	1	55496558	A	C		rs1412444	rs1937345	0.6342	0.2165	0.22	10	90837306	A	C
	rs6734238	rs379059	0.00407	6.067e-16	3.025e-18	20	44447922	A	G		rs11591147	rs2479417	0.4067	0.0001253	0.051	1	55495744	T	C		rs1412444	rs1937346	0.6646	0.02329	0.075	10	90889387	C	T
	rs6734238	rs380397	0.02253	1.547e-16	1.076e-18	20	44456655	G	T		rs11591147	rs2479418	0.0001428	0.3259	0.33	1	55494877	G	A		rs1412444	rs1960574	0.5658	0.1844	0.66	10	91024025	T	C
	rs6734238	rs380421	9.734e-05	0.8031	0.0001973	20	44378577	T	C		rs11591147	rs2479419	0.0001965	0.2213	0.35	1	55494039	C	A		rs1412444	rs1961812	0.4352	0.385	0.31	10	90851108	A	G
	rs6734238	rs380973	0.0005468	2.88e-13	1.648e-16	20	44455176	A	G		rs11591147	rs2479420	0.1464	2.132e-09	0.0073	1	55492190	C	T		rs1412444	rs1961813	0.2676	0.0745	0.44	10	90851161	A	G
	rs6734238	rs381613	0.01099	0.0002959	8.17e-05	20	44364981	A	C		rs11591147	rs2483203	0.6338	0.1161	0.88	1	55540413	T	C		rs1412444	rs1977389	0.2936	0.7281	0.87	10	90773494	G	T
	rs6734238	rs3817731	1.327e-05	7.167e-22	1.897e-22	20	44518843	A	T		rs11591147	rs2483205	0.05542	6.097e-05	0.81	1	55518316	T	C		rs1412444	rs1977501	0.6333	0.1587	0.97	10	90918714	T	G
	rs6734238	rs382515	2.076e-05	0.1877	2.78e-06	20	44380316	A	C		rs11591147	rs2495477	0.005483	1.655e-11	0.049	1	55518467	G	A		rs1412444	rs2000360	0.9581	0.1915	0.31	10	90852370	T	G
	rs6734238	rs382558	2.129e-05	0.09906	2.75e-06	20	44380269	A	G		rs11591147	rs2495478	0.8407	0.2222	0.9	1	55512995	A	G		rs1412444	rs200921121	0.5914	0.8727	0.052	10	91044869	G	A
	rs6734238	rs3827040	0.9837	0.2015	0.3252	20	44515559	A	G		rs11591147	rs2495479	0.8329	0.1976	0.64	1	55511068	C	T		rs1412444	rs201050756	0.6596	0.03987	0.55	10	91080804	T	C
	rs6734238	rs3827066	4.158e-47	4.341e-31	7.109e-18	20	44586023	T	C		rs11591147	rs2495480	0.7495	0.2618	0.68	1	55509355	C	T		rs1412444	rs2011806	0.3434	0.8019	0.62	10	90778635	T	C
	rs6734238	rs383112	5.617e-05	2.917e-16	9.671e-20	20	44457349	T	C		rs11591147	rs2495481	0.833	0.2659	0.65	1	55508186	T	A		rs1412444	rs2026912	0.1931	0.2706	0.79	10	91212595	A	C
	rs6734238	rs3843763	1.253e-25	9.13e-101	3.195e-58	20	44548193	T	C		rs11591147	rs2495482	0.9223	0.2642	0.61	1	55505732	A	G		rs1412444	rs2026913	0.5993	0.3388	0.69	10	91213025	T	C
	rs6734238	rs3848711	4.613e-06	7.027e-12	1.658e-17	20	44446100	G	A		rs11591147	rs2495484	0.7179	0.01652	0.12	1	55461680	C	T		rs1412444	rs2031610	0.1868	0.195	0.47	10	90754487	C	T
	rs6734238	rs3848713	4.764e-05	5.571e-20	5.653e-21	20	44470676	T	C		rs11591147	rs2495485	0.6506	0.02039	0.12	1	55461083	C	T		rs1412444	rs2031611	0.3383	0.8816	0.56	10	90767395	G	C
	rs6734238	rs3848714	0.08993	2.634e-40	1.969e-37	20	44547176	C	T		rs11591147	rs2495486	0.7072	0.0184	0.12	1	55460257	C	T		rs1412444	rs2031612	0.3852	0.6788	0.87	10	90766980	C	T
	rs6734238	rs3848715	0.005872	2.433e-28	5.705e-35	20	44564682	G	A		rs11591147	rs2495487	0.7361	0.05029	0.46	1	55502693	T	C		rs1412444	rs2031613	0.3217	0.7134	0.57	10	90766924	C	T
	rs6734238	rs3848716	0.008153	0.01096	0.9927	20	44584369	C	G		rs11591147	rs2495488	0.8101	0.1035	0.53	1	55500206	T	C		rs1412444	rs2070845	0.003825	0.2261	0.025	10	91066075	G	A
	rs6734238	rs3848717	0.007642	0.01084	0.9979	20	44584625	A	G		rs11591147	rs2495489	0.07013	4.218e-08	0.49	1	55498864	T	A		rs1412444	rs2071509	1.386e-06	6.743e-12	0.0027	10	90988250	C	G
	rs6734238	rs3848718	0.3212	6.085e-21	2.463e-17	20	44585763	A	G		rs11591147	rs2495490	0.8491	0.04213	0.54	1	55498543	T	C		rs1412444	rs2071510	0.0006181	5.212e-07	0.026	10	90987564	T	G
	rs6734238	rs3848719	0.1753	1.212e-39	1.134e-37	20	44596545	A	G		rs11591147	rs2495491	0.05589	7.967e-08	0.5	1	55498428	G	T		rs1412444	rs2071511	0.4183	0.006383	0.069	10	90987458	T	C
	rs6734238	rs3848721	5.101e-08	2.448e-22	4.745e-33	20	44633676	T	C		rs11591147	rs2495492	0.8309	0.06237	0.54	1	55498212	T	C		rs1412444	rs2095049	0.1186	0.2395	0.7	10	91042297	C	T
	rs6734238	rs3848722	4.137e-08	3.656e-20	5.424e-33	20	44633820	G	A		rs11591147	rs2495494	0.2332	0.5649	0.87	1	55497136	C	G		rs1412444	rs2095050	0.07178	0.2863	0.061	10	91032546	G	A
	rs6734238	rs3848723	0.3027	0.5394	0.4532	20	44664310	G	A		rs11591147	rs2495495	0.7511	1.291e-05	0.049	1	55496556	T	C		rs1412444	rs2095051	0.05626	0.3024	0.066	10	91024554	T	C
	rs6734238	rs3848724	0.265	0.607	0.4793	20	44664491	A	C		rs11591147	rs2495496	0.5527	0.00093	0.25	1	55496449	T	A		rs1412444	rs2095052	0.07521	0.794	0.5	10	91019748	C	T
	rs6734238	rs3848725	0.0003873	1.449e-06	0.003453	20	44666485	T	C		rs11591147	rs2495497	0.6688	1.542e-05	0.083	1	55495995	T	C		rs1412444	rs2096401	0.7811	0.9689	0.28	10	90803067	C	T
	rs6734238	rs3848726	4.986e-18	0.01148	1.979e-08	20	44666595	T	G		rs11591147	rs2495498	0.5453	1.356e-05	0.24	1	55495363	T	C		rs1412444	rs2102698	0.5416	0.9492	0.016	10	91172431	G	A
	rs6734238	rs385575	0.0008481	0.1546	3.149e-06	20	44366233	T	A		rs11591147	rs2495499	5.148e-05	0.09766	0.33	1	55494682	T	C		rs1412444	rs2104883	0.04975	0.303	0.081	10	91019236	C	A
	rs6734238	rs3859611	0.1367	1.245e-32	7.027e-36	20	44579750	T	C		rs11591147	rs2495500	0.6286	1.068e-10	0.017	1	55487668	A	T		rs1412444	rs2105436	0.706	0.1588	0.25	10	90802924	G	T
	rs6734238	rs3859613	0.6523	3.449e-22	1.15e-23	20	44660699	G	T		rs11591147	rs2495501	0.5097	3.725e-05	0.54	1	55487082	C	T		rs1412444	rs2105437	0.1076	0.7344	0.75	10	90928239	A	G
	rs6734238	rs386155	0.005917	3.073e-16	7.908e-18	20	44459183	T	C		rs11591147	rs2495502	0.0002821	0.1656	0.25	1	55486206	G	C		rs1412444	rs2147418	0.8194	0.3245	0.61	10	90760000	C	T
	rs6734238	rs386196	0.4993	0.4729	0.1419	20	44332873	A	G		rs11591147	rs2495503	0.3777	3.518e-11	0.0043	1	55485917	A	G		rs1412444	rs2147419	0.4062	0.984	0.35	10	90759916	G	T
	rs6734238	rs388420	3.052e-13	5.974e-12	1.355e-06	20	44432988	G	C		rs11591147	rs2495504	0.4386	3.257e-11	0.012	1	55485796	C	T		rs1412444	rs2147420	0.3609	0.3462	0.94	10	90759613	A	G
	rs6734238	rs3893276	8.809e-08	2.667e-79	2.073e-69	20	44591089	C	G		rs11591147	rs2495505	0.06764	0.5346	0.15	1	55484810	C	T		rs1412444	rs2148286	0.233	0.4438	0.68	10	90759924	A	G
	rs6734238	rs3901163	0.7186	0.5719	0.4332	20	44682539	C	T		rs11591147	rs2495506	0.1877	0.5803	0.086	1	55481769	A	G		rs1412444	rs2148287	0.3726	0.3346	0.93	10	90759772	C	T
	rs6734238	rs390386	1.947e-05	0.09009	1.791e-08	20	44438974	G	T		rs11591147	rs2495508	0.06211	0.8671	0.77	1	55478678	G	T		rs1412444	rs2151004	0.4962	0.213	0.65	10	91034518	T	C
	rs6734238	rs390409	0.0001755	0.1826	3.228e-06	20	44381615	A	G		rs11591147	rs2495509	0.07791	0.8018	0.77	1	55478147	T	A		rs1412444	rs2151005	0.08276	0.307	0.058	10	91034437	A	T
	rs6734238	rs3918240	1.661e-08	9.303e-25	8.577e-34	20	44635616	T	C		rs11591147	rs2495510	0.1122	0.5398	0.55	1	55477327	G	A		rs1412444	rs2151006	0.4751	0.4245	0.95	10	91034358	C	T
	rs6734238	rs3918241	0.3955	3.812e-57	3.748e-55	20	44635735	A	T		rs11591147	rs2495511	0.07821	0.3486	0.24	1	55476178	G	A		rs1412444	rs2151008	0.6504	0.1009	0.51	10	91111251	A	G
	rs6734238	rs3918242	0.4018	6.674e-57	1.545e-54	20	44635976	T	C		rs11591147	rs2495512	0.06201	0.1639	0.17	1	55475104	C	A		rs1412444	rs2154249	0.6243	0.4413	0.31	10	90877743	T	C
	rs6734238	rs3918249	9.573e-09	2.619e-21	2.282e-33	20	44638136	C	T		rs11591147	rs2495513	0.7789	0.02777	0.13	1	55457815	C	T		rs1412444	rs2154250	0.3822	0.4394	0.31	10	90878200	A	G
	rs6734238	rs3918251	9.222e-08	3.974e-18	9.676e-27	20	44638781	G	A		rs11591147	rs2495514	0.7664	0.02788	0.12	1	55456930	T	G		rs1412444	rs2154252	0.9426	0.109	0.017	10	90816857	G	T
	rs6734238	rs3918253	6.319e-08	2.992e-26	6.835e-35	20	44639511	C	T		rs11591147	rs2495515	0.4676	0.05596	0.069	1	55455144	A	G		rs1412444	rs2154254	0.6219	0.3068	0.22	10	90842431	C	A
	rs6734238	rs3918256	5.343e-08	2.062e-26	5.102e-35	20	44640959	G	A		rs11591147	rs2495516	0.4482	0.1208	0.089	1	55449618	A	G		rs1412444	rs2154255	0.9345	0.1151	0.9	10	90942967	T	A
	rs6734238	rs3918261	0.3876	5.668e-56	1.1e-51	20	44643592	G	A		rs11591147	rs2495517	0.612	0.1459	0.087	1	55448842	A	G		rs1412444	rs215492	0.03769	0.09068	0.025	10	91219588	T	C
	rs6734238	rs3918262	1.609e-09	0.005575	0.5037	20	44643770	G	A		rs11591147	rs2495518	0.3155	0.0686	0.1	1	55447966	A	G		rs1412444	rs215493	0.05011	0.1968	0.57	10	91164170	T	C
	rs6734238	rs3918264	0.6546	0.6813	0.2366	20	44643930	A	G		rs11591147	rs2495519	0.466	0.04361	0.064	1	55445992	A	C		rs1412444	rs2182408	0.3653	0.343	0.94	10	90760107	T	C
	rs6734238	rs3918270	0.4122	2.977e-54	9.026e-52	20	44645339	A	G		rs11591147	rs2495520	0.8445	0.415	0.64	1	55442272	T	G		rs1412444	rs2183933	0.0548	0.2115	0.032	10	91015736	T	C
	rs6734238	rs3918271	0.4017	2.422e-54	8.09e-52	20	44645593	A	G		rs11591147	rs2500321	0.3269	0.06088	0.07	1	55445562	G	A		rs1412444	rs2183934	7.364e-10	1.741e-12	0.00048	10	90998468	A	C
	rs6734238	rs3918272	0.3891	0.2813	0.1776	20	44645691	T	C		rs11591147	rs2500322	0.335	0.04346	0.066	1	55446083	C	G		rs1412444	rs2183935	0.54	0.5005	0.61	10	90998465	T	C
	rs6734238	rs3918273	0.3835	0.2853	0.1836	20	44645692	G	T		rs11591147	rs2500323	0.4318	0.0675	0.11	1	55451483	C	T		rs1412444	rs2211595	0.6494	0.7203	0.16	10	90843886	T	C
	rs6734238	rs3918274	0.3834	0.3128	0.186	20	44646360	C	T		rs11591147	rs2500324	0.434	0.08055	0.11	1	55451564	C	T		rs1412444	rs2211596	0.7299	0.806	0.27	10	90843939	T	C
	rs6734238	rs3918278	1.314e-06	6.271e-11	0.001927	20	44635654	A	G		rs11591147	rs2500325	0.7989	0.0268	0.11	1	55457337	A	G		rs1412444	rs2211597	0.7039	0.8215	0.27	10	90844007	A	G
	rs6734238	rs3918279	0.7277	1.328e-11	1.872e-12	20	44636495	T	C		rs11591147	rs2500326	0.7723	0.02524	0.12	1	55457710	G	A		rs1412444	rs2211598	0.6182	0.5502	0.16	10	90844138	A	G
	rs6734238	rs3918281	0.007692	0.01722	0.03822	20	44641454	A	G		rs11591147	rs2500327	0.7228	0.001493	0.14	1	55458143	G	A		rs1412444	rs2211599	0.6778	0.1662	0.9	10	90929547	A	G
	rs6734238	rs3918282	0.1922	0.009258	0.4064	20	44644709	A	G		rs11591147	rs2500329	0.8325	0.02184	0.11	1	55458691	G	A		rs1412444	rs2226246	0.9393	0.7081	0.32	10	90878038	A	G
	rs6734238	rs392245	0.000169	0.1586	2.634e-06	20	44364488	A	C		rs11591147	rs2500330	0.8326	0.02119	0.11	1	55458853	C	T		rs1412444	rs2226247	0.7573	0.2866	0.2	10	90818155	G	A
	rs6734238	rs3933239	7.684e-10	1.631e-26	5.2e-33	20	44628668	A	C		rs11591147	rs2500331	0.9735	0.02116	0.12	1	55459937	T	C		rs1412444	rs2229521	0.7706	0.4328	0.3	10	90767482	G	A
	rs6734238	rs3933240	7.943e-19	9.929e-09	1.308e-07	20	44628759	T	C		rs11591147	rs2500332	0.7319	0.01763	0.12	1	55460191	A	G		rs1412444	rs2234978	0.292	0.7808	0.6	10	90771829	T	C
	rs6734238	rs394561	0.0003822	0.3771	7.5e-05	20	44359953	G	A		rs11591147	rs2500333	0.7177	0.01977	0.12	1	55460207	G	T		rs1412444	rs2243547	1.406e-13	1.354e-31	1.4e-08	10	91010479	C	A
	rs6734238	rs394643	3.684e-06	9.271e-09	3.07e-13	20	44540178	A	G		rs11591147	rs2500334	0.4107	0.001419	0.11	1	55461084	G	A		rs1412444	rs2243548	5.308e-14	1.729e-27	1.4e-07	10	91010313	C	T
	rs6734238	rs3972765	0.05768	0.02369	0.006782	20	44404957	A	G		rs11591147	rs2500335	0.693	0.02533	0.13	1	55461494	G	A		rs1412444	rs2245548	0.833	0.08634	0.17	10	90853446	T	C
	rs6734238	rs397522	0.6835	0.09257	0.4167	20	44332645	T	C		rs11591147	rs2500336	0.7163	0.01602	0.12	1	55461796	A	G		rs1412444	rs2245863	0.8382	0.6109	0.53	10	90856408	A	G
	rs6734238	rs398040672	0.3423	0.03665	0.6527	20	44616450	C	A		rs11591147	rs2500338	0.8811	0.0009491	0.11	1	55464412	A	G		rs1412444	rs2246828	3.377e-13	1.005e-34	7.8e-09	10	91005952	A	G
	rs6734238	rs399672	0.001044	0.03326	6.101e-07	20	44438299	G	A		rs11591147	rs2500339	0.906	0.0009991	0.11	1	55464511	C	G		rs1412444	rs2246833	6.583e-18	1.448e-31	5e-09	10	91005854	T	C
	rs6734238	rs400622	0.0001218	0.5998	2.451e-05	20	44376876	T	C		rs11591147	rs2500340	0.9553	0.001448	0.1	1	55464743	T	C		rs1412444	rs2246941	4.973e-18	2.905e-34	7.3e-09	10	91004916	A	C
	rs6734238	rs403199	2.474e-05	0.2559	5.903e-05	20	44384062	T	G		rs11591147	rs2500341	0.9428	0.001592	0.1	1	55464790	C	G		rs1412444	rs2246942	3.207e-18	2.324e-33	2e-08	10	91004886	G	A
	rs6734238	rs404457	0.0001417	0.1558	3.663e-06	20	44369376	G	A		rs11591147	rs2500342	0.5356	0.008383	0.1	1	55466092	A	C		rs1412444	rs2246949	2.427e-14	3.224e-29	2.5e-07	10	91004668	C	T
	rs6734238	rs405247	2.332e-05	0.268	4.997e-05	20	44380347	T	C		rs11591147	rs2555789	0.4801	0.8124	0.51	1	55401170	G	A		rs1412444	rs2247441	0.8394	0.3507	0.18	10	90894184	A	G
	rs6734238	rs408189	0.0007598	0.154	4.372e-06	20	44366733	A	T		rs11591147	rs2647279	0.3819	0.1324	0.83	1	55725343	G	A		rs1412444	rs2247755	0.9777	0.1804	0.34	10	90896911	A	T
	rs6734238	rs4103667	0.000368	0.3925	6.097e-05	20	44358548	G	T		rs11591147	rs2647280	0.0738	0.02211	0.04	1	55725200	G	A		rs1412444	rs2247766	0.6832	0.09544	0.2	10	90897087	A	T
	rs6734238	rs410485	0.000174	0.1522	3.136e-06	20	44365017	T	A		rs11591147	rs2647281	0.005277	0.04377	0.93	1	55724704	G	A		rs1412444	rs2247774	0.9807	0.3776	0.21	10	90897450	T	C
	rs6734238	rs410968	0.004118	0.3579	3.914e-05	20	44361076	T	A		rs11591147	rs2647282	0.2576	0.09308	0.97	1	55724437	A	C		rs1412444	rs2249893	0.9939	0.1801	0.33	10	90867044	C	G
	rs6734238	rs411945	0.001217	0.04465	5.453e-07	20	44418471	G	C		rs11591147	rs2647286	0.01933	0.004947	0.016	1	55716497	A	G		rs1412444	rs2250398	4.715e-14	9.506e-29	1.5e-07	10	91010157	A	G
	rs6734238	rs41280272	0.8193	0.005701	0.04678	20	44578530	A	G		rs11591147	rs2780727	0.4799	0.7733	0.46	1	55399122	A	G		rs1412444	rs2250644	8.352e-18	1.249e-34	4.7e-09	10	91008879	T	C
	rs6734238	rs41280276	0.4615	2.901e-13	5.297e-09	20	44582435	T	G		rs11591147	rs2802860	0.5691	0.0299	0.041	1	55723635	A	C		rs1412444	rs2250645	3.413e-13	1.091e-31	8.1e-09	10	91008873	T	C
	rs6734238	rs41280278	0.0001154	5.545e-08	2.407e-06	20	44598763	C	T		rs11591147	rs2802861	0.6455	0.02542	0.047	1	55723441	C	T		rs1412444	rs2250781	9.538e-13	3.419e-29	1.5e-07	10	91007470	C	A
	rs6734238	rs41282762	0.006987	0.2909	0.581	20	44424164	A	G		rs11591147	rs2802865	0.4603	0.008565	0.13	1	55719127	A	G		rs1412444	rs2251050	0.8617	0.8274	0.65	10	90901126	T	C
	rs6734238	rs41282764	0.3999	0.02031	0.2163	20	44424393	A	G		rs11591147	rs2802867	0.03625	0.01436	0.08	1	55719011	G	A		rs1412444	rs2251633	0.8975	0.04294	0.84	10	90903281	C	T
	rs6734238	rs41282768	0.006324	0.2535	0.5321	20	44430740	T	C		rs11591147	rs28362287	0.2065	0.1047	0.48	1	55529332	T	C		rs1412444	rs2252139	0.6772	0.1483	0.36	10	90838585	C	G
	rs6734238	rs41282770	0.02798	1.069e-09	2.109e-08	20	44452323	A	G		rs11591147	rs28385700	0.2103	0.03309	0.54	1	55504401	T	C		rs1412444	rs2253503	0.5733	0.4174	0.49	10	90874029	T	C
	rs6734238	rs41282772	0.1682	0.03717	0.03336	20	44472152	A	G		rs11591147	rs28385701	0.9245	0.4408	0.015	1	55505651	T	C		rs1412444	rs2253514	0.8032	0.8465	0.98	10	90874443	G	A
	rs6734238	rs41282774	0.521	3.903e-08	1.365e-10	20	44515133	G	A		rs11591147	rs28385702	0.2099	0.1956	0.29	1	55505804	A	T		rs1412444	rs2253515	0.9257	0.1659	0.33	10	90874468	G	A
	rs6734238	rs41282776	0.3306	0.1811	0.1768	20	44526676	A	G		rs11591147	rs28385703	0.09506	0.4719	0.65	1	55506076	A	G		rs1412444	rs2253622	0.786	0.2445	0.29	10	90874670	C	T
	rs6734238	rs41282782	2.297e-06	6.768e-05	4.988e-06	20	44673722	A	G		rs11591147	rs28385704	0.1596	0.00118	0.064	1	55506103	G	C		rs1412444	rs2254636	6.024e-05	0.01887	0.41	10	90987007	T	C
	rs6734238	rs41305805	0.7435	0.0007282	0.0004529	20	44587926	C	A		rs11591147	rs28385706	0.2133	0.2102	0.32	1	55507356	C	A		rs1412444	rs2254670	0.005298	1.851e-06	0.12	10	90986063	T	C
	rs6734238	rs41305807	8.881e-05	4.526e-07	2.966e-06	20	44588146	G	C		rs11591147	rs28385707	0.3312	0.9528	0.93	1	55512018	T	A		rs1412444	rs2254747	2.306e-05	0.01435	0.6	10	90985948	C	T
	rs6734238	rs41305819	0.2619	0.9204	0.4173	20	44452896	G	A		rs11591147	rs28385708	0.3152	0.6157	0.13	1	55513043	T	C		rs1412444	rs2255465	0.6909	0.1424	0.35	10	90842014	A	G
	rs6734238	rs41347245	0.2569	0.1688	0.6336	20	44640139	A	G		rs11591147	rs28385715	0.6704	0.2108	0.85	1	55532142	G	T		rs1412444	rs2255470	0.6309	0.2164	0.22	10	90842030	C	T
	rs6734238	rs4141957	0.00658	0.002946	0.7479	20	44564114	A	T		rs11591147	rs2864123	0.535	0.06491	0.78	1	55481104	A	G		rs1412444	rs2256329	0.9509	0.05608	0.047	10	90849071	C	A
	rs6734238	rs4142256	0.5188	0.0001424	0.754	20	44787538	C	G		rs11591147	rs2864124	0.06296	0.1681	0.17	1	55474679	G	A		rs1412444	rs2265754	0.9746	0.3516	0.23	10	90890669	T	G
	rs6734238	rs41427445	0.1526	0.01879	0.01081	20	44637678	G	A		rs11591147	rs287227	0.01822	1.09e-07	0.00089	1	55656075	T	G		rs1412444	rs2266006	0.07291	0.377	0.87	10	90989459	A	G
	rs6734238	rs41504450	0.138	0.03135	0.00741	20	44638446	T	C		rs11591147	rs287228	0.271	0.1951	0.17	1	55657324	C	T		rs1412444	rs2266008	9.057e-09	7.51e-26	2.6e-07	10	91014061	G	A
	rs6734238	rs415989	0.01196	0.5133	0.3862	20	44394814	G	A		rs11591147	rs287229	0.2937	0.1381	0.19	1	55659819	G	T		rs1412444	rs2274878	0.01113	0.2364	0.032	10	91102098	G	C
	rs6734238	rs422583	0.0001957	0.1516	3.12e-06	20	44365707	T	C		rs11591147	rs287230	0.01986	1.055e-07	0.0009	1	55660292	C	G		rs1412444	rs2296600	0.3182	0.7024	0.89	10	90770439	G	C
	rs6734238	rs422592	0.00303	0.0006179	2.453e-10	20	44394418	T	A		rs11591147	rs287231	0.3144	0.1343	0.16	1	55664060	G	C		rs1412444	rs2296601	0.7032	0.1141	0.57	10	90767640	T	C
	rs6734238	rs4239702	2.058e-12	0.11	9.403e-06	20	44749251	T	C		rs11591147	rs287234	0.3099	0.1651	0.2	1	55666520	C	T		rs1412444	rs2296602	0.5159	0.1132	0.56	10	90767347	T	C
	rs6734238	rs424159	0.0001247	0.1449	2.937e-06	20	44366699	C	G		rs11591147	rs287235	0.2584	0.1086	0.46	1	55678499	G	C		rs1412444	rs2296603	0.2257	0.4755	0.69	10	90763127	T	C
	rs6734238	rs424815	2.695e-05	0.3608	3.931e-05	20	44388073	C	T		rs11591147	rs28728118	0.9296	0.6172	0.43	1	55435487	A	G		rs1412444	rs2296604	0.9015	0.2097	0.38	10	90761715	G	A
	rs6734238	rs425412	2.114e-05	0.1854	3.142e-06	20	44383904	A	C		rs11591147	rs2873552	0.4922	0.7968	0.73	1	55374538	A	G		rs1412444	rs2297312	0.1531	0.353	0.59	10	91196202	C	T
	rs6734238	rs426384	0.002082	0.04887	6.452e-07	20	44374806	G	C		rs11591147	rs2873553	0.1318	0.5021	0.45	1	55382172	G	T		rs1412444	rs2297471	0.1246	0.3102	0.71	10	91043690	C	G
	rs6734238	rs4266079	0.0002101	0.1744	3.045e-06	20	44354553	T	C		rs11591147	rs28806906	0.09535	0.1527	0.39	1	55491307	C	T		rs1412444	rs2297472	0.07854	8.1e-06	0.043	10	90984990	A	G
	rs6734238	rs428687	2.485e-05	0.3456	3.627e-05	20	44388024	A	G		rs11591147	rs28848281	0.9106	0.007963	0.24	1	55491196	G	A		rs1412444	rs2297473	0.8479	0.004501	0.42	10	90984787	G	T
	rs6734238	rs428774	0.0002489	0.3565	4.503e-05	20	44367385	G	T		rs11591147	rs28862456	0.0359	1.245e-06	0.045	1	55492719	T	C		rs1412444	rs2297474	0.8881	0.2036	0.92	10	90984731	T	C
	rs6734238	rs429207	0.001267	1.976e-07	1.026e-05	20	44528919	A	G		rs11591147	rs28882490	0.04416	1.24e-06	0.049	1	55492789	A	T		rs1412444	rs2297475	7.777e-06	0.001941	0.18	10	90984623	G	A
	rs6734238	rs431356	0.01102	0.0002847	7.116e-05	20	44365019	A	C		rs11591147	rs28888716	0.9614	0.00262	0.15	1	55491199	A	G		rs1412444	rs2458877	0.05377	0.3939	0.55	10	91171430	C	T
	rs6734238	rs432448	0.05451	3.893e-05	2.294e-11	20	44332298	G	T		rs11591147	rs2902875	0.0001415	0.0008341	0.93	1	55695535	T	C		rs1412444	rs2481931	0.7689	0.04811	0.069	10	91160092	A	G
	rs6734238	rs433031	1.079e-14	1.29e-11	1.101e-06	20	44447775	A	G		rs11591147	rs2986942	0.02329	0.3644	0.25	1	55491448	A	G		rs1412444	rs2482627	0.007968	0.04062	0.057	10	91013915	A	G
	rs6734238	rs4337538	0.01994	5.57e-16	7.083e-18	20	44466270	A	G		rs11591147	rs2986946	0.0002456	0.1487	0.32	1	55489660	G	A		rs1412444	rs2484045	0.0473	0.2766	0.57	10	91174787	G	C
	rs6734238	rs435306	1.986e-26	4.5e-100	1.149e-58	20	44538484	G	T		rs11591147	rs2986947	0.0001553	0.6065	0.27	1	55492816	A	G		rs1412444	rs2484046	0.9729	0.05446	0.3	10	91174919	T	C
	rs6734238	rs436471	1.866e-05	0.1852	3.759e-06	20	44389466	A	G		rs11591147	rs2991249	0.6881	0.5565	0.42	1	55399192	T	C		rs1412444	rs2484047	0.9666	0.04686	0.31	10	91175016	A	T
	rs6734238	rs436804	0.0005809	0.3533	9.879e-05	20	44391710	C	T		rs11591147	rs3001844	0.0001761	0.3126	0.33	1	55494735	C	T		rs1412444	rs2489881	0.6188	0.2264	0.22	10	90844721	A	G
	rs6734238	rs437122	0.005791	4.169e-16	1.546e-18	20	44454978	T	C		rs11591147	rs3001845	0.4978	0.04445	0.57	1	55497980	A	G		rs1412444	rs2489882	0.9841	0.09889	0.33	10	90850328	T	A
	rs6734238	rs437793	2.069e-05	0.1883	3.118e-06	20	44384440	C	G		rs11591147	rs3170766	0.4607	0.5323	0.4	1	55354302	C	A		rs1412444	rs2494643	0.9564	0.1955	0.32	10	90846938	A	G
	rs6734238	rs438865	0.0001113	0.6051	2.195e-05	20	44375144	G	A		rs11591147	rs33938617	0.08268	0.3825	0.78	1	55474262	A	G		rs1412444	rs2494644	0.7393	0.2368	0.23	10	90850340	C	T
	rs6734238	rs438957	0.0001808	0.1517	3.117e-06	20	44364989	A	G		rs11591147	rs33993574	0.6099	0.8091	0.31	1	55283410	T	G		rs1412444	rs2494647	0.8438	0.06434	0.059	10	90882921	G	A
	rs6734238	rs4410344	0.1575	1.305e-06	0.0001091	20	44721474	A	G		rs11591147	rs34232196	1.203e-05	7.456e-21	0.00012	1	55489542	T	C		rs1412444	rs2494648	0.6056	0.1003	0.25	10	90900443	C	T
	rs6734238	rs4410345	0.1584	2.847e-06	0.0002448	20	44721526	A	C		rs11591147	rs34501549	0.05875	0.9243	0.43	1	55738009	A	G		rs1412444	rs2494649	0.9928	0.3674	0.23	10	90891683	T	C
	rs6734238	rs441346	1.006e-05	7.52e-07	2.112e-12	20	44539492	G	C		rs11591147	rs34517956	0.3609	0.006014	0.12	1	55679042	G	C		rs1412444	rs2494650	0.6529	0.05185	0.073	10	90887917	C	T
	rs6734238	rs4414741	0.1538	1.292e-06	0.0001123	20	44721825	C	T		rs11591147	rs34605587	0.07726	0.8188	0.52	1	55738561	G	T		rs1412444	rs2801521	0.9431	0.3589	0.18	10	90897548	C	G
	rs6734238	rs442839	0.01105	0.7869	0.656	20	44396602	A	C		rs11591147	rs34835132	0.06861	0.912	0.46	1	55736206	A	C		rs1412444	rs2801522	0.6937	0.08947	0.22	10	90893883	A	G
	rs6734238	rs445503	1.91e-05	5.616e-11	8.293e-16	20	44446069	G	T		rs11591147	rs34927947	0.01615	0.1176	0.13	1	55740106	G	A		rs1412444	rs2801523	0.9618	0.172	0.34	10	90891065	A	G
	rs6734238	rs4455229	2.237e-05	1.91e-22	5.003e-08	20	44721307	C	T		rs11591147	rs35035221	0.8923	0.4423	0.091	1	55280051	A	G		rs1412444	rs2801524	0.9456	0.3539	0.21	10	90888019	A	G
	rs6734238	rs4458269	0.004564	0.2126	0.561	20	44442561	C	T		rs11591147	rs35089932	0.1112	0.879	0.48	1	55733125	C	T		rs1412444	rs2801525	0.7915	0.2488	0.29	10	90873605	T	C
	rs6734238	rs4465830	7.069e-12	1.79e-248	2.35e-184	20	44585420	G	A		rs11591147	rs35099528	0.5056	0.04411	0.52	1	55752544	G	T		rs1412444	rs2801526	0.8178	0.7519	0.61	10	90876126	G	A
	rs6734238	rs451751	0.0001697	0.07595	3.085e-06	20	44365626	G	A		rs11591147	rs35101758	0.04681	0.4025	0.76	1	55744139	C	G		rs1412444	rs2801527	0.07	0.4463	0.78	10	90904076	T	C
	rs6734238	rs453012	0.0003732	0.325	3.75e-05	20	44364595	G	A		rs11591147	rs35222895	0.8256	0.8077	0.99	1	55734875	C	T		rs1412444	rs2801528	0.9594	0.3803	0.4	10	90904163	G	T
	rs6734238	rs453433	0.001886	0.008884	3.967e-08	20	44389346	A	G		rs11591147	rs35313310	0.05745	0.9183	0.42	1	55738598	C	T		rs1412444	rs2801529	0.01432	0.3459	0.92	10	90909060	G	A
	rs6734238	rs454402	0.0001265	0.3545	2.918e-05	20	44374747	C	T		rs11591147	rs35380541	0.1298	0.8754	0.48	1	55731311	A	T		rs1412444	rs2801531	0.9473	0.1753	0.35	10	90865593	G	A
	rs6734238	rs45442591	0.2799	0.379	0.8308	20	44314453	T	C		rs11591147	rs35428954	0.1751	0.955	0.55	1	55463381	A	G		rs1412444	rs2801532	0.8234	0.3117	0.56	10	90865590	G	T
	rs6734238	rs45447691	0.5581	0.3177	0.2441	20	44512082	A	G		rs11591147	rs35483548	0.03496	0.4634	0.69	1	55750513	T	C		rs1412444	rs2801533	0.9661	0.1932	0.32	10	90857532	A	G
	rs6734238	rs454525	0.0008607	0.03415	1.242e-06	20	44389171	A	G		rs11591147	rs35526112	0.005971	0.5058	0.36	1	55391268	C	T		rs1412444	rs2801534	0.5372	0.202	0.24	10	90857037	G	A
	rs6734238	rs45477602	0.877	0.0588	0.1774	20	44337422	C	T		rs11591147	rs35553029	0.06839	0.9299	0.4	1	55739177	T	G		rs1412444	rs2801535	0.5405	0.1895	0.24	10	90855419	G	A
	rs6734238	rs454786	0.1245	0.002101	0.0003916	20	44370682	C	T		rs11591147	rs35574306	0.00313	0.8501	0.16	1	55395403	T	A		rs1412444	rs2801536	0.5466	0.1281	0.35	10	90853352	C	T
	rs6734238	rs45486998	0.004959	0.2562	0.5627	20	44441658	G	A		rs11591147	rs35666731	0.07259	0.3891	0.091	1	55402441	T	C		rs1412444	rs2801537	0.565	0.1712	0.22	10	90850673	G	T
	rs6734238	rs454874	0.0001577	0.1844	2.685e-06	20	44380471	T	C		rs11591147	rs35669606	0.01323	0.003421	0.022	1	55409401	T	C		rs1412444	rs2801538	0.973	0.08736	0.32	10	90844195	G	A
	rs6734238	rs45521633	2.095e-06	2.01e-07	9.931e-09	20	44646855	T	C		rs11591147	rs35727264	0.415	0.1753	0.4	1	55266813	A	G		rs1412444	rs2801539	0.6714	0.1388	0.37	10	90840652	C	T
	rs6734238	rs455268	0.0008353	0.1513	3.307e-06	20	44368532	T	A		rs11591147	rs35732141	0.117	0.8698	0.47	1	55730696	G	A		rs1412444	rs2801540	0.99	0.03418	0.039	10	90835692	T	C
	rs6734238	rs455451	0.0001155	0.6006	1.774e-05	20	44373893	T	C		rs11591147	rs35786633	0.7075	0.8102	0.43	1	55339272	T	C		rs1412444	rs2801541	0.5952	0.1	0.25	10	90901178	G	A
	rs6734238	rs45549239	0.004493	0.2467	0.5487	20	44418482	T	C		rs11591147	rs35793683	0.0728	0.9219	0.42	1	55738627	A	G		rs1412444	rs2801542	0.6024	0.09162	0.24	10	90900064	G	A
	rs6734238	rs455694	0.0125	0.0003041	9.46e-05	20	44368870	A	G		rs11591147	rs35850488	0.3874	0.641	0.33	1	55295931	C	T		rs1412444	rs28362318	0.2111	0.7624	0.67	10	90768680	A	G
	rs6734238	rs455844	1.511e-13	2.168e-06	0.02222	20	44375432	T	C		rs11591147	rs35877327	0.607	0.5224	0.32	1	55738833	G	A		rs1412444	rs2841008	0.836	0.2672	0.19	10	90897960	A	G
	rs6734238	rs45590234	0.3733	0.01406	0.2039	20	44441510	G	A		rs11591147	rs35953780	0.3881	0.6394	0.34	1	55296114	G	C		rs1412444	rs2841010	0.9134	0.3742	0.17	10	90899444	C	T
	rs6734238	rs456212	0.0001112	0.7539	0.0004275	20	44376896	T	C		rs11591147	rs36057759	0.1324	0.8937	0.47	1	55731265	T	C		rs1412444	rs2841011	0.9536	0.1565	0.34	10	90899825	G	T
	rs6734238	rs45628836	0.0001092	3.943e-08	1.594e-06	20	44569304	A	G		rs11591147	rs36082067	0.8549	0.6019	0.27	1	55284754	C	A		rs1412444	rs2841012	0.8726	0.4815	0.38	10	90904160	T	C
	rs6734238	rs456321	0.001851	0.3472	3.886e-05	20	44365237	A	G		rs11591147	rs36097382	0.03681	0.4651	0.67	1	55747287	C	T		rs1412444	rs2841014	0.6361	0.2384	0.25	10	90836480	T	G
	rs6734238	rs457153	0.0001762	0.157	2.99e-06	20	44361491	G	A		rs11591147	rs369045649	0.8074	0.8963	0.47	1	55398672	T	A		rs1412444	rs2841015	0.6353	0.2225	0.21	10	90836691	T	A
	rs6734238	rs457168	0.0001773	0.1543	3.732e-06	20	44362749	T	G		rs11591147	rs3736992	0.6063	0.301	0.26	1	55557864	C	T		rs1412444	rs2841016	0.6704	0.08762	0.31	10	90837919	A	G
	rs6734238	rs457389	0.01086	0.0002866	7.734e-05	20	44365571	A	C		rs11591147	rs3737810	0.0001379	0.000578	0.89	1	55699814	G	C		rs1412444	rs2841017	0.716	0.2365	0.3	10	90864816	C	T
	rs6734238	rs457570	0.00016	0.1498	3.069e-06	20	44371922	C	G		rs11591147	rs3737832	0.8287	0.7846	0.33	1	55451872	A	G		rs1412444	rs2841018	0.1461	0.2472	0.17	10	90862724	T	C
	rs6734238	rs457739	0.2291	0.001586	0.0003433	20	44367298	A	C		rs11591147	rs3753404	0.618	0.2021	0.54	1	55267216	A	G		rs1412444	rs2841019	0.9835	0.1735	0.29	10	90862433	C	G
	rs6734238	rs4578917	0.1537	1.191e-06	9.154e-05	20	44721644	C	T		rs11591147	rs375909156	0.1961	0.6788	0.91	1	55406248	A	G		rs1412444	rs2841021	0.9579	0.1975	0.33	10	90858024	G	A
	rs6734238	rs4578918	7.15e-14	0.04554	0.03119	20	44721656	T	C		rs11591147	rs3818748	0.2064	0.02818	0.47	1	55258794	A	G		rs1412444	rs2841022	0.5379	0.1964	0.24	10	90854987	G	A
	rs6734238	rs458070	0.0001799	0.9989	0.0002376	20	44375614	C	T		rs11591147	rs3850857	0.5608	0.0008242	0.3	1	55703053	A	G		rs1412444	rs2841023	0.9819	0.1828	0.31	10	90854317	A	G
	rs6734238	rs458337	0.0002677	0.1714	2.962e-06	20	44365956	A	G		rs11591147	rs3850858	0.3426	0.1078	0.38	1	55703099	T	G		rs1412444	rs2841024	0.9899	0.173	0.29	10	90849151	A	G
	rs6734238	rs458726	0.0001742	0.1605	3.246e-06	20	44361298	G	C		rs11591147	rs3850859	0.5325	0.02133	0.089	1	55706218	A	G		rs1412444	rs2841026	0.6427	0.1309	0.34	10	90840600	T	G
	rs6734238	rs459011	0.0001779	0.1575	2.785e-06	20	44364020	G	A		rs11591147	rs3850860	0.7016	0.6276	0.56	1	55706408	G	T		rs1412444	rs2841027	0.7835	0.2416	0.29	10	90871172	C	A
	rs6734238	rs459070	0.0001883	0.1699	3.144e-06	20	44363189	C	G		rs11591147	rs3862240	0.4253	0.103	0.77	1	55706174	A	G		rs1412444	rs2841028	0.6217	0.2541	0.26	10	90843325	C	T
	rs6734238	rs459349	0.0002945	0.1708	3.088e-06	20	44365955	T	C		rs11591147	rs3862241	0.3466	0.107	0.36	1	55707039	C	T		rs1412444	rs2841029	0.01837	0.1558	0.49	10	90940325	T	C
	rs6734238	rs459455	0.0001831	0.151	3.296e-06	20	44365827	T	G		rs11591147	rs3894659	0.2795	0.918	0.14	1	55706305	G	A		rs1412444	rs2841030	0.6748	0.1314	0.31	10	90843961	A	G
	rs6734238	rs459516	0.0001712	0.1644	2.605e-06	20	44364418	C	T		rs11591147	rs3897714	0.3441	0.1095	0.38	1	55703118	G	A		rs1412444	rs2841031	0.4574	0.007477	0.75	10	90940003	C	T
	rs6734238	rs459548	0.0001428	0.1543	3.31e-06	20	44366500	G	A		rs11591147	rs3897715	0.5394	0.001583	0.28	1	55703272	A	G		rs1412444	rs2841032	0.9555	0.1698	0.34	10	90887151	C	T
	rs6734238	rs459681	0.0001348	0.1499	2.728e-06	20	44372005	T	C		rs11591147	rs3975733	0.3192	0.3664	0.18	1	55704537	G	A		rs1412444	rs2841033	0.8853	0.08389	0.2	10	90887558	G	C
	rs6734238	rs459935	0.0001568	0.1523	2.982e-06	20	44366403	C	T		rs11591147	rs3975734	0.2947	0.4445	0.13	1	55704682	T	C		rs1412444	rs2841035	0.996	0.3675	0.23	10	90890123	T	C
	rs6734238	rs459955	9.284e-05	0.8272	0.0001709	20	44378059	T	C		rs11591147	rs3976734	0.0001525	3.849e-08	0.01	1	55489960	G	A		rs1412444	rs28461567	0.6143	0.4108	0.31	10	90884685	C	G
	rs6734238	rs460043	0.0005705	0.3095	1.512e-05	20	44377893	T	G		rs11591147	rs41294819	0.267	0.001235	0.067	1	55504586	G	A		rs1412444	rs28533190	0.6348	0.4195	0.32	10	90880127	A	C
	rs6734238	rs460096	9.913e-05	0.6232	2.153e-05	20	44377768	T	C		rs11591147	rs41294821	0.05002	0.006605	0.2	1	55513183	T	C		rs1412444	rs28552863	0.3966	0.5949	0.0072	10	91188831	T	C
	rs6734238	rs460326	0.0001336	0.1592	3.3e-06	20	44371829	G	A		rs11591147	rs41294825	0.2622	0.005491	0.013	1	55519068	T	A		rs1412444	rs28562823	0.5611	0.6453	0.9	10	90813052	C	T
	rs6734238	rs460733	0.0001073	0.6217	2.137e-05	20	44378349	A	T		rs11591147	rs41294827	0.3643	0.02377	0.31	1	55531528	T	G		rs1412444	rs2862829	0.6683	0.09813	0.65	10	90787308	C	T
	rs6734238	rs4608591	8.984e-07	2.695e-18	1.509e-17	20	44523782	C	T		rs11591147	rs41297871	0.6404	0.8248	0.32	1	55307501	G	A		rs1412444	rs2862830	0.5801	0.107	0.6	10	90778108	T	C
	rs6734238	rs461214	0.0001735	0.1609	2.955e-06	20	44363378	C	T		rs11591147	rs41297873	0.4747	0.5994	0.33	1	55308025	C	G		rs1412444	rs2862831	0.5801	0.1163	0.59	10	90778009	T	C
	rs6734238	rs4613344	0.1726	0.0242	0.05557	20	44476757	A	G		rs11591147	rs41297875	0.7639	0.7812	0.65	1	55353343	C	G		rs1412444	rs2862832	0.4169	0.112	0.61	10	90777907	T	A
	rs6734238	rs461368	0.0002811	0.3548	4.436e-05	20	44364427	T	C		rs11591147	rs41297877	0.7305	0.326	0.23	1	55470811	A	G		rs1412444	rs2862833	0.2677	0.6983	0.52	10	90775629	G	A
	rs6734238	rs462038	0.002351	0.04344	4.38e-07	20	44360467	T	C		rs11591147	rs41297879	0.3354	0.771	0.46	1	55470822	G	T		rs1412444	rs2863214	0.805	0.3901	0.8	10	90808711	A	G
	rs6734238	rs462145	9.843e-05	0.8277	0.0003488	20	44378211	A	G		rs11591147	rs41297885	0.2398	0.009699	0.29	1	55526840	G	C		rs1412444	rs2863216	0.5918	0.625	0.95	10	90941937	T	C
	rs6734238	rs462158	0.01358	0.0003481	0.0001227	20	44371566	C	A		rs11591147	rs41298543	0.2526	0.2268	0.39	1	55558836	A	G		rs1412444	rs2863221	0.6354	0.3742	0.27	10	90841157	A	C
	rs6734238	rs462202	0.0001334	0.1491	3.091e-06	20	44371446	A	G		rs11591147	rs41301092	0.7799	0.4646	0.35	1	55571953	C	T		rs1412444	rs2863224	0.811	0.2311	0.28	10	90884361	A	C
	rs6734238	rs462381	0.0001867	0.169	3.027e-06	20	44363201	A	G		rs11591147	rs41302792	0.3962	0.01974	0.36	1	55590348	G	A		rs1412444	rs2863225	0.657	0.249	0.21	10	90832232	A	G
	rs6734238	rs462447	0.0001827	0.16	2.988e-06	20	44362974	C	A		rs11591147	rs41517445	0.1872	0.6985	0.073	1	55389569	G	A		rs1412444	rs2863757	0.7153	0.7614	0.54	10	91009922	A	T
	rs6734238	rs462528	0.0001787	0.1517	2.685e-06	20	44362826	C	A		rs11591147	rs4262587	0.7996	0.1662	0.091	1	55708995	G	T		rs1412444	rs2863759	0.7446	0.3842	0.76	10	91140508	A	G
	rs6734238	rs4625980	1.557e-05	0.1322	9.609e-06	20	44414086	C	T		rs11591147	rs4275490	0.8216	0.2067	0.7	1	55509939	C	T		rs1412444	rs28895299	0.7874	0.1495	0.84	10	90950033	C	T
	rs6734238	rs462654	0.01224	0.004133	5.365e-05	20	44369063	A	C		rs11591147	rs4339899	0.07257	0.1803	0.2	1	55474476	G	C		rs1412444	rs2902444	0.7022	0.3249	0.79	10	90808652	A	G
	rs6734238	rs462757	0.0001437	0.16	3.176e-06	20	44366463	C	T		rs11591147	rs4406680	0.2032	0.2116	0.47	1	55365891	A	C		rs1412444	rs2902445	0.6774	0.1563	0.88	10	90934154	G	A
	rs6734238	rs4629	5.533e-05	1.231e-15	7.582e-20	20	44452697	C	A		rs11591147	rs4424550	0.1204	0.4625	0.57	1	55366346	C	T		rs1412444	rs2902446	0.4303	0.3388	0.68	10	90909766	T	C
	rs6734238	rs463086	0.001063	0.1574	2.939e-06	20	44363441	A	G		rs11591147	rs4442404	0.221	0.1995	0.46	1	55365908	C	A		rs1412444	rs2902448	0.6315	0.4096	0.31	10	90884339	T	C
	rs6734238	rs463793	0.0001365	0.1659	3.663e-06	20	44368325	C	T		rs11591147	rs4480400	0.004487	0.05693	0.56	1	55701161	G	A		rs1412444	rs2902561	0.1611	0.9196	0.64	10	91009661	T	A
	rs6734238	rs4638862	4.179e-05	2.73e-23	2.826e-25	20	44469290	G	A		rs11591147	rs45439391	0.4954	0.04791	0.0027	1	55525399	T	C		rs1412444	rs2902563	0.8634	0.6738	0.79	10	90999939	C	T
	rs6734238	rs464249	0.0001373	0.1547	3.039e-06	20	44367184	C	T		rs11591147	rs45448095	0.1714	0.001255	0.061	1	55505447	T	C		rs1412444	rs303162	0.1542	0.5543	0.82	10	91224948	A	T
	rs6734238	rs464318	0.0002245	0.06948	1.131e-08	20	44378173	G	A		rs11591147	rs45490396	0.4968	0.02971	0.0036	1	55524816	A	G		rs1412444	rs303163	0.05463	0.07748	0.02	10	91219366	C	A
	rs6734238	rs464792	0.7279	0.01261	0.01947	20	44374367	T	C		rs11591147	rs45508296	0.2152	0.3116	0.66	1	55520547	G	A		rs1412444	rs303164	0.1714	0.02103	0.0035	10	91217322	G	T
	rs6734238	rs464821	0.01587	0.0002454	0.0001007	20	44367203	T	C		rs11591147	rs45530931	0.0562	0.004117	0.092	1	55510971	C	T		rs1412444	rs303165	0.07619	0.1438	0.89	10	91213831	C	T
	rs6734238	rs464941	0.01161	0.0002852	7.132e-05	20	44361466	C	T		rs11591147	rs45545732	0.2552	0.006287	0.025	1	55519231	T	A		rs1412444	rs303167	0.01548	0.1132	0.0019	10	91207845	T	A
	rs6734238	rs465246	0.0001159	0.5854	2.326e-05	20	44375615	G	A		rs11591147	rs45566638	0.001982	0.03594	0.74	1	55519863	T	C		rs1412444	rs303168	0.004691	0.327	0.31	10	91202044	G	A
	rs6734238	rs465274	0.01253	0.0003391	8.096e-05	20	44369132	G	A		rs11591147	rs45576433	0.9594	0.001097	0.099	1	55517301	G	A		rs1412444	rs303169	0.1289	0.6741	0.17	10	91195363	C	T
	rs6734238	rs465399	0.002826	0.04054	7.868e-07	20	44368918	G	C		rs11591147	rs45598138	0.4536	0.07738	0.0099	1	55522083	C	A		rs1412444	rs303170	0.03248	0.3685	0.54	10	91182336	C	T
	rs6734238	rs465808	0.0001368	0.1578	3.262e-06	20	44366830	T	C		rs11591147	rs45613943	0.4852	0.02048	0.12	1	55518622	C	T		rs1412444	rs303171	0.8823	0.07179	0.38	10	91180813	G	C
	rs6734238	rs466668	0.0001594	0.1458	3.015e-06	20	44366394	A	C		rs11591147	rs4609470	0.3862	0.3698	0.76	1	55365621	A	G		rs1412444	rs303172	0.0357	0.3858	0.5	10	91179829	T	C
	rs6734238	rs467129	0.0001369	0.161	3.648e-06	20	44371905	G	T		rs11591147	rs4609471	8.813e-05	1.796e-07	0.0015	1	55493584	A	C		rs1412444	rs303173	0.9682	0.05249	0.28	10	91170699	C	G
	rs6734238	rs467309	0.001109	0.1429	3.278e-06	20	44365773	G	A		rs11591147	rs4634950	0.1307	0.9694	0.94	1	55426377	T	A		rs1412444	rs303174	0.04292	0.3957	0.56	10	91166808	A	G
	rs6734238	rs472053	0.0169	0.002242	0.3605	20	44529974	T	C		rs11591147	rs471178	0.1182	0.2979	0.26	1	55579355	A	G		rs1412444	rs303185	0.04057	0.08238	0.057	10	91250348	A	T
	rs6734238	rs4810464	0.1589	2.22e-10	7.718e-12	20	44304708	C	T		rs11591147	rs471705	0.05272	6.263e-12	0.047	1	55521242	T	G		rs1412444	rs303186	0.04536	0.0886	0.051	10	91251013	A	G
	rs6734238	rs4810465	0.7735	0.1685	0.7607	20	44311354	T	C		rs11591147	rs472495	0.004341	7.538e-14	0.034	1	55521313	G	T		rs1412444	rs303195	0.08476	0.03278	0.011	10	91245284	G	T
	rs6734238	rs4810466	0.8038	0.4484	0.5479	20	44322266	T	C		rs11591147	rs479832	0.02752	0.003262	0.18	1	55515537	C	T		rs1412444	rs303196	0.07483	0.01852	0.011	10	91242697	T	C
	rs6734238	rs4810473	0.5857	0.555	0.07172	20	44454487	C	T		rs11591147	rs479910	0.02723	8.806e-09	0.082	1	55522141	A	G		rs1412444	rs303197	0.08235	0.02734	0.016	10	91241951	T	C
	rs6734238	rs4810474	2.965e-05	2.11e-21	2.683e-19	20	44504480	T	A		rs11591147	rs483462	0.47	0.006455	0.28	1	55525400	G	A		rs1412444	rs303199	0.07534	0.01734	0.0095	10	91238486	C	G
	rs6734238	rs4810475	0.02317	0.002023	0.05579	20	44508874	C	A		rs11591147	rs487230	0.03747	0.325	0.24	1	55541174	A	G		rs1412444	rs303200	0.0281	0.06383	0.049	10	91235928	C	T
	rs6734238	rs4810476	6.78e-06	2.885e-18	2.315e-17	20	44522594	A	G		rs11591147	rs488522	0.1245	0.4152	0.88	1	55573292	A	G		rs1412444	rs303201	0.03117	0.06572	0.046	10	91235883	T	G
	rs6734238	rs4810477	0.07882	2.106e-42	1.611e-37	20	44544654	T	C		rs11591147	rs4926657	0.887	0.6557	0.26	1	55282979	A	C		rs1412444	rs303202	0.2453	0.03439	0.015	10	91233923	A	G
	rs6734238	rs4810478	0.008328	0.001229	0.7879	20	44544732	T	A		rs11591147	rs4926658	0.807	0.6972	0.29	1	55283076	T	G		rs1412444	rs303203	0.03733	0.06381	0.034	10	91232928	C	T
	rs6734238	rs4810479	1.484e-13	6.62e-245	8.4e-171	20	44545048	C	T		rs11591147	rs4926659	0.7899	0.4939	0.32	1	55294722	T	C		rs1412444	rs303204	0.2495	0.03058	0.01	10	91231212	A	G
	rs6734238	rs4810480	0.004034	0.002108	0.7997	20	44554686	G	T		rs11591147	rs4926667	0.5049	0.5668	0.72	1	55471229	A	G		rs1412444	rs303205	0.8175	0.03941	0.02	10	91229985	T	A
	rs6734238	rs4810481	0.007147	0.003168	0.7204	20	44571079	T	G		rs11591147	rs4926670	0.01513	5.138e-06	0.02	1	55662680	T	C		rs1412444	rs303206	0.01863	0.04142	0.033	10	91229781	G	A
	rs6734238	rs4810482	2.336e-07	3.667e-19	5.451e-31	20	44634550	C	T		rs11591147	rs4926672	0.1656	0.2851	0.44	1	55689585	A	G		rs1412444	rs303207	0.01547	0.04809	0.034	10	91229610	T	C
	rs6734238	rs4810483	0.2637	0.4364	0.3872	20	44666716	A	T		rs11591147	rs4926673	0.001727	0.0004532	0.43	1	55713671	A	G		rs1412444	rs303208	0.6959	0.0676	0.049	10	91165833	T	C
	rs6734238	rs4810484	0.1535	4.528e-06	0.0002608	20	44698155	A	C		rs11591147	rs4926674	0.1377	0.6403	0.076	1	55727195	C	T		rs1412444	rs303209	0.9331	0.03981	0.27	10	91164816	A	T
	rs6734238	rs4810485	3.435e-10	0.03224	5.037e-05	20	44747947	T	G		rs11591147	rs4926675	0.2995	0.02347	0.6	1	55744950	A	G		rs1412444	rs303210	0.9697	0.04013	0.29	10	91162677	T	C
	rs6734238	rs4810486	0.04138	2.874e-11	0.2723	20	44766403	G	A		rs11591147	rs4926677	0.4528	0.04796	0.64	1	55751385	T	C		rs1412444	rs303211	0.5316	0.4693	0.63	10	91162497	A	G
	rs6734238	rs4810488	0.2692	0.0008651	0.1386	20	44782609	A	C		rs11591147	rs4927158	0.8249	0.7699	0.28	1	55281531	A	G		rs1412444	rs303212	0.6878	0.07579	0.044	10	91161355	C	T
	rs6734238	rs4810489	0.0001069	0.0006877	0.06256	20	44783625	G	C		rs11591147	rs4927160	0.5115	0.1477	0.73	1	55286545	A	G		rs1412444	rs303213	0.9318	0.04118	0.28	10	91161082	C	T
	rs6734238	rs4812953	0.4721	0.135	0.7858	20	44322248	T	G		rs11591147	rs4927161	0.45	0.1778	0.74	1	55291012	T	C		rs1412444	rs303215	0.951	0.04134	0.33	10	91156831	C	T
	rs6734238	rs4812954	0.5907	0.0001989	0.09044	20	44322349	A	G		rs11591147	rs4927162	0.3292	0.1007	0.81	1	55304020	G	A		rs1412444	rs303216	0.8647	0.04238	0.32	10	91155186	T	C
	rs6734238	rs4812955	0.7922	0.4015	0.5569	20	44324638	C	G		rs11591147	rs4927163	0.3431	0.1146	0.84	1	55306429	A	C		rs1412444	rs303217	0.03822	0.4596	0.51	10	91153699	T	C
	rs6734238	rs4812958	0.5805	0.1073	0.02575	20	44357061	C	T		rs11591147	rs4927164	0.1377	0.4486	0.84	1	55306618	G	A		rs1412444	rs303218	0.9319	0.07587	0.25	10	91152593	A	G
	rs6734238	rs4812959	0.5803	0.1055	0.0256	20	44357062	A	G		rs11591147	rs4927165	0.9337	0.8148	0.45	1	55308039	T	G		rs1412444	rs304410	0.763	0.2257	0.075	10	91186842	G	A
	rs6734238	rs4812961	0.1079	0.08318	0.4098	20	44392194	G	A		rs11591147	rs4927168	0.2442	0.2554	0.83	1	55326345	A	C		rs1412444	rs304411	0.8064	0.05606	0.31	10	91186881	C	A
	rs6734238	rs4812962	0.01565	4.649e-09	1.257e-08	20	44393830	A	G		rs11591147	rs4927169	0.4378	0.5732	0.47	1	55326425	G	C		rs1412444	rs304412	0.8163	0.2362	0.36	10	91187633	T	A
	rs6734238	rs4812965	0.5898	0.607	0.09546	20	44452175	G	C		rs11591147	rs4927170	0.453	0.2927	0.98	1	55326426	G	A		rs1412444	rs304413	0.841	0.2429	0.41	10	91187743	C	G
	rs6734238	rs4812967	0.001509	5.196e-18	2.32e-19	20	44489474	G	A		rs11591147	rs4927171	0.2335	0.524	0.48	1	55326486	G	A		rs1412444	rs304416	0.2457	0.03113	0.013	10	91232692	A	G
	rs6734238	rs4812968	0.0222	0.004202	0.05504	20	44493415	T	C		rs11591147	rs4927172	0.2105	0.6001	0.16	1	55326604	C	T		rs1412444	rs304429	0.2049	0.0448	0.012	10	91226709	G	A
	rs6734238	rs4812969	0.02058	0.003377	0.05763	20	44500159	C	T		rs11591147	rs4927175	0.5119	0.8159	0.88	1	55344855	A	G		rs1412444	rs304430	0.1988	0.04914	0.0094	10	91226876	T	C
	rs6734238	rs4812972	0.001313	8.967e-25	3.712e-21	20	44503099	T	C		rs11591147	rs4927176	0.2221	0.5682	0.4	1	55354335	C	T		rs1412444	rs304434	0.9724	0.05595	0.3	10	91174674	G	C
	rs6734238	rs4812973	0.0226	0.007052	0.06614	20	44507536	A	G		rs11591147	rs4927178	0.1845	0.6287	0.52	1	55376746	A	G		rs1412444	rs304435	0.3724	0.3432	0.7	10	91173540	C	A
	rs6734238	rs4812974	9.191e-06	1.256e-19	3.978e-23	20	44510814	A	G		rs11591147	rs4927179	0.8874	0.4306	0.45	1	55377952	A	G		rs1412444	rs304436	0.5295	0.07668	0.28	10	91173515	A	C
	rs6734238	rs4812975	1.437e-13	5.11e-243	2.39e-171	20	44545460	G	A		rs11591147	rs4927180	0.7752	0.1404	0.59	1	55382413	A	G		rs1412444	rs304437	0.9813	0.0506	0.29	10	91173044	T	C
	rs6734238	rs4812976	0.003723	0.00214	0.6914	20	44552209	C	A		rs11591147	rs4927181	0.7601	0.1173	0.42	1	55385611	A	G		rs1412444	rs304438	0.004281	0.5579	0.55	10	91172930	G	T
	rs6734238	rs4812977	0.004409	0.00309	0.6791	20	44558073	C	T		rs11591147	rs4927185	0.1647	0.8603	0.2	1	55470200	G	C		rs1412444	rs304439	0.04438	0.3663	0.57	10	91172663	C	G
	rs6734238	rs4812979	0.008887	0.005578	0.7579	20	44583238	C	A		rs11591147	rs4927186	0.09226	0.01913	0.82	1	55472365	G	A		rs1412444	rs304440	0.04529	0.3687	0.57	10	91172336	G	A
	rs6734238	rs4812980	0.1708	1.669e-39	2.229e-37	20	44594919	A	G		rs11591147	rs4927187	0.1308	0.7761	0.45	1	55472539	A	G		rs1412444	rs304441	0.9742	0.04628	0.28	10	91172301	T	C
	rs6734238	rs4812983	3.574e-05	1.905e-18	1.456e-22	20	44624546	T	C		rs11591147	rs4927188	0.3233	0.9278	0.98	1	55489387	A	G		rs1412444	rs304442	0.9747	0.04923	0.29	10	91171972	A	G
	rs6734238	rs4812984	0.3838	0.3092	0.1914	20	44652935	A	G		rs11591147	rs4927189	0.7278	0.7405	1	1	55489485	C	G		rs1412444	rs304443	0.05401	0.4709	0.53	10	91171679	T	C
	rs6734238	rs4812985	0.2266	0.4733	0.4216	20	44670715	T	G		rs11591147	rs4927190	0.5218	0.9166	0.28	1	55491571	G	A		rs1412444	rs304447	0.6648	0.09908	0.28	10	91178804	C	T
	rs6734238	rs4812986	0.2032	0.397	0.2147	20	44671241	G	A		rs11591147	rs4927191	8.968e-07	1.406e-09	0.00018	1	55491702	C	T		rs1412444	rs304448	0.03028	0.3594	0.51	10	91178000	C	T
	rs6734238	rs4812987	0.09307	0.16	0.5941	20	44673245	C	T		rs11591147	rs4927193	0.03822	0.01952	0.069	1	55509872	C	T		rs1412444	rs304449	0.03652	0.2884	0.51	10	91176238	T	C
	rs6734238	rs4812988	0.8284	0.01029	0.06141	20	44680581	T	C		rs11591147	rs4927194	0.4326	0.005535	0.12	1	55602763	T	C		rs1412444	rs304450	0.9051	0.05283	0.37	10	91175412	G	A
	rs6734238	rs4812991	0.001967	8.349e-10	0.005394	20	44721540	T	C		rs11591147	rs4927201	0.1773	0.3464	0.39	1	55693399	T	C		rs1412444	rs304451	0.0516	0.3215	0.54	10	91175298	T	C
	rs6734238	rs4812992	0.0006388	3.432e-09	0.01243	20	44721594	C	A		rs11591147	rs4927205	0.002006	0.0004675	0.39	1	55711465	G	A		rs1412444	rs304478	0.03551	0.2056	0.51	10	91150922	G	T
	rs6734238	rs4812994	0.001861	1.283e-14	0.002593	20	44729089	C	A		rs11591147	rs4927206	0.01151	0.0001682	0.049	1	55713094	A	G		rs1412444	rs304483	0.06293	0.2603	0.76	10	91158237	T	C
	rs6734238	rs4812995	0.143	5.358e-09	3.607e-10	20	44737813	C	T		rs11591147	rs4927207	0.01169	0.0001815	0.05	1	55713628	A	G		rs1412444	rs304484	0.7136	0.03592	0.029	10	91159323	T	G
	rs6734238	rs4812996	0.01232	0.04553	0.0663	20	44737941	T	C		rs11591147	rs4927208	0.001759	0.0005402	0.43	1	55713947	A	T		rs1412444	rs304492	0.9703	0.02888	0.35	10	91141832	A	C
	rs6734238	rs4812997	0.0002034	0.06996	0.15	20	44741498	G	A		rs11591147	rs4927209	0.09023	0.006089	0.086	1	55718467	G	A		rs1412444	rs304493	0.9228	0.04112	0.25	10	91142586	G	A
	rs6734238	rs4812998	0.01719	0.004627	0.1405	20	44745896	G	A		rs11591147	rs4927210	0.09682	0.004819	0.079	1	55721077	T	A		rs1412444	rs304494	0.03414	0.3745	0.49	10	91143529	T	A
	rs6734238	rs4812999	0.3668	0.4081	0.03986	20	44749083	T	C		rs11591147	rs4927212	0.3648	0.005271	0.029	1	55722404	A	G		rs1412444	rs304495	0.03361	0.3473	0.51	10	91145689	T	G
	rs6734238	rs4813000	0.06089	0.03203	0.005096	20	44756908	C	A		rs11591147	rs4927213	0.2953	0.02826	0.63	1	55742210	A	G		rs1412444	rs304496	0.5569	0.4651	0.88	10	91146762	A	G
	rs6734238	rs4813001	0.02921	9.703e-13	0.1117	20	44762857	C	G		rs11591147	rs4927214	0.006554	0.9043	0.25	1	55742322	T	C		rs1412444	rs304497	0.3921	0.06655	0.25	10	91146950	G	A
	rs6734238	rs4813002	0.0312	4.117e-13	0.09912	20	44763187	T	C		rs11591147	rs4927215	0.3079	0.02421	0.6	1	55744783	A	G		rs1412444	rs304498	0.9808	0.09107	0.26	10	91147799	A	G
	rs6734238	rs4813003	0.02954	1.657e-12	0.1395	20	44763284	T	C		rs11591147	rs4927216	0.0093	0.9121	0.27	1	55744920	T	C		rs1412444	rs304499	0.8231	0.07955	0.12	10	91148879	G	A
	rs6734238	rs4813004	0.02776	3.129e-15	7.029e-13	20	44764078	T	C		rs11591147	rs4927218	0.0609	0.4402	0.63	1	55749649	G	A		rs1412444	rs304500	0.9833	0.03724	0.25	10	91149563	A	C
	rs6734238	rs4813005	0.3625	5.212e-13	4.587e-09	20	44764144	G	A		rs11591147	rs4927219	0.4464	0.04734	0.63	1	55751821	A	G		rs1412444	rs304501	0.9143	0.1718	0.64	10	91135132	C	T
	rs6734238	rs4813006	0.135	0.4248	0.3583	20	44769385	T	C		rs11591147	rs494198	0.006832	4.507e-09	0.21	1	55518528	C	A		rs1412444	rs304502	0.9653	0.02335	0.34	10	91137521	T	C
	rs6734238	rs4813009	0.09394	0.01838	0.01191	20	44791848	G	A		rs11591147	rs494622	0.6398	0.007389	0.092	1	55581949	G	C		rs1412444	rs304503	0.9883	0.02664	0.34	10	91137611	G	A
	rs6734238	rs4813010	0.2267	0.07188	0.03647	20	44792258	T	C		rs11591147	rs496449	0.5848	0.02301	0.094	1	55553569	G	A		rs1412444	rs304504	0.01965	0.355	0.49	10	91137826	T	C
	rs6734238	rs4813011	0.1724	0.03425	0.009713	20	44801062	A	G		rs11591147	rs497159	0.6057	0.01624	0.098	1	55553554	T	C		rs1412444	rs304505	0.9523	0.01929	0.34	10	91138582	G	A
	rs6734238	rs508681	0.005096	0.01514	2.617e-07	20	44385064	G	C		rs11591147	rs497515	0.1162	0.284	0.25	1	55581620	C	T		rs1412444	rs304506	0.9646	0.02847	0.36	10	91139070	T	C
	rs6734238	rs515547	3.561e-19	3.304e-12	2.188e-09	20	44499263	G	T		rs11591147	rs499718	0.1157	0.00253	0.27	1	55512549	T	C		rs1412444	rs304507	0.5847	0.3006	0.97	10	91134422	T	G
	rs6734238	rs527901264	0.9835	0.5056	0.9837	20	44570706	T	C		rs11591147	rs499883	0.001816	2.474e-10	0.54	1	55519174	G	A		rs1412444	rs304508	0.9141	0.1828	0.66	10	91134555	G	C
	rs6734238	rs528376607	0.01079	0.003058	0.01901	20	44303038	T	C		rs11591147	rs502576	0.3401	0.00029	0.19	1	55512882	C	G		rs1412444	rs305371	0.03301	0.3594	0.18	10	91105707	T	C
	rs6734238	rs533801749	0.06018	0.6711	0.3308	20	44741136	G	A		rs11591147	rs502793	0.9178	0.001486	0.35	1	55590828	G	A		rs1412444	rs305372	0.5828	0.469	0.82	10	91107717	A	G
	rs6734238	rs534394417	0.8663	0.1902	0.005876	20	44784966	A	G		rs11591147	rs503495	0.9715	0.003455	0.35	1	55560796	T	C		rs1412444	rs305373	0.03395	0.3371	0.19	10	91107742	C	T
	rs6734238	rs535605920	0.7688	3.683e-06	2.028e-06	20	44608115	G	A		rs11591147	rs505151	3.459e-05	0.0001739	0.76	1	55529187	G	A		rs1412444	rs305374	0.9695	0.04808	0.51	10	91120287	G	A
	rs6734238	rs536134631	0.4372	1.331e-06	1.124e-07	20	44740278	A	G		rs11591147	rs507143	0.3098	0.643	0.27	1	55560401	G	A		rs1412444	rs305375	0.05014	0.4921	0.2	10	91122824	T	G
	rs6734238	rs536145489	2.13e-11	1.216e-09	1.271e-07	20	44547062	G	A		rs11591147	rs513055	0.5978	0.01593	0.098	1	55556916	T	C		rs1412444	rs305376	0.048	0.494	0.19	10	91123322	G	C
	rs6734238	rs537956120	0.06018	0.6713	0.3303	20	44741147	G	T		rs11591147	rs516499	0.2659	0.0004627	0.55	1	55526685	G	A		rs1412444	rs305377	0.03866	0.6514	0.2	10	91131132	T	C
	rs6734238	rs538464775	0.311	2.405e-14	1.15e-06	20	44595252	C	T		rs11591147	rs520375	0.338	0.9592	0.57	1	55581392	C	T		rs1412444	rs3218613	0.896	0.1093	0.87	10	90762938	A	G
	rs6734238	rs539164581	0.4901	6.862e-06	6.871e-06	20	44763442	T	G		rs11591147	rs521662	0.007189	1.174e-09	0.26	1	55519238	C	T		rs1412444	rs3218620	0.207	0.03876	0.21	10	90770373	T	C
	rs6734238	rs540316522	0.7799	0.00818	0.0004762	20	44638973	C	A		rs11591147	rs529787	0.1003	0.0001819	0.23	1	55513521	G	C		rs1412444	rs34032344	0.01044	0.4195	0.023	10	91084675	G	A
	rs6734238	rs542043933	0.7371	0.1476	0.6472	20	44660474	A	G		rs11591147	rs530073638	0.7446	0.2847	0.76	1	55707934	T	A		rs1412444	rs34036515	0.131	0.001237	0.18	10	91025888	T	C
	rs6734238	rs543387159	0.03621	0.1944	0.4079	20	44659704	C	G		rs11591147	rs530804537	8.176e-05	5.466e-05	0.00019	1	55583210	A	G		rs1412444	rs34183623	0.8475	0.1145	0.27	10	91077095	A	G
	rs6734238	rs543519102	0.004841	0.17	0.2961	20	44570616	A	T		rs11591147	rs531701	0.03164	0.003873	0.2	1	55513725	T	A		rs1412444	rs34234196	0.005623	0.1792	0.0041	10	91119332	C	T
	rs6734238	rs544055	0.5642	0.336	0.02893	20	44474476	T	G		rs11591147	rs533375	0.2321	0.0001476	0.52	1	55523361	A	G		rs1412444	rs34370132	0.4336	0.1845	0.81	10	91041115	A	G
	rs6734238	rs544767533	0.0004931	0.00205	2.214e-05	20	44650150	A	G		rs11591147	rs534347	0.2313	0.000202	0.51	1	55523483	C	T		rs1412444	rs34419176	0.0007393	0.03795	0.14	10	90970003	A	G
	rs6734238	rs545401248	0.1328	0.1186	0.2846	20	44317722	G	T		rs11591147	rs534473	0.03201	0.004172	0.22	1	55514046	G	T		rs1412444	rs34462240	0.465	0.8464	0.74	10	90786451	T	C
	rs6734238	rs546871207	0.09334	1.753e-05	9.267e-05	20	44698377	G	A		rs11591147	rs534741	0.06808	0.2702	0.23	1	55575670	A	C		rs1412444	rs34582012	0.6593	0.107	0.38	10	90830270	C	T
	rs6734238	rs553359	4.997e-06	3.891e-17	5.082e-16	20	44530838	G	T		rs11591147	rs535471	0.03525	0.00324	0.19	1	55514182	T	C		rs1412444	rs34688120	0.754	0.3826	0.95	10	90815194	C	T
	rs6734238	rs554156771	0.6982	0.001041	0.04437	20	44677387	A	G		rs11591147	rs536607133	0.02477	2.651e-05	0.062	1	55491956	A	C		rs1412444	rs34712773	0.007457	0.2183	0.0032	10	91091041	T	C
	rs6734238	rs555172409	0.003998	0.0003028	0.08561	20	44591455	T	G		rs11591147	rs539426227	0.3876	0.03213	0.34	1	55593010	G	A		rs1412444	rs34752588	0.9735	0.5487	0.35	10	91101487	A	C
	rs6734238	rs55658673	0.1718	1.199e-10	5.25e-05	20	44734146	C	G		rs11591147	rs540093975	0.2137	0.3272	0.91	1	55703989	A	G		rs1412444	rs34847428	0.4168	0.276	0.3	10	91098877	A	G
	rs6734238	rs55674694	0.3443	0.7189	0.7467	20	44777839	A	G		rs11591147	rs540796	0.2635	0.0004288	0.61	1	55524197	A	G		rs1412444	rs34880312	0.8192	0.115	0.31	10	91083809	C	G
	rs6734238	rs556747600	0.6643	0.3715	0.06372	20	44504145	G	A		rs11591147	rs544514	0.7598	0.001544	0.32	1	55585718	A	G		rs1412444	rs34891735	0.5464	0.9631	0.49	10	90779212	T	A
	rs6734238	rs55721383	0.02134	0.01492	0.01058	20	44640513	T	C		rs11591147	rs545153834	0.7118	0.5761	0.047	1	55344007	T	C		rs1412444	rs35071904	0.4076	0.3386	0.89	10	90900783	A	G
	rs6734238	rs557350381	0.1557	0.4632	0.08497	20	44435908	T	C		rs11591147	rs546316816	0.7173	0.2968	0.44	1	55401469	T	C		rs1412444	rs35104206	0.003824	0.02983	0.16	10	90964145	T	C
	rs6734238	rs55794417	0.008424	0.2371	0.5797	20	44431819	C	T		rs11591147	rs550336	0.695	0.007136	0.33	1	55545515	C	G		rs1412444	rs35150762	0.2591	0.6237	0.54	10	90777624	A	G
	rs6734238	rs55851513	0.135	0.3102	0.2932	20	44587455	C	T		rs11591147	rs550562137	0.1932	0.924	0.44	1	55515847	A	C		rs1412444	rs35321491	0.1421	0.1015	0.35	10	90784020	G	A
	rs6734238	rs55851978	2.001e-10	0.09162	0.07671	20	44544768	T	C		rs11591147	rs551435718	0.7788	0.7312	0.73	1	55367134	C	T		rs1412444	rs35359667	0.004601	0.7734	0.0089	10	91179694	A	G
	rs6734238	rs558554	5.922e-05	3.478e-13	5.917e-19	20	44454421	G	A		rs11591147	rs553741	0.06093	4.265e-11	0.021	1	55520408	G	C		rs1412444	rs35430629	0.5286	0.8131	0.068	10	91099435	A	G
	rs6734238	rs558585904	0.06018	0.671	0.3304	20	44741139	G	T		rs11591147	rs555687	0.03007	0.3935	0.25	1	55553104	A	C		rs1412444	rs35472070	0.1676	0.9745	0.51	10	90995538	A	G
	rs6734238	rs55931834	0.0002818	7.387e-08	7.419e-08	20	44472163	T	C		rs11591147	rs556369867	0.1153	0.6251	0.24	1	55491135	T	C		rs1412444	rs35830608	0.00513	0.1788	0.0039	10	91117083	G	C
	rs6734238	rs55943410	0.4051	3.4e-14	1.041e-08	20	44613554	T	C		rs11591147	rs55637835	0.4295	0.02233	0.0077	1	55466303	T	C		rs1412444	rs368248343	0.2209	0.7602	0.89	10	91080788	T	C
	rs6734238	rs55947855	0.06992	2.82e-06	0.0004617	20	44681510	A	G		rs11591147	rs55663335	0.3854	0.2151	0.84	1	55287813	T	C		rs1412444	rs370800977	0.6127	0.9244	0.28	10	90880310	A	T
	rs6734238	rs56050009	0.00168	3.174e-22	3.433e-23	20	44726686	T	C		rs11591147	rs55703807	0.4432	0.02233	0.33	1	55543099	C	T		rs1412444	rs3740027	0.003368	0.3225	0.028	10	91069136	T	G
	rs6734238	rs560907155	0.3767	0.004242	0.01726	20	44658958	A	T		rs11591147	rs55712147	0.1305	0.2236	0.088	1	55403568	G	A		rs1412444	rs3740029	0.3042	0.7227	0.95	10	91215809	G	T
	rs6734238	rs560932568	0.01932	0.003541	0.009538	20	44440584	C	T		rs11591147	rs557211	0.02387	0.002624	0.19	1	55514215	G	T		rs1412444	rs3740030	0.532	0.8829	0.57	10	91222287	C	A
	rs6734238	rs56160013	7.793e-06	0.000145	1.721e-05	20	44461845	C	G		rs11591147	rs55723940	0.7183	0.5631	0.41	1	55272521	G	A		rs1412444	rs3740032	0.206	0.9071	0.7	10	91227581	G	T
	rs6734238	rs56169810	0.3057	0.2678	0.9491	20	44765052	T	C		rs11591147	rs557435	0.06454	0.000256	0.74	1	55520864	A	G		rs1412444	rs3740044	0.6984	0.7038	0.72	10	91005713	C	G
	rs6734238	rs56204716	0.01567	0.01135	0.000809	20	44470923	T	C		rs11591147	rs55784079	0.2261	0.6452	0.12	1	55396729	A	G		rs1412444	rs3740281	0.5599	0.9362	0.5	10	90772150	A	G
	rs6734238	rs56235473	0.8934	6.172e-09	0.000566	20	44528388	A	C		rs11591147	rs55817205	0.6711	0.1264	0.79	1	55609056	A	G		rs1412444	rs3752985	0.2962	0.6234	0.53	10	90772834	C	A
	rs6734238	rs56235529	0.0192	0.8194	0.09815	20	44429204	T	C		rs11591147	rs55862049	0.02979	2.544e-07	0.0023	1	55488776	C	A		rs1412444	rs3752986	0.3841	0.7836	0.85	10	90772781	G	A
	rs6734238	rs56242234	9.34e-10	2.049e-26	3.462e-33	20	44626930	G	A		rs11591147	rs55958021	0.7481	0.9309	0.2	1	55499162	A	C		rs1412444	rs376228969	0.02621	0.4087	0.046	10	91232061	T	C
	rs6734238	rs56261048	0.005419	0.2259	0.5694	20	44439646	C	G		rs11591147	rs55972056	0.7549	0.4195	0.53	1	55375862	A	G		rs1412444	rs3780878	0.006787	0.2308	0.0035	10	91099630	C	T
	rs6734238	rs562657190	0.5572	0.8907	0.9507	20	44379144	T	C		rs11591147	rs56029120	0.4568	0.2272	0.9	1	55428303	A	G		rs1412444	rs3781202	0.3741	0.7697	0.85	10	90769464	A	G
	rs6734238	rs56279239	1.933e-24	4.311e-13	7.912e-11	20	44627912	A	G		rs11591147	rs56076520	0.2262	0.1591	0.06	1	55403567	A	G		rs1412444	rs3802656	0.07962	0.07199	0.77	10	90975649	A	G
	rs6734238	rs56287761	0.01503	2.885e-05	2.66e-07	20	44779073	G	T		rs11591147	rs561203652	0.2753	0.05767	0.098	1	55353089	T	C		rs1412444	rs3802657	0.9749	0.01343	0.34	10	90965708	T	G
	rs6734238	rs56295229	0.4794	1.581e-13	2.002e-09	20	44587801	A	G		rs11591147	rs56129635	0.1015	0.02391	0.36	1	55363228	A	T		rs1412444	rs3802658	0.5038	0.04416	0.61	10	90965691	C	T
	rs6734238	rs56321542	1.758e-05	1.099e-09	3.008e-12	20	44498703	G	A		rs11591147	rs56174387	0.6781	0.8799	0.97	1	55732837	C	T		rs1412444	rs3892343	0.08366	0.6676	0.97	10	91001190	G	C
	rs6734238	rs56324610	2.584e-07	9.356e-82	5.321e-70	20	44564030	C	G		rs11591147	rs561797536	0.5514	0.2461	0.4	1	55711143	T	G		rs1412444	rs3923282	0.7583	0.1646	0.89	10	90946752	T	C
	rs6734238	rs56347917	0.009019	2.153e-13	7.423e-15	20	44730611	G	C		rs11591147	rs562001857	0.8151	0.9373	0.76	1	55361312	A	G		rs1412444	rs4073283	0.8982	0.07679	0.87	10	90958000	C	G
	rs6734238	rs563910190	0.0002487	0.06549	0.1042	20	44423157	T	A		rs11591147	rs56235208	3.614e-05	6.362e-05	0.52	1	55543079	C	T		rs1412444	rs4074851	0.9265	0.06978	0.74	10	90958618	T	C
	rs6734238	rs567348	0.0009122	0.03221	1.391e-06	20	44410933	T	C		rs11591147	rs56238645	0.596	0.1874	0.75	1	55295020	T	A		rs1412444	rs4078488	0.341	0.0179	0.61	10	90966546	T	C
	rs6734238	rs56964214	0.003713	0.001091	0.4115	20	44525368	C	G		rs11591147	rs562556	0.254	0.0008155	0.56	1	55524237	G	A		rs1412444	rs41284114	0.3746	0.06009	0.45	10	90965697	C	T
	rs6734238	rs57012406	0.03414	0.01676	0.8557	20	44471894	G	A		rs11591147	rs56321924	0.2634	0.1672	0.23	1	55684397	G	A		rs1412444	rs41284120	0.4148	0.6055	0.63	10	91037709	C	T
	rs6734238	rs570496449	0.06018	0.6711	0.3304	20	44741143	G	T		rs11591147	rs56349475	0.2739	0.003844	0.13	1	55576102	C	T		rs1412444	rs41284122	0.8536	0.866	0.063	10	91037764	A	G
	rs6734238	rs57063934	0.0001802	0.1609	3.655e-06	20	44356573	A	G		rs11591147	rs563641	0.2159	0.008884	0.6	1	55524387	T	C		rs1412444	rs41284126	0.916	0.8708	0.055	10	91038211	T	A
	rs6734238	rs571110839	0.9946	0.209	0.2545	20	44455357	A	G		rs11591147	rs563949433	0.704	0.3736	0.74	1	55491322	T	G		rs1412444	rs41284128	0.1611	0.7564	0.81	10	91038280	A	G
	rs6734238	rs571152108	0.0871	0.9297	0.0928	20	44348806	A	C		rs11591147	rs565436	0.3142	3.187e-07	0.21	1	55524601	G	A		rs1412444	rs41284134	0.9696	0.0043	0.61	10	91066446	C	G
	rs6734238	rs57147349	0.2075	1.123e-16	0.01966	20	44762385	T	C		rs11591147	rs567734	0.9388	0.002248	0.34	1	55574364	G	A		rs1412444	rs41284136	0.3189	0.812	0.049	10	91087805	C	G
	rs6734238	rs572063876	3.703e-07	1.063e-09	5.747e-10	20	44615146	T	C		rs11591147	rs567966	0.7358	0.001346	0.31	1	55593520	A	G		rs1412444	rs41284138	0.7945	0.5416	0.93	10	91100907	C	T
	rs6734238	rs57236847	1.305e-17	0.002534	5.492e-11	20	44668401	G	C		rs11591147	rs568052	0.5881	0.001842	0.25	1	55524842	G	A		rs1412444	rs41284142	0.7934	0.02078	0.7	10	91102341	T	C
	rs6734238	rs574513864	0.1199	0.4374	0.01665	20	44373656	C	T		rs11591147	rs56833376	5.209e-05	6.702e-05	0.47	1	55653828	T	G		rs1412444	rs41284944	0.7331	0.8809	0.042	10	91162182	T	C
	rs6734238	rs57456861	0.4672	0.4818	0.5091	20	44514685	T	C		rs11591147	rs572512	0.9115	0.002533	0.28	1	55517344	T	C		rs1412444	rs41284946	0.4401	0.7303	0.77	10	91162971	A	G
	rs6734238	rs57489591	0.3843	0.3134	0.1969	20	44655417	T	A		rs11591147	rs572651962	0.1002	0.3817	0.41	1	55741407	G	A		rs1412444	rs41284948	0.6265	0.9511	0.014	10	91178468	G	T
	rs6734238	rs575405	0.3236	3.388e-14	3.636e-17	20	44379136	C	T		rs11591147	rs57357765	5.053e-05	6.251e-05	0.49	1	55605395	C	T		rs1412444	rs41284950	0.01998	0.8061	0.63	10	91178703	C	T
	rs6734238	rs57644161	0.08259	0.3004	0.2893	20	44598748	A	C		rs11591147	rs57394610	0.01957	0.01033	0.11	1	55435139	G	C		rs1412444	rs41284954	0.5926	0.8577	0.067	10	91190560	C	T
	rs6734238	rs57745674	0.9939	0.05138	0.1635	20	44347350	C	T		rs11591147	rs57428252	0.0206	0.007043	0.11	1	55434931	T	G		rs1412444	rs41302713	0.899	0.4293	0.32	10	91180207	T	C
	rs6734238	rs57946860	0.01147	0.001319	0.06072	20	44524116	T	A		rs11591147	rs57498787	0.01761	0.001006	0.0061	1	55492034	G	A		rs1412444	rs41317026	0.8561	0.7379	0.51	10	91100749	A	G
	rs6734238	rs58173141	0.01089	0.6779	0.2515	20	44504303	T	G		rs11591147	rs576183815	0.5314	0.7475	0.53	1	55285653	T	C		rs1412444	rs41317036	0.5971	0.6294	1	10	91180492	A	G
	rs6734238	rs58294774	0.0002103	3.053e-07	2.656e-06	20	44543585	A	G		rs11591147	rs57712644	0.403	0.5748	0.3	1	55314382	G	A		rs1412444	rs4244983	0.1684	0.5546	0.88	10	90760662	G	A
	rs6734238	rs58334571	0.04126	0.04074	0.8998	20	44468894	A	C		rs11591147	rs57777659	0.7445	0.7166	0.49	1	55325488	C	T		rs1412444	rs4244984	0.4429	0.2424	0.77	10	91204067	G	A
	rs6734238	rs58412776	0.3175	4.708e-05	0.01212	20	44390208	C	A		rs11591147	rs57987697	0.2482	0.3552	0.66	1	55276044	T	C		rs1412444	rs4269843	0.5327	0.04955	0.83	10	90944216	A	G
	rs6734238	rs58421100	0.5097	0.01617	0.0004356	20	44617724	G	T		rs11591147	rs580485	0.5886	0.01505	0.093	1	55562125	G	T		rs1412444	rs4282908	0.1624	0.1313	0.86	10	90943967	T	C
	rs6734238	rs58507857	0.5154	0.02397	0.0004931	20	44615921	T	C		rs11591147	rs582222	0.8397	0.6352	0.38	1	55329105	T	C		rs1412444	rs4294494	0.7094	0.1542	0.75	10	90916562	C	T
	rs6734238	rs58572087	0.1667	0.5236	0.6105	20	44668955	C	A		rs11591147	rs58255540	0.2789	0.006692	0.019	1	55518828	G	A		rs1412444	rs4304668	0.9334	0.7277	0.37	10	91206373	T	C
	rs6734238	rs58677455	0.001567	0.3224	0.9335	20	44729404	C	A		rs11591147	rs582679	0.004627	0.5627	0.35	1	55390841	G	C		rs1412444	rs4339948	0.02047	0.2255	0.032	10	91092850	A	G
	rs6734238	rs58747252	0.8943	0.0568	0.1709	20	44340733	C	A		rs11591147	rs582781	0.2844	0.555	0.39	1	55402768	A	G		rs1412444	rs4345878	0.9145	0.4706	0.31	10	90756511	T	C
	rs6734238	rs58749629	8.626e-49	1.832e-28	2.831e-14	20	44571317	A	G		rs11591147	rs58295088	0.8512	0.4245	0.44	1	55376631	A	G		rs1412444	rs4373830	0.6175	0.6103	0.82	10	91207160	G	C
	rs6734238	rs58847685	9.466e-11	2.21e-235	4.22e-181	20	44544947	C	T		rs11591147	rs583171	0.4764	0.8187	0.51	1	55400628	A	G		rs1412444	rs4378299	0.7466	0.02195	0.32	10	91111780	T	C
	rs6734238	rs58952297	9.936e-12	2.8e-248	2.18e-190	20	44560820	T	C		rs11591147	rs583994	0.5044	0.7536	0.11	1	55274907	A	C		rs1412444	rs4399251	0.5574	0.5935	0.92	10	90943634	C	A
	rs6734238	rs590391	2.407e-05	0.189	4.525e-06	20	44390333	T	C		rs11591147	rs58447843	6.617e-05	0.0008536	0.95	1	55687510	A	G		rs1412444	rs4406737	0.3698	0.3394	0.93	10	90759724	A	G
	rs6734238	rs590953	3.992e-06	0.3555	0.00117	20	44390146	G	A		rs11591147	rs584626	0.2485	0.0006774	0.58	1	55523984	C	T		rs1412444	rs4406738	0.3611	0.3467	0.94	10	90760012	A	T
	rs6734238	rs59253654	0.1658	0.4772	0.6097	20	44668949	T	C		rs11591147	rs58472471	0.0002717	0.0008074	0.98	1	55691131	A	G		rs1412444	rs4417181	0.4486	0.07245	0.55	10	90967093	C	T
	rs6734238	rs59255088	0.04757	2.251e-20	6.91e-26	20	44591458	G	T		rs11591147	rs585131	0.2531	0.0005636	0.57	1	55524116	C	T		rs1412444	rs4442451	0.4043	0.8623	0.45	10	90881277	T	C
	rs6734238	rs59300060	0.2357	0.004194	0.02193	20	44450210	A	G		rs11591147	rs585203	0.1213	0.3647	0.26	1	55558661	A	G		rs1412444	rs4471339	0.1446	0.233	0.085	10	90879234	G	T
	rs6734238	rs59329875	2.809e-11	2.27e-238	6.49e-183	20	44547672	C	T		rs11591147	rs585552	0.872	0.7797	0.34	1	55285206	T	C		rs1412444	rs4481939	0.944	0.04339	0.039	10	90834673	T	C
	rs6734238	rs59370923	0.008093	0.2908	0.7435	20	44456634	T	C		rs11591147	rs585802	0.5542	0.2647	0.063	1	55274464	C	A		rs1412444	rs4509676	0.1392	0.009124	0.46	10	90975117	C	G
	rs6734238	rs59404903	0.0485	0.9435	0.2681	20	44767830	C	T		rs11591147	rs586108	0.9898	0.831	0.51	1	55322236	C	T		rs1412444	rs4511206	0.4062	0.0488	0.63	10	90968759	T	C
	rs6734238	rs59673641	0.5977	0.7133	0.08661	20	44452771	G	A		rs11591147	rs58749431	0.3817	0.7396	0.29	1	55310162	G	A		rs1412444	rs4536120	0.983	0.8372	0.67	10	91013865	C	T
	rs6734238	rs6017649	0.009886	2.36e-08	7.44e-06	20	44320495	C	T		rs11591147	rs587643	0.2592	0.194	0.83	1	55274078	C	G		rs1412444	rs4554789	0.05382	0.3202	0.064	10	90975322	C	T
	rs6734238	rs6017650	0.4161	0.0003017	0.09028	20	44321631	C	G		rs11591147	rs588709	0.875	0.6297	0.3	1	55284527	G	A		rs1412444	rs4568909	0.3398	0.9008	0.12	10	90903791	A	T
	rs6734238	rs6017653	0.008948	2.43e-07	2.351e-15	20	44336924	T	C		rs11591147	rs58913776	0.6924	0.6912	0.89	1	55367485	C	A		rs1412444	rs4592343	0.6908	0.5978	0.6	10	91207675	C	T
	rs6734238	rs6017663	0.000279	0.1586	1.62e-06	20	44351990	A	C		rs11591147	rs58918015	0.7401	0.005569	0.13	1	55468245	T	A		rs1412444	rs4617498	0.5712	0.6174	0.92	10	90943713	A	G
	rs6734238	rs6017664	0.0003222	0.1492	1.323e-06	20	44352057	G	C		rs11591147	rs589244	0.2013	0.8117	0.48	1	55342929	T	A		rs1412444	rs4630205	0.0126	0.2716	0.035	10	91092706	C	T
	rs6734238	rs6017665	0.0003229	0.1492	1.357e-06	20	44352075	C	T		rs11591147	rs589895	0.4456	0.9277	0.84	1	55345837	C	T		rs1412444	rs4933492	0.3163	0.7326	0.33	10	90887413	A	T
	rs6734238	rs6017666	0.001548	0.1631	1.762e-06	20	44352307	T	C		rs11591147	rs58996671	0.8301	0.5132	0.95	1	55272336	T	A		rs1412444	rs4933494	0.8521	0.683	0.86	10	90917892	A	T
	rs6734238	rs6017667	0.0002523	0.08058	1.734e-06	20	44352620	A	G		rs11591147	rs590565	0.3621	0.6582	0.48	1	55313194	T	C		rs1412444	rs4933495	0.02527	0.118	0.55	10	90920668	A	C
	rs6734238	rs6017673	0.001288	0.002141	1.459e-10	20	44363268	G	T		rs11591147	rs590621	0.9626	0.6585	0.48	1	55313161	A	G		rs1412444	rs4933496	0.1996	0.1546	0.86	10	90952338	C	T
	rs6734238	rs6017692	0.001041	0.0282	1.482e-06	20	44415549	T	C		rs11591147	rs591102	0.9398	0.6596	0.48	1	55313013	T	C		rs1412444	rs4933497	0.01087	0.004306	0.3	10	90968103	G	A
	rs6734238	rs6017707	0.6679	0.0004777	0.007689	20	44491820	T	G		rs11591147	rs59138759	0.4345	0.6004	0.33	1	55307640	T	C		rs1412444	rs4933498	0.267	0.007447	0.1	10	91022866	A	G
	rs6734238	rs6017713	0.04839	2.656e-21	1.425e-28	20	44570763	T	C		rs11591147	rs591904	0.478	0.5505	0.74	1	55312899	G	C		rs1412444	rs4933500	0.07473	0.3072	0.071	10	91032862	T	A
	rs6734238	rs6017715	0.01308	0.01476	0.857	20	44599839	G	C		rs11591147	rs59198157	0.6332	0.2604	0.87	1	55272423	G	A		rs1412444	rs4933502	0.4406	0.5543	0.65	10	91049759	T	G
	rs6734238	rs6017716	0.01924	0.01559	0.7955	20	44602621	G	C		rs11591147	rs592144	0.9388	0.6519	0.49	1	55312838	G	A		rs1412444	rs4933503	0.001452	0.003073	0.0063	10	91056620	G	T
	rs6734238	rs6017717	0.0004177	2.87e-33	1.455e-17	20	44603963	C	G		rs11591147	rs592361	0.484	0.658	0.48	1	55312804	A	G		rs1412444	rs4933504	0.03283	0.4763	0.29	10	91067595	C	G
	rs6734238	rs6017718	2.894e-28	1.274e-84	1.499e-44	20	44610737	G	T		rs11591147	rs59264409	0.02025	0.7079	0.59	1	55741546	A	G		rs1412444	rs4933505	0.41	0.7982	0.78	10	91158860	C	T
	rs6734238	rs6017721	1.194e-07	5.124e-25	9.882e-39	20	44616397	G	A		rs11591147	rs593018	0.2117	0.5087	0.46	1	55346514	T	C		rs1412444	rs4934435	0.3431	0.7966	0.61	10	90776396	A	G
	rs6734238	rs6017724	0.2955	0.1851	0.8773	20	44636780	A	G		rs11591147	rs593398	0.103	0.3699	0.44	1	55541896	C	T		rs1412444	rs4934436	0.08714	0.5936	0.37	10	90783320	C	T
	rs6734238	rs6017729	0.4356	0.3	0.7403	20	44662690	T	C		rs11591147	rs593489	0.4559	0.6689	0.42	1	55395844	T	C		rs1412444	rs4934437	0.7903	0.2435	0.26	10	90802843	A	T
	rs6734238	rs6017731	0.1922	0.7808	0.1772	20	44667904	T	C		rs11591147	rs593722	0.8034	0.6753	0.53	1	55312478	T	C		rs1412444	rs4934438	0.8196	0.2078	0.3	10	90813938	G	C
	rs6734238	rs6017733	9.776e-07	5.434e-22	1.639e-08	20	44712815	G	A		rs11591147	rs593779	0.8062	0.6887	0.52	1	55312438	T	C		rs1412444	rs4934439	0.986	0.7074	0.15	10	90831991	A	G
	rs6734238	rs6017734	1.588e-05	3.101e-21	4.589e-07	20	44724837	T	C		rs11591147	rs594226	0.107	0.3692	0.25	1	55572867	G	A		rs1412444	rs4934441	0.7436	0.7939	0.27	10	90836825	A	G
	rs6734238	rs6017737	0.1446	1.911e-10	0.0001206	20	44743311	C	T		rs11591147	rs594365	0.9233	0.654	0.48	1	55313355	G	A		rs1412444	rs4934443	0.9584	0.7034	0.32	10	90870770	T	A
	rs6734238	rs6017741	0.6544	2.574e-12	1.167e-08	20	44766938	A	G		rs11591147	rs594487	0.9701	0.9598	0.74	1	55260271	G	A		rs1412444	rs4934444	0.9809	0.7098	0.35	10	90876785	C	T
	rs6734238	rs6017742	0.0452	3.494e-14	2.486e-12	20	44770690	G	A		rs11591147	rs594830	0.4794	0.8003	0.49	1	55400926	T	C		rs1412444	rs4934446	0.903	0.7252	0.31	10	90890680	A	G
	rs6734238	rs6017746	0.1929	9.276e-06	0.002156	20	44782190	C	T		rs11591147	rs595682	0.3434	0.3569	0.62	1	55270771	C	T		rs1412444	rs4934448	0.3671	0.7606	0.33	10	90892163	T	C
	rs6734238	rs60300593	0.3931	0.5211	0.7246	20	44772783	A	G		rs11591147	rs595722	0.4825	0.8046	0.51	1	55401086	C	T		rs1412444	rs4934449	0.8411	0.7735	0.32	10	90893825	C	T
	rs6734238	rs6032421	0.1098	3.659e-05	0.001879	20	44302344	A	G		rs11591147	rs59613675	0.08525	0.004574	0.074	1	55720337	G	A		rs1412444	rs4934450	0.3753	0.7808	0.33	10	90894600	G	A
	rs6734238	rs6032425	0.1069	5.031e-05	0.002043	20	44307909	T	C		rs11591147	rs597021	0.1747	0.8068	0.6	1	55339438	G	T		rs1412444	rs4934451	0.591	0.0958	0.24	10	90901662	C	A
	rs6734238	rs6032429	0.1715	2.462e-10	6.022e-12	20	44315549	A	C		rs11591147	rs597387	0.7981	0.003895	0.31	1	55531136	T	C		rs1412444	rs4934452	0.0664	0.3756	0.49	10	90911047	T	C
	rs6734238	rs6032430	0.1766	2.37e-10	6.023e-12	20	44315566	A	C		rs11591147	rs597658	0.9784	0.7613	0.51	1	55401513	T	C		rs1412444	rs4934454	0.006441	0.0006265	0.34	10	90917650	A	C
	rs6734238	rs6032435	0.3014	9.827e-10	1.045e-11	20	44317021	G	A		rs11591147	rs597730	0.5062	0.7986	0.53	1	55401570	G	A		rs1412444	rs4934455	0.3964	0.1772	0.7	10	90959328	A	G
	rs6734238	rs6032436	0.02125	5.446e-07	1.704e-05	20	44320754	C	T		rs11591147	rs60007220	0.7652	0.4384	0.57	1	55377603	T	C		rs1412444	rs4934456	0.7299	0.309	0.74	10	90962878	T	G
	rs6734238	rs6032437	0.3963	2.055e-09	2.175e-11	20	44320918	G	C		rs11591147	rs600491	0.1625	0.9156	0.62	1	55333525	C	T		rs1412444	rs4934461	0.1563	0.2096	0.1	10	91028526	A	G
	rs6734238	rs6032440	0.02026	1.942e-06	4.141e-06	20	44324973	G	A		rs11591147	rs601602	0.4227	0.3495	0.33	1	55279853	C	T		rs1412444	rs4934462	0.06134	0.4358	0.065	10	91028815	T	C
	rs6734238	rs6032445	0.1518	5.043e-11	5.204e-12	20	44331043	C	T		rs11591147	rs601902	0.6198	0.8025	0.81	1	55350023	A	G		rs1412444	rs4934464	0.5886	0.1487	0.75	10	91046899	A	C
	rs6734238	rs6032449	0.01029	5.323e-09	3.513e-17	20	44336716	T	C		rs11591147	rs602067	0.415	0.3147	0.32	1	55279744	T	G		rs1412444	rs4934465	0.9217	0.09795	0.58	10	91051319	C	T
	rs6734238	rs6032454	0.009327	5.984e-09	1.877e-17	20	44338804	A	G		rs11591147	rs60228221	0.01751	0.0005392	0.006	1	55492033	T	C		rs1412444	rs4934466	0.2361	0.8882	0.45	10	91053143	C	T
	rs6734238	rs6032459	0.01038	9.59e-09	2.226e-16	20	44340587	G	T		rs11591147	rs602458	0.2629	0.9783	0.66	1	55279688	A	G		rs1412444	rs4934467	0.6919	0.2459	0.87	10	91053436	C	T
	rs6734238	rs6032460	0.008973	2.212e-07	2.703e-15	20	44340847	T	C		rs11591147	rs602518	0.2828	0.2236	0.99	1	55359461	C	T		rs1412444	rs4934469	0.9451	0.1047	0.72	10	91059304	A	G
	rs6734238	rs6032464	0.01054	9.565e-09	5.248e-16	20	44344545	G	A		rs11591147	rs602671	0.7567	0.622	0.34	1	55327402	A	C		rs1412444	rs4934470	0.001504	0.1851	0.14	10	91067438	T	C
	rs6734238	rs6032467	0.008189	6.138e-09	5.36e-18	20	44347577	A	G		rs11591147	rs602995	0.5089	0.7165	0.44	1	55397010	T	C		rs1412444	rs4934471	0.03811	0.1747	0.32	10	91071670	A	G
	rs6734238	rs6032468	0.02988	1.762e-05	8.124e-13	20	44349105	T	C		rs11591147	rs603247	0.2587	0.0005404	0.5	1	55525868	C	T		rs1412444	rs4934472	0.8708	0.2346	0.96	10	91074197	T	C
	rs6734238	rs6032469	0.01823	4.718e-06	3.595e-14	20	44349417	G	A		rs11591147	rs604778	0.4841	0.7129	0.44	1	55397406	T	C		rs1412444	rs4934473	0.03669	0.4388	0.31	10	91076259	A	G
	rs6734238	rs6032471	0.0003097	0.1495	1.61e-06	20	44352045	G	A		rs11591147	rs605982	0.3886	0.6217	0.33	1	55286843	C	T		rs1412444	rs4934475	0.03841	0.3538	0.18	10	91098200	T	C
	rs6734238	rs6032472	0.0003286	0.1734	2.039e-06	20	44352344	T	C		rs11591147	rs606156	0.9525	0.6532	0.48	1	55313674	C	T		rs1412444	rs497191	0.2846	0.02561	0.015	10	91249153	G	A
	rs6734238	rs6032473	0.0001893	0.1697	2.516e-06	20	44354087	C	G		rs11591147	rs60650458	0.202	0.6986	0.05	1	55670420	T	C		rs1412444	rs529399846	0.1236	0.5814	0.5	10	91196591	G	A
	rs6734238	rs6032474	0.0002128	0.08832	2.987e-06	20	44354372	A	G		rs11591147	rs607762	0.3	0.8846	0.84	1	55344768	A	G		rs1412444	rs529726204	0.6344	0.3879	0.56	10	90866160	C	T
	rs6734238	rs6032476	0.002154	0.7494	0.0002735	20	44357024	A	T		rs11591147	rs608458	0.2218	0.489	0.48	1	55336950	C	G		rs1412444	rs531401712	0.7231	0.7409	0.73	10	91119576	T	A
	rs6734238	rs6032477	0.000207	0.1621	3.319e-06	20	44357160	G	A		rs11591147	rs608515	0.3979	0.6495	0.33	1	55292884	G	A		rs1412444	rs537085988	0.02806	0.3431	0.047	10	91232057	A	C
	rs6734238	rs6032483	0.0003817	0.006013	2.762e-10	20	44360708	C	T		rs11591147	rs60853945	0.1257	0.7505	0.4	1	55392750	A	G		rs1412444	rs544537992	0.9647	0.8679	0.75	10	90958489	G	A
	rs6734238	rs6032488	0.001572	0.002801	1.628e-10	20	44362381	G	A		rs11591147	rs608774	0.9376	0.6654	0.49	1	55314233	A	G		rs1412444	rs544693142	0.1016	0.583	0.5	10	91196592	G	T
	rs6734238	rs6032493	0.001856	0.002005	1.689e-10	20	44364750	G	A		rs11591147	rs60886454	0.3914	0.891	0.53	1	55274967	C	T		rs1412444	rs549258108	0.6684	0.05595	0.34	10	90808792	T	A
	rs6734238	rs6032494	0.0001802	0.2183	6.07e-05	20	44364773	T	C		rs11591147	rs609617	0.2739	0.09481	0.34	1	55269961	A	G		rs1412444	rs55771127	0.9588	0.02782	0.52	10	91100340	G	A
	rs6734238	rs6032495	0.001763	0.001866	2.098e-11	20	44364913	C	T		rs11591147	rs61163343	0.0006261	0.0001647	0.88	1	55676748	T	C		rs1412444	rs55803311	0.8163	0.7835	0.31	10	90753135	A	G
	rs6734238	rs6032499	0.001517	0.001962	1.463e-10	20	44366358	T	C		rs11591147	rs61176209	5.294e-05	5.206e-05	0.51	1	55574599	T	C		rs1412444	rs55810685	0.7949	0.8743	0.95	10	90840874	C	T
	rs6734238	rs6032501	0.000131	0.6012	1.628e-05	20	44373348	G	T		rs11591147	rs613022	0.6448	0.3911	0.9	1	55356790	A	T		rs1412444	rs55889782	0.3625	0.9391	0.71	10	90812837	A	G
	rs6734238	rs6032505	2.325e-05	0.08784	4.324e-06	20	44383295	G	A		rs11591147	rs613062	0.3936	0.6375	0.32	1	55295003	G	A		rs1412444	rs55956185	0.1626	0.2575	0.62	10	91049565	G	A
	rs6734238	rs6032524	0.0008773	0.02827	1.258e-06	20	44402144	G	C		rs11591147	rs613855	0.7066	0.01585	0.84	1	55517861	G	C		rs1412444	rs55966622	0.3181	0.8937	0.53	10	91184843	T	G
	rs6734238	rs6032530	8.554e-06	0.06155	7.303e-07	20	44412463	G	A		rs11591147	rs614320	0.9739	0.1091	0.47	1	55383884	T	C		rs1412444	rs56041738	0.4972	0.3976	0.93	10	90840958	A	C
	rs6734238	rs6032531	2.272e-05	0.06178	5.187e-08	20	44412567	C	A		rs11591147	rs614772	0.4851	0.7481	0.097	1	55276687	A	G		rs1412444	rs56080722	0.02444	0.703	0.75	10	90812667	T	C
	rs6734238	rs6032532	6.243e-05	0.1061	1.259e-05	20	44413410	G	C		rs11591147	rs615247	0.1555	0.7743	0.29	1	55390669	T	C		rs1412444	rs56086829	0.5885	0.8785	0.69	10	91240137	A	G
	rs6734238	rs6032533	1.444e-05	0.19	3.666e-07	20	44414515	C	T		rs11591147	rs615563	0.4732	0.004774	0.23	1	55526296	A	G		rs1412444	rs56087010	0.4237	0.9209	0.62	10	90812266	C	T
	rs6734238	rs6032534	9.393e-06	0.1093	1.185e-05	20	44415460	A	G		rs11591147	rs615652	0.7254	0.01151	0.095	1	55567410	A	G		rs1412444	rs56089908	0.6982	0.4523	0.95	10	90827396	C	T
	rs6734238	rs6032535	1.133e-05	0.07687	4.683e-07	20	44417334	T	C		rs11591147	rs61613485	0.7206	0.4834	0.55	1	55348246	A	C		rs1412444	rs560944946	0.7811	0.2722	0.88	10	90948050	A	G
	rs6734238	rs6032536	0.001296	0.01908	9.105e-07	20	44417363	A	G		rs11591147	rs616315	0.6923	0.7881	0.23	1	55278841	A	G		rs1412444	rs56102605	0.2528	0.6533	0.61	10	90795709	A	G
	rs6734238	rs6032537	0.001241	0.01852	9.707e-07	20	44417643	A	G		rs11591147	rs617151	0.9773	0.6267	0.64	1	55387304	A	G		rs1412444	rs56214363	0.5305	0.4289	0.15	10	90834604	T	G
	rs6734238	rs6032538	0.001281	0.01754	1.062e-06	20	44417675	G	C		rs11591147	rs61739739	0.3204	0.1092	0.48	1	55548991	T	C		rs1412444	rs56271123	0.6898	0.4261	0.94	10	90828931	G	A
	rs6734238	rs6032541	1.977e-05	0.05118	2.652e-08	20	44420280	G	A		rs11591147	rs61769370	0.5092	0.793	0.62	1	55365681	C	G		rs1412444	rs56280029	0.5791	0.9521	0.58	10	91221625	A	G
	rs6734238	rs6032544	1.052e-05	0.07015	6.236e-07	20	44422373	T	C		rs11591147	rs61769371	0.9454	0.4408	0.58	1	55373172	T	C		rs1412444	rs56290559	0.425	0.7431	0.73	10	91209220	A	G
	rs6734238	rs6032545	0.0001783	0.03469	3.379e-08	20	44422705	G	T		rs11591147	rs61769373	0.7843	0.4092	0.53	1	55376436	G	A		rs1412444	rs562906208	0.4923	0.8209	0.38	10	90972706	G	A
	rs6734238	rs6032548	1.13e-05	0.07086	6.036e-07	20	44425837	C	G		rs11591147	rs61769375	0.9586	0.3863	0.67	1	55381401	A	G		rs1412444	rs56297539	0.3849	0.959	0.74	10	91225070	A	G
	rs6734238	rs6032549	1.253e-05	0.369	1.419e-06	20	44426319	C	A		rs11591147	rs61769385	0.7319	0.9041	0.23	1	55388708	T	C		rs1412444	rs564897741	0.1379	0.06215	0.79	10	91027414	T	C
	rs6734238	rs6032570	1.836e-05	1.755e-17	5.17e-16	20	44505175	T	G		rs11591147	rs61769394	0.1959	0.7554	0.83	1	55406204	G	A		rs1412444	rs565008921	0.5329	0.1373	0.4	10	90867189	A	G
	rs6734238	rs6032576	0.8951	0.3063	0.2136	20	44516095	T	C		rs11591147	rs61771984	0.5066	0.5215	0.75	1	55467235	G	C		rs1412444	rs56828325	0.3194	0.8159	0.018	10	91181799	G	C
	rs6734238	rs6032589	0.1342	1.085e-45	7.693e-32	20	44559598	C	T		rs11591147	rs61771987	0.5121	0.8163	0.43	1	55488538	C	T		rs1412444	rs56908797	0.581	0.8702	0.69	10	91247129	T	A
	rs6734238	rs6032592	0.005243	0.00497	0.671	20	44560401	A	G		rs11591147	rs61773915	0.8291	0.8618	0.98	1	55734503	T	C		rs1412444	rs57001382	0.2837	0.007386	0.1	10	91022624	A	G
	rs6734238	rs6032597	0.1163	2.486e-56	1.906e-36	20	44567335	T	G		rs11591147	rs61773917	0.02039	0.004928	0.39	1	55736663	A	T		rs1412444	rs57002199	0.5879	0.6355	0.83	10	91210307	G	T
	rs6734238	rs6032601	0.0008003	1.461e-33	2.74e-17	20	44584954	A	G		rs11591147	rs61773921	0.1092	0.6098	0.37	1	55746330	A	G		rs1412444	rs57142004	0.8577	0.2781	0.54	10	91240163	G	A
	rs6734238	rs6032602	0.1044	1.739e-54	4.604e-35	20	44587370	C	T		rs11591147	rs61773922	0.1118	0.6096	0.37	1	55746434	A	G		rs1412444	rs57144189	0.2709	0.008181	0.1	10	91022696	A	G
	rs6734238	rs6032606	0.007225	0.005023	0.3884	20	44596207	C	G		rs11591147	rs61773923	0.1133	0.527	0.34	1	55750949	G	A		rs1412444	rs57304744	0.581	0.8736	0.69	10	91247145	T	C
	rs6734238	rs6032610	0.01131	0.001919	0.484	20	44604905	C	A		rs11591147	rs618101	0.5831	0.6025	0.043	1	55387528	G	A		rs1412444	rs574225058	0.2814	0.9547	0.64	10	91189152	G	T
	rs6734238	rs6032611	0.02437	0.002183	0.805	20	44608820	T	A		rs11591147	rs618546	0.7337	0.4026	0.18	1	55278394	C	G		rs1412444	rs57427488	0.4072	0.3083	0.82	10	91206832	T	C
	rs6734238	rs6032614	3.063e-06	1.467e-08	0.007553	20	44609595	G	T		rs11591147	rs619272	0.1221	0.5381	0.4	1	55344996	A	G		rs1412444	rs574425670	0.3018	0.9315	0.77	10	91125383	C	T
	rs6734238	rs6032619	0.2788	0.01974	0.9332	20	44627027	T	C		rs11591147	rs619273	0.09799	0.5379	0.4	1	55344997	A	G		rs1412444	rs576358126	0.306	0.8819	0.76	10	91125425	G	T
	rs6734238	rs6032629	0.1709	0.9924	0.1419	20	44668370	T	C		rs11591147	rs619476	0.3886	0.717	0.0081	1	55263551	C	T		rs1412444	rs58769986	0.5942	0.9223	0.011	10	91172926	C	T
	rs6734238	rs6032636	0.1824	0.3465	0.5291	20	44679008	A	G		rs11591147	rs619895	0.2584	0.4926	0.5	1	55379939	A	G		rs1412444	rs58903006	0.04356	0.3231	0.7	10	90909196	G	A
	rs6734238	rs6032637	0.1507	4.175e-06	0.0002985	20	44682964	A	G		rs11591147	rs621396	0.4506	0.5728	0.0057	1	55263088	G	A		rs1412444	rs59350558	0.7724	0.6716	0.94	10	91145369	T	C
	rs6734238	rs6032638	0.1457	3.809e-06	0.0002425	20	44683149	A	T		rs11591147	rs621852	0.1081	0.2468	0.24	1	55580930	G	A		rs1412444	rs59542683	0.5846	0.7876	0.97	10	91218780	G	A
	rs6734238	rs6032644	0.0005818	1.054e-08	0.009673	20	44693296	T	A		rs11591147	rs622271	0.9602	0.9948	0.46	1	55314900	C	T		rs1412444	rs59564102	0.07601	0.4999	0.88	10	91093794	A	G
	rs6734238	rs6032653	0.8113	0.2302	0.1702	20	44723260	G	A		rs11591147	rs623163	0.4725	0.9354	0.018	1	55262694	C	T		rs1412444	rs59584278	0.2711	0.6784	0.2	10	90887559	G	C
	rs6734238	rs6032655	3.752e-05	6.723e-21	1.787e-06	20	44724919	T	G		rs11591147	rs623619	0.2312	0.5583	0.35	1	55402743	T	C		rs1412444	rs59633641	0.6918	0.4686	0.81	10	91177029	G	C
	rs6734238	rs6032659	0.2973	1.414e-06	0.004577	20	44729408	A	T		rs11591147	rs624163	0.2279	0.7836	0.051	1	55402920	T	C		rs1412444	rs59833406	0.7281	0.811	0.62	10	91215017	A	T
	rs6734238	rs6032660	1.54e-14	0.008938	4.532e-05	20	44730245	G	A		rs11591147	rs624612	0.9398	0.0002487	0.18	1	55517883	G	C		rs1412444	rs61158644	0.2637	0.3107	0.86	10	90869016	A	G
	rs6734238	rs6032661	0.1923	9.128e-09	0.0002516	20	44733811	G	A		rs11591147	rs625219	0.7718	0.006114	0.081	1	55585681	G	A		rs1412444	rs61271104	0.2327	0.2013	0.17	10	90818442	G	T
	rs6734238	rs6032662	1.403e-13	0.009683	4.925e-05	20	44734310	C	T		rs11591147	rs625619	0.3853	0.0007397	0.15	1	55518166	G	A		rs1412444	rs61619045	0.5905	0.9274	0.011	10	91172938	G	A
	rs6734238	rs6032663	1.327e-13	0.009203	4.291e-05	20	44735263	T	G		rs11591147	rs625773	0.5316	0.372	0.68	1	55268684	A	G		rs1412444	rs61852617	0.2047	0.7195	0.33	10	90785203	C	T
	rs6734238	rs6032664	9.473e-14	0.01043	3.998e-05	20	44739419	A	T		rs11591147	rs626079	0.5105	0.4323	0.48	1	55334695	G	A		rs1412444	rs61852618	0.8452	0.1794	0.97	10	90798754	T	C
	rs6734238	rs6032666	0.1276	1.144e-10	7.904e-05	20	44745945	T	C		rs11591147	rs626353	0.3654	0.393	0.061	1	55403411	C	T		rs1412444	rs61852650	0.4227	0.4687	0.17	10	90822940	A	G
	rs6734238	rs6032676	0.0302	5.318e-10	9.946e-11	20	44775863	C	G		rs11591147	rs626452	0.3375	0.9798	0.46	1	55341351	G	T		rs1412444	rs61852654	0.3113	0.7139	0.89	10	90860292	C	T
	rs6734238	rs6032678	0.0002112	0.002108	6.375e-10	20	44777295	T	C		rs11591147	rs627514	0.4881	0.05076	0.62	1	55365644	G	A		rs1412444	rs61852655	0.6081	0.5729	0.52	10	90863419	G	A
	rs6734238	rs6032680	0.01077	3.071e-07	7.641e-06	20	44782131	G	A		rs11591147	rs628508	0.2828	0.8051	0.78	1	55332536	C	G		rs1412444	rs61853069	0.5753	0.04423	0.67	10	90935641	G	C
	rs6734238	rs6032681	0.8524	9.502e-06	5.147e-06	20	44784622	C	T		rs11591147	rs630431	0.4397	0.001751	0.28	1	55527323	G	A		rs1412444	rs61853072	0.6696	0.0789	0.77	10	90961500	T	A
	rs6734238	rs6032683	8.773e-05	0.03018	0.1372	20	44790886	T	C		rs11591147	rs630853	0.5969	0.01551	0.092	1	55561893	C	G		rs1412444	rs61853096	0.9637	0.4276	0.73	10	90988410	T	A
	rs6734238	rs6032689	0.0533	0.04765	0.2273	20	44798557	G	C		rs11591147	rs630869	0.8296	0.8244	0.3	1	55282014	T	C		rs1412444	rs61853097	0.2409	0.7591	0.46	10	90992223	T	C
	rs6734238	rs60514274	0.268	0.1686	0.06218	20	44461411	C	A		rs11591147	rs630895	0.8247	0.7235	0.31	1	55281991	G	A		rs1412444	rs61853098	0.1491	0.9631	0.46	10	90993899	A	G
	rs6734238	rs60551459	0.375	0.3165	0.181	20	44657676	C	G		rs11591147	rs631220	0.2346	0.000562	0.49	1	55527479	A	G		rs1412444	rs61853099	0.5868	0.4835	0.12	10	91018586	G	A
	rs6734238	rs60570356	0.03994	0.0334	0.8632	20	44477669	G	A		rs11591147	rs631666	0.6143	0.4403	0.3	1	55281847	A	G		rs1412444	rs61853119	0.3626	0.4705	0.13	10	91024460	C	A
	rs6734238	rs60596229	0.04395	0.04009	0.9124	20	44468746	C	T		rs11591147	rs631749	0.9524	0.9165	0.49	1	55319008	C	T		rs1412444	rs61853120	0.8039	0.4783	0.48	10	91024873	G	T
	rs6734238	rs6065859	0.7871	0.1559	0.7325	20	44302697	T	C		rs11591147	rs634272	0.001898	1.831e-07	0.48	1	55520265	T	C		rs1412444	rs61853122	0.712	0.8108	0.54	10	91029679	C	A
	rs6734238	rs6065861	0.7722	0.1087	0.7739	20	44311056	G	A		rs11591147	rs638381	0.3688	0.65	0.33	1	55290769	G	C		rs1412444	rs61853123	0.9792	0.4976	0.94	10	91044867	T	C
	rs6734238	rs6065863	0.7972	0.2141	0.652	20	44316083	T	G		rs11591147	rs638944	0.1953	0.5203	0.49	1	55341915	T	G		rs1412444	rs61853125	0.4546	0.2969	0.94	10	91057358	T	C
	rs6734238	rs6065865	0.7077	0.04522	0.6585	20	44322016	T	G		rs11591147	rs639750	0.008236	1.116e-10	0.23	1	55519015	G	T		rs1412444	rs61853126	0.51	0.8694	1	10	91060752	A	G
	rs6734238	rs6065866	0.7918	0.1173	0.7615	20	44323440	A	G		rs11591147	rs639796	0.1789	0.8222	0.51	1	55342052	C	T		rs1412444	rs61853138	0.6636	0.3431	0.55	10	91078172	C	T
	rs6734238	rs6065871	0.03744	0.02939	0.4315	20	44359894	C	T		rs11591147	rs639924	0.3322	0.8041	0.44	1	55308655	C	T		rs1412444	rs61853145	0.5729	0.683	0.13	10	91099637	T	C
	rs6734238	rs6065873	0.9303	0.3937	0.3214	20	44366252	A	G		rs11591147	rs640209	0.3006	0.6643	0.33	1	55290396	T	C		rs1412444	rs61853149	0.5992	0.4924	0.8	10	91148043	G	A
	rs6734238	rs6065874	0.003514	0.008024	3.117e-09	20	44367025	T	C		rs11591147	rs640235	0.2654	0.357	0.54	1	55375590	A	G		rs1412444	rs61854880	0.9552	0.5972	0.33	10	90871299	C	A
	rs6734238	rs6065875	0.1145	0.5799	0.7265	20	44372968	T	C		rs11591147	rs640238	0.7332	0.001446	0.31	1	55593546	A	G		rs1412444	rs61854881	0.8722	0.5628	0.36	10	90878904	C	A
	rs6734238	rs6065877	0.7155	8.353e-43	1.461e-20	20	44382136	A	G		rs11591147	rs641995	0.7719	0.006186	0.083	1	55587394	T	C		rs1412444	rs61854882	0.9218	0.7758	0.19	10	90888061	T	C
	rs6734238	rs6065879	2.071e-05	0.07554	1.668e-06	20	44384664	C	T		rs11591147	rs642737	0.4688	0.5322	0.44	1	55333453	A	G		rs1412444	rs61854883	0.8392	0.5577	0.57	10	90898431	G	A
	rs6734238	rs6065882	2.941e-05	0.1816	4.155e-06	20	44386200	G	C		rs11591147	rs642998	0.8891	0.8008	0.43	1	55309354	G	A		rs1412444	rs61854886	0.721	0.6834	0.28	10	90923515	T	G
	rs6734238	rs6065883	0.0002146	0.3923	6.758e-05	20	44386244	T	C		rs11591147	rs643257	0.2241	0.000474	0.51	1	55527918	C	T		rs1412444	rs61854887	0.7772	0.943	0.34	10	90926066	A	G
	rs6734238	rs6065884	0.08924	0.3127	0.4286	20	44391363	G	A		rs11591147	rs644000	0.008142	1.533e-06	0.041	1	55511995	G	A		rs1412444	rs61854888	0.2374	0.3106	0.93	10	90928961	A	T
	rs6734238	rs6065886	1.75e-05	0.0449	3.093e-08	20	44401630	T	A		rs11591147	rs644186	0.579	0.01445	0.11	1	55569190	C	A		rs1412444	rs61855169	0.6402	0.5759	0.14	10	91166116	T	A
	rs6734238	rs6065889	0.7473	0.04059	0.1644	20	44409252	A	G		rs11591147	rs644697	0.9862	0.9174	0.49	1	55318346	C	T		rs1412444	rs61855170	0.3784	0.6113	0.65	10	91174320	A	G
	rs6734238	rs6065890	0.02833	0.03622	0.2359	20	44410236	A	G		rs11591147	rs646268	0.4653	0.788	0.49	1	55399825	A	G		rs1412444	rs61855175	0.4937	0.5017	0.94	10	91213328	G	A
	rs6734238	rs6065891	1.434e-05	0.04692	4.88e-08	20	44411307	G	A		rs11591147	rs649398	0.8163	0.7887	0.66	1	55261390	C	T		rs1412444	rs627127	0.9368	0.04499	0.5	10	91116706	C	T
	rs6734238	rs6065892	0.0009463	0.02598	1.525e-06	20	44411308	T	C		rs11591147	rs650612	0.7476	0.6737	0.27	1	55283758	C	T		rs1412444	rs627496	0.8412	0.1067	0.68	10	91116763	C	T
	rs6734238	rs6065893	1.119e-05	0.1101	9.858e-06	20	44417877	A	G		rs11591147	rs651470	0.4367	0.3045	0.33	1	55283628	C	T		rs1412444	rs627524	0.04386	0.2421	0.2	10	91116790	A	C
	rs6734238	rs6065894	0.5681	0.3291	0.6038	20	44428156	T	C		rs11591147	rs651688	0.9162	0.8867	0.74	1	55260925	C	T		rs1412444	rs638631	0.001011	0.9549	0.24	10	91117366	G	A
	rs6734238	rs6065904	4.053e-14	2.93e-234	4.02e-169	20	44534651	A	G		rs11591147	rs652789	0.8361	0.5402	0.28	1	55289915	G	A		rs1412444	rs6586165	0.1984	0.2246	1	10	90755056	A	T
	rs6734238	rs6065905	7.452e-11	1.86e-212	2.31e-168	20	44537837	C	T		rs11591147	rs654674	0.5568	0.01237	0.086	1	55538385	T	C		rs1412444	rs6586166	0.2049	0.1907	1	10	90756065	T	C
	rs6734238	rs6065906	4.904e-12	5.85e-248	3.02e-188	20	44554015	C	T		rs11591147	rs654827	0.4104	0.6665	0.33	1	55292548	T	C		rs1412444	rs6586167	0.1734	0.2007	0.99	10	90756146	G	T
	rs6734238	rs6065908	8.972e-12	4.99e-250	2.03e-185	20	44569930	T	C		rs11591147	rs655115	0.2493	0.8643	0.93	1	55343207	C	T		rs1412444	rs6586169	0.2955	0.5784	0.87	10	90786723	C	A
	rs6734238	rs6065909	0.008585	0.002812	0.7161	20	44570338	G	C		rs11591147	rs655955	0.8524	0.5212	0.28	1	55289179	G	A		rs1412444	rs6586170	0.7265	0.3149	0.25	10	90801047	G	A
	rs6734238	rs6065910	0.00719	0.009003	0.9946	20	44578776	A	G		rs11591147	rs656444	0.2076	0.54	0.48	1	55343493	G	A		rs1412444	rs6586173	0.5547	0.04227	0.91	10	90907037	G	A
	rs6734238	rs6065912	0.4763	1.414e-47	5.467e-45	20	44632367	A	G		rs11591147	rs656688	0.4618	0.6504	0.44	1	55395848	T	A		rs1412444	rs6586174	0.07891	0.01226	0.46	10	90978270	T	C
	rs6734238	rs6065913	1.765e-08	9.433e-24	7.865e-34	20	44635103	T	C		rs11591147	rs656831	0.3943	0.6498	0.33	1	55288998	C	T		rs1412444	rs6586175	0.4015	2.139e-06	0.015	10	90982081	G	A
	rs6734238	rs6065917	0.3705	0.1138	0.1359	20	44688544	G	A		rs11591147	rs657416	0.1368	0.3941	0.0099	1	55267580	T	C		rs1412444	rs6586176	9.533e-05	2.175e-11	0.0051	10	90990217	A	C
	rs6734238	rs6065921	0.001821	1.125e-21	1.585e-23	20	44714510	G	A		rs11591147	rs658150	0.4164	0.9431	0.023	1	55274052	A	G		rs1412444	rs6586177	0.895	0.0001579	0.00082	10	90993755	A	T
	rs6734238	rs6065924	0.01715	0.004295	0.1671	20	44730763	A	G		rs11591147	rs658694	0.595	0.01397	0.1	1	55570131	G	A		rs1412444	rs6586178	0.9098	0.0002699	0.00088	10	90993975	C	T
	rs6734238	rs6065925	0.01293	0.01815	0.1511	20	44734296	A	G		rs11591147	rs6588533	0.8089	0.7741	0.3	1	55326140	G	C		rs1412444	rs6586180	0.05494	0.8219	0.42	10	91064508	C	A
	rs6734238	rs6065926	1.362e-13	0.06115	9.111e-05	20	44735854	A	G		rs11591147	rs6588536	0.6269	0.5879	0.69	1	55354188	G	T		rs1412444	rs6586182	0.007194	0.2531	0.0035	10	91091486	T	C
	rs6734238	rs6065931	0.2622	3.588e-11	2.08e-08	20	44773961	A	G		rs11591147	rs6588537	0.6262	0.581	0.7	1	55354193	A	G		rs1412444	rs6586183	0.0071	0.2502	0.0034	10	91091503	C	T
	rs6734238	rs6065932	0.05881	0.02885	4.646e-05	20	44790177	T	C		rs11591147	rs6588538	0.4475	0.8283	0.49	1	55398277	C	T		rs1412444	rs6586184	0.02815	0.5251	0.19	10	91091790	A	C
	rs6734238	rs6065934	0.8469	0.3413	0.01017	20	44790824	C	T		rs11591147	rs6588539	0.1255	0.9634	0.95	1	55424178	A	G		rs1412444	rs6586185	0.4728	0.7163	0.98	10	91104388	A	C
	rs6734238	rs6065935	0.04496	0.01714	2.699e-05	20	44792511	G	C		rs11591147	rs6588543	0.6659	0.03942	0.063	1	55475966	C	T		rs1412444	rs6586187	0.4523	0.5424	0.98	10	91109254	G	A
	rs6734238	rs6073851	0.8077	0.1618	0.722	20	44306978	T	C		rs11591147	rs6588545	0.2347	0.1764	0.25	1	55549374	A	T		rs1412444	rs6586188	0.01938	0.539	0.052	10	91109343	C	T
	rs6734238	rs6073852	0.6639	0.002786	0.03617	20	44309304	T	C		rs11591147	rs6588550	0.4686	0.3848	0.074	1	55705613	A	T		rs1412444	rs6586191	0.7524	0.1216	0.42	10	91135429	T	C
	rs6734238	rs6073854	0.776	0.1583	0.771	20	44309605	G	A		rs11591147	rs6588551	0.4236	0.3871	0.083	1	55705615	T	A		rs1412444	rs6586192	0.531	0.4061	0.97	10	91138533	G	C
	rs6734238	rs6073855	0.79	0.2092	0.6655	20	44309670	T	C		rs11591147	rs6588552	0.04254	0.6397	0.6	1	55737179	T	C		rs1412444	rs6586195	0.1889	0.8917	0.061	10	91174923	G	A
	rs6734238	rs6073856	0.7832	0.1444	0.8146	20	44313020	T	C		rs11591147	rs6588553	0.8082	0.7711	0.34	1	55737455	C	T		rs1412444	rs6586196	0.03845	0.573	0.0094	10	91194067	C	T
	rs6734238	rs6073858	0.8588	0.04616	0.7013	20	44317797	C	T		rs11591147	rs6588554	0.06707	0.9015	0.62	1	55737586	C	T		rs1412444	rs6586197	0.4972	0.6204	0.65	10	91199864	C	T
	rs6734238	rs6073859	0.785	0.4846	0.5989	20	44321884	A	G		rs11591147	rs6588555	0.02891	0.3711	0.54	1	55741377	G	A		rs1412444	rs66782588	0.5535	0.8923	0.49	10	90778793	T	C
	rs6734238	rs6073860	0.823	0.2985	0.9354	20	44321946	A	C		rs11591147	rs660646	0.4749	0.8153	0.49	1	55400687	T	C		rs1412444	rs66835003	0.04564	0.01617	0.7	10	90924218	G	A
	rs6734238	rs6073861	0.788	0.1166	0.7486	20	44325708	A	G		rs11591147	rs661466	0.4755	0.7992	0.49	1	55400837	T	A		rs1412444	rs67116800	0.4563	0.6752	0.94	10	90802132	A	G
	rs6734238	rs6073862	0.8386	0.5436	0.4426	20	44331705	C	T		rs11591147	rs662145	0.06425	0.2917	0.28	1	55529828	C	T		rs1412444	rs67147226	0.7062	0.3692	0.98	10	90849249	G	A
	rs6734238	rs6073865	0.4675	0.8394	0.8899	20	44346601	C	A		rs11591147	rs662316	0.3034	0.06233	0.88	1	55301478	G	A		rs1412444	rs67162474	0.5641	0.6849	0.96	10	90807083	T	A
	rs6734238	rs6073869	0.0001596	0.1641	3.488e-06	20	44359635	A	G		rs11591147	rs664622	0.9814	0.9692	0.74	1	55260261	C	A		rs1412444	rs67506473	0.5529	0.6252	0.44	10	90802160	T	C
	rs6734238	rs6073874	0.001419	0.002402	1.444e-10	20	44361422	G	A		rs11591147	rs66499115	8.817e-05	0.000808	0.99	1	55687610	C	T		rs1412444	rs67636062	0.7132	0.3636	0.99	10	90849290	C	T
	rs6734238	rs6073875	0.9416	0.5824	0.1731	20	44362247	T	C		rs11591147	rs6656511	0.3909	0.03015	0.92	1	55708290	C	G		rs1412444	rs67837568	0.00239	0.3579	0.47	10	90999726	T	C
	rs6734238	rs6073878	0.001057	0.008486	6.098e-10	20	44364447	C	T		rs11591147	rs6657064	0.7748	0.6847	0.34	1	55738918	G	C		rs1412444	rs68099265	0.5555	0.678	0.95	10	90806018	G	C
	rs6734238	rs6073886	0.1403	0.1214	0.2673	20	44370866	G	A		rs11591147	rs665746	0.3766	0.8337	0.86	1	55349869	C	T		rs1412444	rs7067930	0.5806	0.7828	0.033	10	91169638	T	C
	rs6734238	rs6073888	0.0009486	0.9332	0.0004862	20	44379176	T	C		rs11591147	rs6658849	0.2338	0.2673	0.43	1	55705483	A	G		rs1412444	rs7068816	0.5306	0.9331	0.8	10	91034967	G	T
	rs6734238	rs6073889	0.7513	0.007923	0.009998	20	44380155	T	C		rs11591147	rs6660053	0.7253	0.6856	0.36	1	55730661	G	A		rs1412444	rs7069061	0.1982	0.2385	0.99	10	90754909	G	A
	rs6734238	rs6073890	0.7821	0.4785	0.001215	20	44380166	G	C		rs11591147	rs6660348	0.7392	0.8178	0.36	1	55730907	T	A		rs1412444	rs7069750	0.3397	0.3305	0.91	10	90762376	G	T
	rs6734238	rs6073893	2.139e-05	0.08862	4.852e-06	20	44384715	C	T		rs11591147	rs666130	0.2303	0.5029	0.43	1	55347235	A	G		rs1412444	rs7069914	0.8672	0.0002778	0.0017	10	90996144	G	A
	rs6734238	rs6073895	2.06e-05	0.1859	3.54e-06	20	44384928	C	T		rs11591147	rs6662286	0.005164	0.03352	0.33	1	55730327	T	C		rs1412444	rs7070001	0.2379	0.01895	0.047	10	91062690	T	C
	rs6734238	rs6073896	0.0002156	0.1896	5.569e-06	20	44386252	A	T		rs11591147	rs6662395	0.737	0.8135	0.36	1	55730402	C	T		rs1412444	rs7070098	0.03965	0.4165	0.53	10	90908356	G	A
	rs6734238	rs6073897	0.0005688	0.7144	0.0002072	20	44386359	A	G		rs11591147	rs6662564	0.2547	0.1614	0.25	1	55685385	T	C		rs1412444	rs7070305	0.2089	0.5901	0.94	10	90865022	C	T
	rs6734238	rs6073898	0.6673	0.01202	0.002832	20	44388652	A	C		rs11591147	rs6663032	0.2188	0.02606	0.44	1	55257323	C	A		rs1412444	rs7070612	0.7251	0.5792	0.62	10	90895335	C	T
	rs6734238	rs6073899	0.5348	0.8295	0.0003717	20	44388711	T	C		rs11591147	rs6663249	0.3159	0.1472	0.31	1	55703573	G	T		rs1412444	rs7070733	0.04454	0.7833	0.66	10	90865489	C	A
	rs6734238	rs6073900	3.618e-05	0.3613	4.361e-05	20	44388719	G	A		rs11591147	rs6663252	0.01894	1.524e-07	0.00046	1	55630151	C	T		rs1412444	rs7071358	0.02809	0.5935	0.34	10	90816990	T	C
	rs6734238	rs6073905	7.827e-06	0.08005	1.158e-06	20	44402115	A	C		rs11591147	rs6663560	0.7814	0.643	0.27	1	55284261	G	A		rs1412444	rs7072187	0.3417	0.004367	0.66	10	90953134	G	A
	rs6734238	rs6073906	7.054e-06	0.07855	1.141e-06	20	44402271	T	C		rs11591147	rs6663646	0.7744	0.6457	0.27	1	55284290	G	A		rs1412444	rs7072348	0.8649	0.2576	0.24	10	90804528	A	C
	rs6734238	rs6073908	0.03951	0.04274	0.2357	20	44404301	T	C		rs11591147	rs6664660	0.1229	0.8809	0.94	1	55423790	G	A		rs1412444	rs7072828	0.2001	0.2438	0.99	10	90754953	G	T
	rs6734238	rs6073909	0.03229	0.03831	0.242	20	44408376	T	A		rs11591147	rs6665741	0.4631	0.1405	0.72	1	55287489	A	T		rs1412444	rs7073158	0.4545	0.09228	0.19	10	90884091	A	C
	rs6734238	rs6073910	0.0008601	0.02557	1.145e-06	20	44409129	G	T		rs11591147	rs6666034	0.8422	0.5589	0.44	1	55272643	G	C		rs1412444	rs7073192	0.9502	0.0001738	0.00088	10	90995854	C	T
	rs6734238	rs6073912	1.509e-05	0.04937	5.954e-08	20	44413095	C	G		rs11591147	rs666668	0.7708	0.8615	0.9	1	55376940	A	G		rs1412444	rs7073449	0.9543	0.4789	0.31	10	90862973	T	C
	rs6734238	rs6073913	1.513e-05	0.04905	6.008e-08	20	44413105	G	T		rs11591147	rs6666716	0.7327	0.5982	0.34	1	55327492	C	T		rs1412444	rs7073534	0.006732	0.2227	0.0026	10	91091217	A	T
	rs6734238	rs6073915	2.383e-05	0.06564	7.444e-08	20	44421953	G	A		rs11591147	rs66679331	0.0003492	0.0006689	0.98	1	55691689	T	G		rs1412444	rs7074809	0.5032	0.4594	0.76	10	91148810	C	G
	rs6734238	rs6073916	0.329	0.05173	0.1365	20	44429142	A	G		rs11591147	rs6668051	0.1785	0.7833	0.85	1	55424745	A	C		rs1412444	rs7074977	0.5625	0.03629	0.59	10	90948409	T	C
	rs6734238	rs6073919	0.02886	0.04034	0.1968	20	44447236	A	C		rs11591147	rs6668777	0.2569	0.1642	0.23	1	55683807	C	A		rs1412444	rs7075004	0.7853	0.7046	0.92	10	91145405	G	A
	rs6734238	rs6073920	0.02747	0.04068	0.1977	20	44447281	G	A		rs11591147	rs6669228	0.229	0.08849	0.81	1	55303518	C	G		rs1412444	rs7075921	0.9651	0.2349	0.69	10	90795721	T	C
	rs6734238	rs6073921	0.02675	0.04224	0.1869	20	44449058	A	G		rs11591147	rs6669991	0.3047	9.564e-07	0.18	1	55679000	A	G		rs1412444	rs7075924	0.8412	0.06879	0.71	10	90795722	T	A
	rs6734238	rs6073922	0.02719	0.04139	0.1951	20	44449088	A	G		rs11591147	rs6670007	0.7204	0.2374	0.44	1	55268203	G	C		rs1412444	rs7076185	0.7118	0.1785	0.9	10	90923524	A	G
	rs6734238	rs6073926	0.7001	0.1868	0.4203	20	44466218	C	T		rs11591147	rs6670200	0.5584	0.17	0.45	1	55268462	T	C		rs1412444	rs7076197	0.8789	0.1054	0.29	10	90753134	T	C
	rs6734238	rs6073927	5.193e-14	5.14e-13	1.56e-10	20	44468389	A	T		rs11591147	rs6670546	0.787	0.8124	0.37	1	55730137	A	G		rs1412444	rs7076595	0.9758	0.1712	0.33	10	90884045	T	G
	rs6734238	rs6073930	0.05509	0.001687	0.379	20	44484118	A	G		rs11591147	rs6671533	0.3072	0.7592	0.053	1	55670896	C	G		rs1412444	rs7077817	1.046e-05	0.001117	0.23	10	90980066	G	A
	rs6734238	rs6073931	0.04805	0.005257	0.464	20	44488679	A	G		rs11591147	rs667222	0.9834	0.8684	0.46	1	55318108	T	C		rs1412444	rs7079179	0.6382	0.6279	0.56	10	91132490	G	T
	rs6734238	rs6073932	0.048	0.001837	0.4087	20	44488878	C	G		rs11591147	rs667353	0.7171	3.285e-06	0.14	1	55557540	T	C		rs1412444	rs7079195	0.1676	0.4798	0.94	10	90861105	T	C
	rs6734238	rs6073935	0.04628	0.002129	0.4155	20	44493026	A	G		rs11591147	rs6673540	0.5325	0.7778	0.52	1	55401428	A	T		rs1412444	rs7079258	0.7837	0.2157	0.26	10	90880015	C	A
	rs6734238	rs6073936	0.4674	0.002184	0.4252	20	44494069	C	G		rs11591147	rs6674188	0.958	0.4169	0.72	1	55287633	A	G		rs1412444	rs7081499	0.6726	0.1177	0.4	10	90827459	G	A
	rs6734238	rs6073937	0.5746	0.162	0.2769	20	44496732	T	C		rs11591147	rs66755702	0.00418	0.4542	0.36	1	55392690	T	C		rs1412444	rs7081622	0.00545	0.5092	0.38	10	91010461	T	A
	rs6734238	rs6073944	0.4936	0.2622	0.2839	20	44518548	T	C		rs11591147	rs6675891	0.819	0.5819	0.35	1	55326720	G	A		rs1412444	rs7081986	0.009229	0.5148	0.87	10	90807243	A	G
	rs6734238	rs6073948	0.8383	0.1645	0.2381	20	44530143	T	C		rs11591147	rs6676123	0.5836	0.7476	0.35	1	55326933	G	A		rs1412444	rs7082073	0.8602	0.2722	0.56	10	91240464	C	T
	rs6734238	rs6073949	1.313e-09	9.432e-38	3.649e-24	20	44531878	G	A		rs11591147	rs6676194	0.01846	0.009337	0.099	1	55431494	C	T		rs1412444	rs7082593	0.5989	0.2286	0.22	10	90844881	C	T
	rs6734238	rs6073950	4.3e-14	6.136e-54	5.683e-37	20	44533110	A	T		rs11591147	rs6676563	0.7645	9.811e-07	0.19	1	55652983	G	T		rs1412444	rs7082723	0.9574	0.2514	0.27	10	90794468	A	G
	rs6734238	rs6073952	4.036e-11	2.33e-214	3.67e-163	20	44536932	A	G		rs11591147	rs6676774	0.2678	0.5058	0.91	1	55323838	A	G		rs1412444	rs7083405	0.2338	0.5877	0.94	10	90865198	T	C
	rs6734238	rs6073955	0.008241	0.00138	0.8431	20	44544571	G	C		rs11591147	rs6677260	0.5755	0.1788	0.46	1	55271245	G	T		rs1412444	rs7083630	0.2775	0.6443	0.7	10	91174148	C	T
	rs6734238	rs6073957	3.063e-10	5.03e-232	3.68e-177	20	44549476	C	T		rs11591147	rs6677336	0.4182	9.249e-06	0.28	1	55707854	G	A		rs1412444	rs7084166	0.6468	0.117	0.37	10	90832775	C	T
	rs6734238	rs6073958	1.396e-11	1.71e-261	4.1e-209	20	44551855	C	T		rs11591147	rs6677343	0.3745	0.03154	0.94	1	55707873	G	A		rs1412444	rs7085066	0.7436	0.7336	0.33	10	91201716	C	G
	rs6734238	rs6073966	5.721e-08	1.25e-229	1.37e-157	20	44570192	T	C		rs11591147	rs6677576	0.2557	0.1726	0.24	1	55685151	C	T		rs1412444	rs7085361	0.006606	0.2205	0.0025	10	91091212	C	G
	rs6734238	rs6073967	5.061e-08	2.581e-81	1.223e-70	20	44571220	T	C		rs11591147	rs6677915	0.2318	0.4835	0.7	1	55332003	C	T		rs1412444	rs7085850	0.7993	0.36	0.37	10	90811299	G	A
	rs6734238	rs6073969	0.005923	0.002002	0.5736	20	44582836	C	T		rs11591147	rs667972	0.8537	0.5396	0.28	1	55288731	T	C		rs1412444	rs7086087	0.6658	0.5466	0.16	10	90843119	T	C
	rs6734238	rs6073971	4.242e-12	2.87e-248	1.44e-184	20	44589970	T	C		rs11591147	rs6680729	0.7791	0.68	0.33	1	55738797	A	G		rs1412444	rs7086611	0.8471	0.2977	0.51	10	91247477	G	A
	rs6734238	rs6073972	4.683e-12	1.66e-248	6.4e-185	20	44590298	G	C		rs11591147	rs6681159	0.1782	6.61e-05	0.24	1	55507882	C	T		rs1412444	rs7087326	0.2366	0.1321	0.49	10	91050991	T	C
	rs6734238	rs6073978	0.0001303	2.287e-06	0.1622	20	44615398	T	C		rs11591147	rs6681189	0.1226	0.9821	0.94	1	55427911	T	G		rs1412444	rs7088145	0.04509	0.8368	0.66	10	90846448	C	T
	rs6734238	rs6073980	2.847e-08	0.01655	0.3018	20	44619704	A	G		rs11591147	rs6681644	0.2419	0.541	0.41	1	55353082	C	G		rs1412444	rs7088579	0.003357	0.1826	0.0041	10	91132424	A	C
	rs6734238	rs6073983	8.544e-09	0.01078	0.2895	20	44629891	T	A		rs11591147	rs6681687	0.3364	0.08777	0.81	1	55303439	A	G		rs1412444	rs7088602	0.4246	0.2415	0.73	10	91205487	G	A
	rs6734238	rs6073984	0.3243	3.448e-58	2.923e-55	20	44630653	G	A		rs11591147	rs6681865	0.7545	0.3991	0.34	1	55732009	T	C		rs1412444	rs7088848	0.8122	0.7	0.59	10	91199517	C	T
	rs6734238	rs6073985	0.01179	1.182e-79	2.145e-60	20	44630804	G	A		rs11591147	rs6682756	0.5812	0.1723	0.44	1	55268417	G	A		rs1412444	rs7089138	0.0419	0.03713	0.35	10	90970034	G	A
	rs6734238	rs6073989	2.74e-09	0.003555	0.5521	20	44651210	T	G		rs11591147	rs6682884	0.05754	0.1538	0.16	1	55474325	C	A		rs1412444	rs7089558	0.1806	0.541	0.47	10	90781152	T	C
	rs6734238	rs6073990	1.195e-08	1.926e-09	2.221e-20	20	44654508	T	C		rs11591147	rs6684743	0.0601	0.9134	0.6	1	55732570	C	T		rs1412444	rs7089946	0.1879	0.3242	0.34	10	90783935	C	G
	rs6734238	rs6073991	4.465e-09	0.00293	0.4847	20	44656112	G	A		rs11591147	rs6684892	0.4276	0.9409	0.38	1	55408156	T	C		rs1412444	rs7090346	0.007739	0.5468	0.0058	10	91193322	C	T
	rs6734238	rs6073992	0.04808	8.217e-19	1.326e-15	20	44656181	G	A		rs11591147	rs6685041	0.1804	0.6193	0.055	1	55663808	T	A		rs1412444	rs7090764	0.8228	0.8666	0.47	10	91223924	T	A
	rs6734238	rs6073993	0.001137	7.389e-06	0.07216	20	44662413	A	C		rs11591147	rs6686219	0.2565	0.1688	0.25	1	55685369	C	G		rs1412444	rs7090951	0.6468	0.6648	0.56	10	91132486	A	G
	rs6734238	rs6073995	2.457e-07	0.0006495	0.3163	20	44668008	A	G		rs11591147	rs6686859	0.5767	0.7777	0.46	1	55339086	T	C		rs1412444	rs7090976	0.7465	0.09461	0.58	10	90871845	T	C
	rs6734238	rs6074009	0.00138	7.701e-22	1.227e-23	20	44698616	T	C		rs11591147	rs6687414	0.113	0.8703	0.94	1	55429362	C	T		rs1412444	rs7091591	0.04528	0.8668	0.66	10	90846506	C	T
	rs6734238	rs6074012	1.683e-08	0.1162	7.724e-07	20	44700166	T	C		rs11591147	rs668778	0.3919	0.6348	0.33	1	55288609	C	T		rs1412444	rs7091729	0.502	0.5501	0.34	10	90860030	C	A
	rs6734238	rs6074013	8.12e-07	7.881e-22	2.128e-08	20	44709539	C	G		rs11591147	rs6687801	0.07606	0.1152	0.21	1	55473043	A	G		rs1412444	rs7091822	0.5605	0.04818	0.66	10	90957403	T	G
	rs6734238	rs6074015	0.0007684	2.541e-09	0.004774	20	44712175	T	C		rs11591147	rs6688594	0.7188	0.684	0.28	1	55284195	C	T		rs1412444	rs7092725	0.6627	0.5586	0.15	10	90839450	T	C
	rs6734238	rs6074019	0.01077	0.003303	0.1663	20	44729897	T	C		rs11591147	rs6688753	0.8007	0.4681	0.31	1	55299493	T	C		rs1412444	rs7092857	0.3289	0.7808	0.61	10	90779318	C	T
	rs6734238	rs6074020	0.01511	0.005187	0.14	20	44734676	T	A		rs11591147	rs6689328	0.9149	0.6753	0.38	1	55427710	T	G		rs1412444	rs7092881	0.6568	0.1622	0.022	10	90787238	G	T
	rs6734238	rs6074021	0.0001061	0.001629	4.835e-14	20	44736796	G	C		rs11591147	rs669001	0.8152	0.5224	0.29	1	55300501	A	G		rs1412444	rs7094057	0.6947	0.3732	0.31	10	90857198	T	C
	rs6734238	rs6074022	1.096e-13	0.02757	4.015e-05	20	44740196	C	T		rs11591147	rs669181	0.9556	0.8634	0.47	1	55315088	T	C		rs1412444	rs7094490	0.591	0.2291	0.24	10	90845035	T	G
	rs6734238	rs6074024	0.01487	0.005768	0.1246	20	44743310	G	A		rs11591147	rs6691964	0.02579	0.008801	0.11	1	55433978	A	G		rs1412444	rs7094510	0.02614	0.4752	0.17	10	91085659	G	A
	rs6734238	rs6074028	0.04451	3.44e-08	0.04156	20	44754858	G	A		rs11591147	rs6692540	0.6068	0.8102	0.91	1	55303341	T	G		rs1412444	rs7094601	0.2179	0.6856	0.41	10	91018520	A	G
	rs6734238	rs6074032	0.01388	0.0328	3.706e-07	20	44763320	T	G		rs11591147	rs6693986	0.734	0.7452	0.35	1	55731733	G	A		rs1412444	rs7094676	0.4237	0.3093	0.86	10	90757287	G	C
	rs6734238	rs6074036	0.09788	0.003859	1.192e-07	20	44769318	C	G		rs11591147	rs6694014	0.7916	0.9699	0.55	1	55407200	G	A		rs1412444	rs7094730	6.699e-05	9.231e-08	0.15	10	90988530	A	C
	rs6734238	rs6074037	0.1035	0.003733	9.986e-07	20	44769666	T	C		rs11591147	rs6694285	0.7544	0.3931	0.34	1	55732048	G	A		rs1412444	rs7094919	0.9027	0.2203	0.48	10	91203892	T	G
	rs6734238	rs6074040	0.05457	0.09034	6.481e-07	20	44776340	T	A		rs11591147	rs6694813	0.6449	0.017	0.069	1	55542603	C	T		rs1412444	rs7095398	0.04526	0.4921	0.12	10	91085607	A	C
	rs6734238	rs6074041	0.2201	3.315e-08	0.0009902	20	44780150	A	G		rs11591147	rs6695847	0.1393	0.4946	0.6	1	55334345	G	A		rs1412444	rs7095466	0.3585	0.8015	0.82	10	90784755	T	C
	rs6734238	rs6074042	0.2325	1.963e-08	0.001349	20	44781215	C	G		rs11591147	rs6697048	0.0003932	0.0009035	0.77	1	55702293	G	A		rs1412444	rs7095488	0.2404	0.6598	0.69	10	91174175	C	G
	rs6734238	rs6074043	0.4342	7.063e-08	0.001456	20	44781380	T	C		rs11591147	rs6697676	0.7927	0.9058	0.36	1	55733005	G	A		rs1412444	rs7096473	0.2886	0.7345	0.84	10	90780214	A	G
	rs6734238	rs6074044	0.7903	0.2034	0.8083	20	44782142	T	C		rs11591147	rs669833	0.5688	0.4068	0.61	1	55267114	T	C		rs1412444	rs7096524	0.03613	0.06986	0.32	10	91036723	A	G
	rs6734238	rs6074045	0.741	0.5568	0.001379	20	44784151	A	T		rs11591147	rs6698904	0.05318	0.8146	0.65	1	55737077	C	T		rs1412444	rs7096890	0.6592	0.6357	0.96	10	91141497	C	T
	rs6734238	rs6074046	0.03545	0.007573	2.739e-05	20	44784931	G	A		rs11591147	rs6699227	0.7338	0.2023	0.8	1	55287683	T	C		rs1412444	rs7097323	0.3923	0.5306	0.3	10	90980650	C	G
	rs6734238	rs6074047	0.8181	0.2971	0.02677	20	44787478	T	C		rs11591147	rs6699409	0.7778	0.1769	0.81	1	55287817	T	C		rs1412444	rs7097416	0.7959	0.1057	0.74	10	90958293	A	C
	rs6734238	rs6074051	0.02896	0.01698	2.232e-05	20	44792583	C	T		rs11591147	rs6699892	0.02281	0.008091	0.11	1	55431016	A	G		rs1412444	rs7097467	0.8327	0.207	0.29	10	90753244	C	T
	rs6734238	rs6074052	0.6249	0.4298	0.01165	20	44793834	T	C		rs11591147	rs6699911	0.01926	0.009307	0.1	1	55431072	A	G		rs1412444	rs7097572	0.1942	0.2294	0.98	10	90753260	C	T
	rs6734238	rs6074053	0.1079	0.01908	3.064e-05	20	44794069	A	G		rs11591147	rs6700942	0.9121	0.9112	0.32	1	55284154	A	T		rs1412444	rs7098394	0.8263	0.07819	0.78	10	90960906	A	T
	rs6734238	rs6094195	0.02355	5.42e-07	1.991e-05	20	44307812	C	T		rs11591147	rs6701489	0.6427	0.6547	0.68	1	55358459	T	C		rs1412444	rs7099111	0.6526	0.7384	0.81	10	91204544	A	G
	rs6734238	rs6094197	0.8691	0.04927	0.6498	20	44316492	T	C		rs11591147	rs6701789	0.1317	0.9604	0.97	1	55418976	C	T		rs1412444	rs7099481	0.6577	0.2492	0.24	10	90830544	T	A
	rs6734238	rs6094199	0.8548	0.07309	0.8474	20	44321057	T	A		rs11591147	rs6702363	0.2875	0.1145	0.36	1	55707974	C	T		rs1412444	rs7099595	0.7433	0.04707	0.042	10	90830635	G	T
	rs6734238	rs6094202	0.01157	5.541e-10	2.299e-15	20	44337792	C	T		rs11591147	rs6703273	0.1854	0.89	0.67	1	55306758	A	G		rs1412444	rs7099758	0.6627	0.6172	0.79	10	91204959	A	G
	rs6734238	rs6094217	0.008169	0.6048	0.2486	20	44486130	G	C		rs11591147	rs6703366	0.4051	0.8022	0.049	1	55673420	G	T		rs1412444	rs7100313	0.1197	0.2785	0.15	10	91029011	T	C
	rs6734238	rs6094218	1.764e-05	5.294e-14	1.642e-15	20	44493995	C	T		rs11591147	rs6703677	0.3058	0.3935	0.13	1	55703790	T	C		rs1412444	rs7100350	0.6646	0.1225	0.38	10	90823918	C	T
	rs6734238	rs6094220	2.529e-06	2.541e-13	8.866e-15	20	44501772	T	G		rs11591147	rs6703881	0.5547	0.005992	0.16	1	55703988	T	C		rs1412444	rs7100580	0.6668	0.9413	0.011	10	91169506	C	G
	rs6734238	rs6094223	1.318e-05	6.273e-22	2.111e-22	20	44513289	T	C		rs11591147	rs67075622	0.2588	0.1531	0.25	1	55682350	C	A		rs1412444	rs7100691	0.6991	0.5643	0.62	10	90895299	G	A
	rs6734238	rs6094224	0.0005222	3.111e-26	1.863e-26	20	44515059	T	C		rs11591147	rs670777	0.4889	0.7269	0.46	1	55396702	G	T		rs1412444	rs71479013	0.006423	0.1737	0.0038	10	91123298	C	G
	rs6734238	rs6094229	0.2131	8.972e-65	3.307e-38	20	44570463	G	C		rs11591147	rs671022	0.3614	0.8482	0.019	1	55273422	T	A		rs1412444	rs72810908	0.6633	0.8326	0.68	10	90786045	C	T
	rs6734238	rs6094230	0.003998	0.002361	0.1883	20	44591454	G	T		rs11591147	rs671108	0.4162	0.7377	0.0082	1	55266797	C	G		rs1412444	rs72810915	0.2051	0.3372	0.9	10	90788473	C	T
	rs6734238	rs6094237	1.542e-09	1.52e-24	3.347e-32	20	44629290	T	A		rs11591147	rs67140121	0.1133	0.5401	0.6	1	55742092	A	G		rs1412444	rs72810924	0.1864	0.6364	0.56	10	90802057	C	T
	rs6734238	rs6094238	0.4376	3.886e-22	3.27e-23	20	44653107	G	C		rs11591147	rs671701	0.1392	0.425	0.63	1	55335302	T	C		rs1412444	rs72810933	0.2545	0.877	0.55	10	90805425	G	T
	rs6734238	rs6094239	0.4903	0.6034	0.6283	20	44653549	G	A		rs11591147	rs67171713	7.552e-05	2.97e-05	0.68	1	55590015	C	T		rs1412444	rs72810934	0.2405	0.8829	0.57	10	90806072	A	G
	rs6734238	rs60978433	0.03577	0.035	0.8963	20	44475181	A	G		rs11591147	rs67175330	7.803e-05	0.0006325	0.92	1	55688761	T	C		rs1412444	rs72810935	0.5641	0.6893	0.96	10	90807077	T	C
	rs6734238	rs6104289	0.03518	5.539e-06	1.293e-05	20	44314911	G	A		rs11591147	rs672087	0.9019	0.5692	0.47	1	55398710	C	G		rs1412444	rs72810936	0.2961	0.7207	0.61	10	90808357	C	A
	rs6734238	rs6104290	0.7047	0.157	0.803	20	44321902	T	G		rs11591147	rs67237321	0.2804	0.5516	0.13	1	55686228	G	T		rs1412444	rs72810942	0.7366	0.3639	0.91	10	90816331	G	A
	rs6734238	rs6104291	0.8008	0.1172	0.7669	20	44323368	G	C		rs11591147	rs672394	0.9523	0.6551	0.49	1	55314330	C	G		rs1412444	rs72810946	0.9789	0.331	0.97	10	90818665	A	T
	rs6734238	rs6104293	0.8032	0.1173	0.7052	20	44326298	C	T		rs11591147	rs67276129	0.0006491	0.0001667	0.94	1	55676374	G	T		rs1412444	rs72810950	0.3723	0.9911	0.44	10	90822640	C	T
	rs6734238	rs6104294	0.8099	0.1125	0.7353	20	44326850	C	T		rs11591147	rs67281988	0.1555	0.8633	0.29	1	55392468	T	C		rs1412444	rs72810954	0.7533	0.4226	0.98	10	90823139	A	G
	rs6734238	rs6104295	0.8045	0.1422	0.7326	20	44326917	T	C		rs11591147	rs67293523	0.0008043	0.0006328	0.8	1	55688543	A	C		rs1412444	rs72810956	0.7285	0.4729	0.94	10	90824111	T	C
	rs6734238	rs6104296	0.08258	8.952e-05	0.001469	20	44327053	G	A		rs11591147	rs673541	0.2449	0.494	0.47	1	55335709	G	A		rs1412444	rs72810957	0.5989	0.5665	0.13	10	90826474	G	A
	rs6734238	rs6104297	0.9888	0.04188	0.6161	20	44327621	G	A		rs11591147	rs674059	0.3031	0.1148	0.36	1	55268536	A	G		rs1412444	rs72810963	0.6921	0.425	0.96	10	90827999	A	T
	rs6734238	rs6104298	0.8156	0.1189	0.7107	20	44327774	G	A		rs11591147	rs67466448	0.262	0.1758	0.23	1	55684828	T	C		rs1412444	rs72810964	0.454	0.4321	0.27	10	90828428	T	G
	rs6734238	rs6104310	0.0001996	0.1745	2.881e-06	20	44354538	T	C		rs11591147	rs674818	0.4845	0.7251	0.46	1	55399287	C	T		rs1412444	rs72810965	0.8475	0.297	0.9	10	90829632	C	T
	rs6734238	rs6104311	0.000174	0.1612	2.777e-06	20	44355672	G	A		rs11591147	rs674831	0.473	0.741	0.46	1	55399291	T	C		rs1412444	rs72810969	0.772	0.3347	0.29	10	90830150	G	T
	rs6734238	rs6104312	0.0001798	0.1632	3.425e-06	20	44356557	G	A		rs11591147	rs675252	0.4643	0.8471	0.45	1	55328102	T	C		rs1412444	rs72810971	0.6998	0.4194	0.94	10	90830664	G	C
	rs6734238	rs6104314	0.0002456	0.3595	4.886e-05	20	44358198	A	G		rs11591147	rs67540256	0.0001158	0.0007326	0.89	1	55690247	A	G		rs1412444	rs72810973	0.701	0.4146	0.95	10	90831474	C	T
	rs6734238	rs6104315	0.0003297	0.3903	7.413e-05	20	44358251	T	C		rs11591147	rs675899	0.4021	0.6417	0.32	1	55294973	G	A		rs1412444	rs72810977	0.6875	0.4039	0.94	10	90833698	A	G
	rs6734238	rs6104316	0.0003282	0.3596	4.835e-05	20	44358320	G	A		rs11591147	rs676297	0.1553	0.0001384	0.19	1	55514611	T	A		rs1412444	rs72810981	0.704	0.3641	0.27	10	90839549	A	T
	rs6734238	rs6104317	0.0003025	0.3935	6.166e-05	20	44358450	T	C		rs11591147	rs67651313	0.2629	0.5408	0.11	1	55686642	C	G		rs1412444	rs72810982	0.6807	0.4001	0.92	10	90839739	T	G
	rs6734238	rs6104320	0.004427	0.1206	5.887e-06	20	44373309	G	A		rs11591147	rs676584	0.8162	0.686	0.29	1	55300614	G	A		rs1412444	rs72810988	0.6847	0.3969	0.93	10	90841962	T	A
	rs6734238	rs6104345	0.001035	0.02503	1.207e-06	20	44420108	A	G		rs11591147	rs677003	0.8176	0.5192	0.29	1	55300554	C	A		rs1412444	rs72810990	0.6924	0.3961	0.93	10	90842845	C	T
	rs6734238	rs6104348	3.843e-05	0.02091	6.736e-07	20	44423155	T	A		rs11591147	rs677109	0.1882	0.8054	0.22	1	55390170	A	G		rs1412444	rs72810991	0.6892	0.3915	0.94	10	90843790	A	G
	rs6734238	rs6104349	5.346e-05	0.02039	6.192e-07	20	44423156	T	A		rs11591147	rs67722862	0.0005397	0.0007613	0.92	1	55679666	A	T		rs1412444	rs72810994	0.4117	0.3633	0.27	10	90844743	T	A
	rs6734238	rs6104350	2.382e-05	0.05069	2.015e-08	20	44423843	C	A		rs11591147	rs677321	0.3496	0.5954	0.041	1	55387362	T	C		rs1412444	rs72810997	0.4676	0.3932	0.95	10	90847643	C	T
	rs6734238	rs6104354	2.901e-05	2.189e-17	1.756e-30	20	44440552	A	T		rs11591147	rs678358	0.3469	0.5643	0.039	1	55387637	T	G		rs1412444	rs72812803	0.7057	0.3951	0.94	10	90852124	C	T
	rs6734238	rs6104355	5.348e-06	1.383e-11	1.31e-15	20	44445676	A	G		rs11591147	rs67901567	0.1797	0.5945	0.047	1	55651329	A	G		rs1412444	rs72812812	0.6746	0.4031	0.3	10	90864939	C	T
	rs6734238	rs6104368	6.409e-05	6.715e-08	1.241e-05	20	44468388	A	T		rs11591147	rs67942738	0.007743	0.1834	0.58	1	55688153	G	A		rs1412444	rs72812815	0.7029	0.3847	0.93	10	90866705	A	G
	rs6734238	rs6104372	0.0001235	8.611e-17	4.011e-17	20	44491125	T	C		rs11591147	rs679804	0.6209	0.01533	0.1	1	55552569	C	T		rs1412444	rs72812819	0.6083	0.3823	0.93	10	90871466	T	C
	rs6734238	rs6104373	0.000245	4.469e-19	9.806e-20	20	44497912	A	C		rs11591147	rs681123	0.2466	0.714	0.65	1	55377852	A	G		rs1412444	rs72812823	0.597	0.3807	0.92	10	90876042	C	T
	rs6734238	rs6104374	3.708e-07	5.032e-13	8.311e-14	20	44498391	G	A		rs11591147	rs681708	0.4863	0.1112	0.78	1	55301025	C	T		rs1412444	rs72812825	0.606	0.3836	0.92	10	90877078	C	G
	rs6734238	rs6104375	2.129e-05	3.084e-17	1.549e-17	20	44498449	T	C		rs11591147	rs682615	0.5962	0.8764	0.39	1	55301220	T	C		rs1412444	rs72812827	0.6161	0.445	0.31	10	90878823	G	A
	rs6734238	rs6104376	2.296e-05	2.664e-17	1.493e-17	20	44498758	A	G		rs11591147	rs683737	0.9436	0.7676	0.49	1	55314142	T	C		rs1412444	rs72812830	0.6403	0.4189	0.32	10	90880569	C	T
	rs6734238	rs6104378	2.646e-05	2.371e-17	1.345e-17	20	44501909	G	A		rs11591147	rs683880	0.02746	0.3968	0.26	1	55546895	T	C		rs1412444	rs72812831	0.622	0.4177	0.32	10	90881133	C	A
	rs6734238	rs6104379	2.642e-05	2.417e-17	1.456e-17	20	44501934	G	A		rs11591147	rs684679	0.3957	0.6471	0.33	1	55287405	C	T		rs1412444	rs72812833	0.6271	0.4183	0.32	10	90881660	T	C
	rs6734238	rs6104380	0.0001843	3.216e-22	3.189e-24	20	44502003	G	A		rs11591147	rs684718	0.2674	0.865	0.92	1	55345155	A	T		rs1412444	rs72812834	0.6327	0.4174	0.32	10	90881840	A	G
	rs6734238	rs6104383	8.089e-05	2.18e-19	1.644e-19	20	44505031	G	A		rs11591147	rs685004	0.2176	0.9295	0.39	1	55342486	T	C		rs1412444	rs72812841	0.5724	0.3962	0.92	10	90883438	G	C
	rs6734238	rs6104384	8.181e-05	2.297e-19	1.648e-19	20	44505066	T	C		rs11591147	rs685836	0.4887	0.6981	0.45	1	55397734	A	G		rs1412444	rs72812845	0.645	0.4724	0.31	10	90884988	T	C
	rs6734238	rs6104385	0.000509	2.456e-24	3.966e-26	20	44508211	G	A		rs11591147	rs685904	0.9518	0.6531	0.48	1	55313697	G	A		rs1412444	rs72812848	0.6151	0.4286	0.32	10	90885474	T	C
	rs6734238	rs6104387	0.0005256	9.101e-25	1.321e-26	20	44514776	G	C		rs11591147	rs685920	0.1265	0.4093	0.63	1	55336167	A	G		rs1412444	rs72812849	0.5939	0.4293	0.32	10	90885652	C	T
	rs6734238	rs6104390	0.002739	1.054e-26	9.123e-25	20	44524513	C	T		rs11591147	rs687146	0.141	0.9469	0.59	1	55336389	A	G		rs1412444	rs72812851	0.5957	0.4308	0.32	10	90885675	T	C
	rs6734238	rs6104398	0.006135	0.02373	0.9818	20	44553908	A	G		rs11591147	rs687478	0.8194	0.6553	0.48	1	55312368	G	A		rs1412444	rs72812855	0.5984	0.4322	0.31	10	90886096	G	A
	rs6734238	rs6104404	0.0007508	1.855e-33	3.157e-17	20	44589842	A	C		rs11591147	rs687489	0.09905	0.3463	0.41	1	55395057	A	G		rs1412444	rs72812857	0.6271	0.4196	0.83	10	90887000	A	G
	rs6734238	rs6104410	2.72e-28	6.64e-92	5.486e-46	20	44607601	G	A		rs11591147	rs687565	0.2186	0.896	0.45	1	55364663	C	A		rs1412444	rs72812859	0.5909	0.4167	0.31	10	90887603	A	G
	rs6734238	rs6104417	3.456e-09	1.611e-27	1.633e-32	20	44632542	C	T		rs11591147	rs687912	0.8006	0.7081	0.57	1	55312440	C	T		rs1412444	rs72812860	0.8989	0.1775	0.43	10	90888003	T	A
	rs6734238	rs6104418	2.635e-09	5.452e-27	1.194e-32	20	44633305	G	T		rs11591147	rs688014	0.462	0.7998	0.49	1	55399948	A	C		rs1412444	rs72812862	0.9758	0.2246	0.44	10	90888090	T	C
	rs6734238	rs6104436	0.5984	0.1046	0.4934	20	44667016	A	G		rs11591147	rs688104	0.4199	0.7966	0.46	1	55398256	G	T		rs1412444	rs72812866	0.8437	0.2326	0.44	10	90891906	G	C
	rs6734238	rs6104456	2.826e-05	1.605e-22	2.887e-08	20	44718231	G	A		rs11591147	rs688174	0.3577	0.4235	0.62	1	55371417	A	G		rs1412444	rs72812868	0.9662	0.212	0.46	10	90892005	T	A
	rs6734238	rs6104460	0.00137	0.5376	0.9682	20	44729409	T	A		rs11591147	rs688306	0.09923	0.3353	0.43	1	55395189	C	T		rs1412444	rs72812874	0.9866	0.2319	0.45	10	90895168	G	A
	rs6734238	rs6104466	0.06145	0.008753	0.1234	20	44733314	A	G		rs11591147	rs688814	0.1129	0.354	0.42	1	55395339	G	T		rs1412444	rs72812877	0.5386	0.4666	0.85	10	90895445	A	G
	rs6734238	rs6104471	0.01218	0.04976	0.06342	20	44738993	T	C		rs11591147	rs688938	0.3107	0.1032	0.37	1	55267561	G	C		rs1412444	rs72812882	0.9372	0.2346	0.45	10	90897030	G	A
	rs6734238	rs6104485	0.06206	0.003537	0.0004501	20	44784840	G	A		rs11591147	rs689322	0.1412	0.227	0.0094	1	55267509	A	G		rs1412444	rs72812883	0.9755	0.2166	0.44	10	90897504	G	T
	rs6734238	rs6104487	0.3178	0.009309	0.7686	20	44785212	A	C		rs11591147	rs689392	0.4315	0.7746	0.46	1	55398524	C	T		rs1412444	rs72812885	0.3511	0.4482	0.8	10	90898886	A	G
	rs6734238	rs6104490	0.6517	3.98e-05	0.05272	20	44792560	C	T		rs11591147	rs693668	0.004822	1.902e-13	0.044	1	55521109	G	A		rs1412444	rs72812886	0.9782	0.2195	0.47	10	90899512	C	G
	rs6734238	rs61053751	0.007649	0.0008026	2.698e-06	20	44502468	C	A		rs11591147	rs71637870	0.4432	0.457	0.53	1	55294334	T	A		rs1412444	rs72812889	0.9745	0.23	0.47	10	90899552	G	A
	rs6734238	rs61088297	0.385	0.3112	0.1915	20	44655113	C	A		rs11591147	rs71637874	0.8474	0.958	0.56	1	55323436	A	C		rs1412444	rs72812890	0.9792	0.2247	0.49	10	90899734	G	A
	rs6734238	rs61241783	0.004122	0.001526	0.442	20	44524297	G	A		rs11591147	rs71637882	0.8692	0.1378	0.31	1	55442451	C	A		rs1412444	rs72812894	0.8278	0.1921	0.8	10	90902705	G	A
	rs6734238	rs6124726	0.7988	0.1624	0.7262	20	44307866	A	T		rs11591147	rs71637884	0.06698	0.9174	0.46	1	55737504	C	G		rs1412444	rs72814703	0.1959	0.1249	0.38	10	90933754	C	A
	rs6734238	rs6124727	0.7751	0.1293	0.7157	20	44325623	C	T		rs11591147	rs718265	0.5494	0.9129	0.44	1	55319902	A	G		rs1412444	rs72814708	0.2646	0.1629	0.65	10	90968081	T	C
	rs6734238	rs6124735	0.01853	3.297e-08	7.237e-07	20	44383858	G	T		rs11591147	rs72658888	0.655	0.6264	0.78	1	55505224	A	G		rs1412444	rs72814725	0.5063	0.09915	0.088	10	90991124	G	A
	rs6734238	rs6124739	0.01498	1.507e-06	2.044e-08	20	44395240	A	G		rs11591147	rs72660515	0.9132	0.005195	0.15	1	55468040	A	G		rs1412444	rs72814764	0.1016	0.2979	0.18	10	91021349	G	A
	rs6734238	rs6124741	2.199e-05	0.05487	4.505e-08	20	44404647	C	T		rs11591147	rs72660539	0.08875	3.386e-06	0.065	1	55494906	A	G		rs1412444	rs72814773	0.03365	0.2888	0.25	10	91025427	A	G
	rs6734238	rs6124742	8.282e-06	0.07953	1.301e-06	20	44404657	C	T		rs11591147	rs72660548	0.6969	7.062e-05	0.27	1	55500978	G	C		rs1412444	rs72814781	0.5772	0.3495	0.44	10	91058148	C	T
	rs6734238	rs6124746	4.068e-05	2.079e-15	2.327e-20	20	44447876	T	C		rs11591147	rs72660594	0.000337	2.13e-05	0.00094	1	55636240	C	T		rs1412444	rs72814784	0.9294	0.1156	0.44	10	91064155	G	A
	rs6734238	rs6124749	0.0001005	6.208e-22	2.404e-22	20	44481871	G	A		rs11591147	rs72662510	0.1858	0.6449	0.13	1	55676299	T	G		rs1412444	rs72814786	0.09876	0.7149	0.099	10	91064512	T	G
	rs6734238	rs6124751	3.579e-05	2.063e-17	9.427e-18	20	44494503	G	A		rs11591147	rs72662516	0.4538	0.004998	0.1	1	55680191	T	G		rs1412444	rs72814787	0.5068	0.05056	0.57	10	91086159	C	T
	rs6734238	rs6124752	2.065e-05	1.908e-17	8.411e-18	20	44494568	G	A		rs11591147	rs72662519	0.2606	0.1691	0.23	1	55684787	T	A		rs1412444	rs72814792	0.2793	0.3917	0.72	10	91107973	G	A
	rs6734238	rs6124759	0.1138	6.392e-55	1.287e-34	20	44577002	G	C		rs11591147	rs72662528	0.0001205	0.000867	0.99	1	55689881	A	G		rs1412444	rs72814793	0.4088	0.08887	0.12	10	91117824	G	C
	rs6734238	rs6124760	0.2446	1.105e-17	6.518e-15	20	44581453	G	C		rs11591147	rs72662531	0.2463	0.0135	0.73	1	55690745	C	T		rs1412444	rs72816703	0.2114	0.2991	0.84	10	91197183	C	T
	rs6734238	rs6124761	1.22e-05	0.957	0.009508	20	44614969	C	A		rs11591147	rs72662534	0.0001684	0.0007758	0.93	1	55691431	A	G		rs1412444	rs72816706	0.1834	0.3032	0.79	10	91212544	A	G
	rs6734238	rs6124764	0.2344	1.33e-21	4.405e-23	20	44656137	A	T		rs11591147	rs72662537	0.00146	0.009185	0.72	1	55691765	G	A		rs1412444	rs72816710	0.004574	0.002888	0.061	10	91215832	T	G
	rs6734238	rs6124765	0.0006582	2.368e-14	1.447e-17	20	44668211	T	C		rs11591147	rs72662563	0.008081	0.01323	0.69	1	55712468	C	T		rs1412444	rs72816711	0.288	0.3507	0.81	10	91220642	C	T
	rs6734238	rs6124767	0.0298	0.04531	0.0003089	20	44779794	G	C		rs11591147	rs72662566	0.007929	0.01576	0.7	1	55713880	T	C		rs1412444	rs72816713	0.5695	0.8877	0.61	10	91223881	A	C
	rs6734238	rs6124768	0.0001235	0.002139	0.08032	20	44780164	A	G		rs11591147	rs72662569	0.00674	0.01584	0.73	1	55715050	T	C		rs1412444	rs72816714	0.6539	0.8883	0.61	10	91223930	G	A
	rs6734238	rs6124769	0.3596	0.001191	0.05761	20	44781537	G	C		rs11591147	rs72662600	0.4182	0.7295	0.38	1	55732403	G	A		rs1412444	rs72816718	0.5789	0.595	0.58	10	91228732	A	C
	rs6734238	rs6124770	8.381e-05	0.009546	0.1073	20	44789187	G	A		rs11591147	rs72664403	0.3011	0.163	0.059	1	55737114	C	T		rs1412444	rs72816720	0.53	0.9351	0.6	10	91233773	G	C
	rs6734238	rs6124771	0.04388	2.418e-08	0.0001075	20	44793045	A	G		rs11591147	rs72664406	0.3094	0.142	0.067	1	55737458	T	A		rs1412444	rs72816722	0.5111	0.9218	0.64	10	91237657	C	T
	rs6734238	rs6130889	0.9256	0.216	0.8382	20	44320268	C	A		rs11591147	rs72664414	0.08502	0.3616	0.73	1	55740084	C	G		rs1412444	rs72816723	0.5785	0.8518	0.68	10	91246531	G	A
	rs6734238	rs6130893	0.7947	0.1219	0.8067	20	44322582	C	A		rs11591147	rs72671832	0.5557	0.4519	0.33	1	55261221	A	G		rs1412444	rs72816726	0.5589	0.873	0.69	10	91248060	T	G
	rs6734238	rs6130894	0.8017	0.119	0.7654	20	44322673	A	G		rs11591147	rs72671884	0.304	0.4981	0.87	1	55279322	G	T		rs1412444	rs72816729	0.533	0.8817	0.69	10	91250007	T	G
	rs6734238	rs6130896	0.778	0.1435	0.6373	20	44327532	G	A		rs11591147	rs72673839	0.4021	0.7709	0.29	1	55310312	T	A		rs1412444	rs73355387	0.537	0.6787	0.96	10	90805719	T	C
	rs6734238	rs6130897	0.8235	0.1892	0.5222	20	44330004	A	G		rs11591147	rs72673842	0.3924	0.7858	0.29	1	55310811	A	G		rs1412444	rs73357765	0.4686	0.07708	0.65	10	90997233	A	C
	rs6734238	rs6130909	0.002755	3.088e-07	2.222e-06	20	44356396	T	A		rs11591147	rs72673843	0.3964	0.7943	0.29	1	55310953	G	A		rs1412444	rs73365626	0.4498	0.6414	0.94	10	90798442	T	C
	rs6734238	rs6130915	0.01252	0.0003345	7.343e-05	20	44366207	A	G		rs11591147	rs72673883	0.865	0.5268	0.28	1	55327367	A	C		rs1412444	rs73366374	0.0394	0.3163	0.52	10	90908666	T	A
	rs6734238	rs6130918	0.01636	4.321e-08	9.072e-07	20	44379972	A	T		rs11591147	rs72675614	0.8243	0.6849	0.45	1	55351956	A	G		rs1412444	rs73366388	0.0417	0.2814	0.77	10	90915291	C	A
	rs6734238	rs6130919	0.0178	3.772e-08	8.14e-07	20	44380847	T	A		rs11591147	rs72675618	0.7278	0.7863	0.52	1	55368131	A	G		rs1412444	rs73366390	0.05035	0.2794	0.67	10	90916628	C	A
	rs6734238	rs6130924	0.0154	4.955e-09	1.318e-08	20	44393492	C	A		rs11591147	rs72675628	0.889	0.986	0.57	1	55380647	C	T		rs1412444	rs73366399	0.0354	0.1345	0.54	10	90918901	A	G
	rs6734238	rs6130929	3.197e-07	0.463	2.862e-05	20	44405013	G	A		rs11591147	rs72675657	0.2523	0.5303	0.12	1	55400262	G	A		rs1412444	rs73367441	0.485	0.5534	0.95	10	91106482	T	C
	rs6734238	rs6130930	4.533e-05	0.04996	6.009e-08	20	44410837	C	T		rs11591147	rs72677339	0.2151	0.5077	0.5	1	55443940	C	T		rs1412444	rs73367460	0.4377	0.5553	0.97	10	91108730	C	T
	rs6734238	rs6130937	0.2988	0.9533	0.916	20	44434482	A	G		rs11591147	rs727149	0.06217	0.1034	0.11	1	55739598	A	T		rs1412444	rs73368206	0.03085	0.09065	0.77	10	90925541	T	C
	rs6734238	rs6130938	0.001582	0.002439	0.01578	20	44437373	G	C		rs11591147	rs72895742	0.32	0.4448	0.7	1	55264632	G	A		rs1412444	rs73368235	0.0302	0.103	0.8	10	90937048	G	A
	rs6734238	rs6130940	0.2472	0.2353	0.09527	20	44448292	G	T		rs11591147	rs72897969	0.5963	0.3952	0.88	1	55292613	T	C		rs1412444	rs73368287	0.636	0.3144	0.75	10	90961980	G	A
	rs6734238	rs6130941	5.349e-05	6.067e-16	4.304e-20	20	44460813	G	T		rs11591147	rs72897973	0.589	0.3646	0.87	1	55295850	C	T		rs1412444	rs73368298	0.7765	0.9366	0.85	10	90969176	A	T
	rs6734238	rs6130942	3.349e-05	3.448e-16	3.204e-20	20	44464926	C	T		rs11591147	rs72898852	0.002657	0.2234	0.67	1	55709029	A	G		rs1412444	rs73368528	0.4995	0.5664	0.96	10	91092278	T	C
	rs6734238	rs6130945	0.002125	1.527e-23	2.065e-20	20	44479305	A	G		rs11591147	rs72900803	0.006798	0.002397	0.34	1	55731521	G	A		rs1412444	rs73370726	0.3281	0.8274	0.4	10	90852873	T	C
	rs6734238	rs6130946	0.3118	4.023e-13	2.312e-15	20	44480326	C	T		rs11591147	rs72900805	0.8375	0.8621	0.97	1	55732240	T	C		rs1412444	rs73371306	0.7545	0.8685	0.65	10	91214998	A	G
	rs6734238	rs6130947	0.009017	8.086e-24	1.031e-22	20	44483225	T	C		rs11591147	rs72900817	0.8541	0.9007	0.99	1	55738237	G	A		rs1412444	rs74146943	0.5841	0.7679	0.046	10	91161509	C	T
	rs6734238	rs6130950	1.732e-05	3.334e-17	1.102e-17	20	44490178	A	G		rs11591147	rs72903503	0.3479	0.2931	0.82	1	55327589	T	C		rs1412444	rs74146946	0.5838	0.8915	0.03	10	91163743	G	A
	rs6734238	rs6130951	3.457e-05	2.058e-17	8.782e-18	20	44494114	G	A		rs11591147	rs72903513	0.3428	0.2963	0.81	1	55329519	T	C		rs1412444	rs74146950	0.1874	0.3631	0.74	10	91191758	C	T
	rs6734238	rs6130953	0.003018	1.568e-23	1.095e-22	20	44495988	A	G		rs11591147	rs72903516	0.4007	0.175	0.77	1	55329732	T	G		rs1412444	rs74147171	0.02544	0.7414	0.7	10	90826493	C	T
	rs6734238	rs6130954	0.003071	1.757e-24	1.017e-22	20	44496029	A	C		rs11591147	rs72903545	0.5082	0.7881	0.88	1	55345865	A	G		rs1412444	rs74147181	0.02922	0.7748	0.69	10	90840380	G	A
	rs6734238	rs6130955	0.000183	3.652e-22	5.219e-24	20	44497737	G	A		rs11591147	rs72905571	0.01843	0.08517	0.097	1	55432034	T	C		rs1412444	rs74149912	0.05653	0.7093	0.49	10	90874237	A	C
	rs6734238	rs6130956	0.000511	2.472e-22	2.046e-23	20	44498174	G	T		rs11591147	rs72905574	0.02051	0.01176	0.13	1	55433530	T	C		rs1412444	rs74149913	0.05689	0.774	0.64	10	90875410	T	A
	rs6734238	rs6130957	2.163e-05	2.689e-17	1.573e-17	20	44498606	C	G		rs11591147	rs72909541	0.4382	0.001191	0.091	1	55494301	T	C		rs1412444	rs74149919	0.04234	0.7513	0.64	10	90895081	C	A
	rs6734238	rs6130958	2.316e-05	2.732e-17	1.557e-17	20	44499252	G	A		rs11591147	rs72911441	8.07e-05	4.466e-05	0.51	1	55552273	G	A		rs1412444	rs74230641	0.4726	0.1067	0.53	10	90808854	A	T
	rs6734238	rs6130959	0.000153	1.663e-17	7.928e-18	20	44501458	A	G		rs11591147	rs730717	0.2823	0.1052	0.48	1	55574137	A	T		rs1412444	rs74230649	0.2041	0.08816	0.76	10	90920848	G	A
	rs6734238	rs6130967	0.2236	3.139e-48	4.921e-30	20	44547689	A	G		rs11591147	rs733168	0.8128	0.7042	0.3	1	55282556	A	G		rs1412444	rs74322889	0.0122	0.05102	0.69	10	90936035	T	C
	rs6734238	rs6130969	0.2163	1.041e-48	3.341e-30	20	44549022	T	G		rs11591147	rs733946	0.842	0.6853	0.31	1	55281965	C	T		rs1412444	rs74344504	0.822	0.09156	0.27	10	90822835	G	C
	rs6734238	rs6130975	0.2878	4.338e-20	1.329e-15	20	44576982	A	G		rs11591147	rs7366025	0.8076	0.5272	0.29	1	55296264	G	A		rs1412444	rs74378339	0.2849	0.06825	0.39	10	90839294	C	G
	rs6734238	rs6130976	0.3247	4.232e-20	7.465e-16	20	44579572	T	C		rs11591147	rs7366256	0.4934	0.1309	0.73	1	55296233	C	T		rs1412444	rs74417938	0.6881	0.409	0.94	10	90833150	A	C
	rs6734238	rs6130977	0.325	3.253e-17	2.563e-17	20	44587830	A	C		rs11591147	rs7367000	0.5694	0.2019	0.62	1	55296336	A	G		rs1412444	rs74454856	0.73	0.5449	0.55	10	90884890	A	G
	rs6734238	rs6130978	0.3374	3.271e-21	3.06e-17	20	44588405	G	A		rs11591147	rs7373	0.9795	0.8866	0.49	1	55315611	G	C		rs1412444	rs74485547	0.492	0.2044	0.29	10	90934578	A	G
	rs6734238	rs6130980	0.09762	0.02152	0.4993	20	44591462	G	T		rs11591147	rs7374	0.9478	0.8417	0.47	1	55316322	G	A		rs1412444	rs74506466	0.8989	0.7166	0.23	10	91054782	T	G
	rs6734238	rs6130997	8.424e-09	3.179e-09	1.885e-20	20	44650818	G	A		rs11591147	rs74072031	0.3952	0.1718	0.96	1	55314364	C	G		rs1412444	rs74536492	0.7454	0.02976	0.16	10	90920133	C	T
	rs6734238	rs6130998	2.821e-09	0.003488	0.5367	20	44653119	T	C		rs11591147	rs74072036	0.08554	0.7847	0.92	1	55317582	G	A		rs1412444	rs74591774	0.02136	0.7375	0.6	10	90805881	A	T
	rs6734238	rs6130999	4.276e-09	0.003273	0.5073	20	44655492	A	G		rs11591147	rs74072615	0.5189	0.6855	0.65	1	55476488	T	A		rs1412444	rs74637720	0.04334	0.07301	0.26	10	90912010	G	A
	rs6734238	rs6131001	5.808e-09	0.001696	0.625	20	44661356	T	C		rs11591147	rs74072619	0.4154	0.6555	0.37	1	55477970	T	C		rs1412444	rs74648203	0.2627	0.1262	0.39	10	90784498	C	T
	rs6734238	rs6131010	1.016e-13	0.007099	0.007682	20	44724305	A	G		rs11591147	rs74073060	0.6868	0.05109	0.69	1	55638930	A	T		rs1412444	rs7477966	0.7289	0.1825	0.92	10	90924258	G	A
	rs6734238	rs6131012	0.00016	9.452e-14	0.001785	20	44728661	G	A		rs11591147	rs74330634	0.3811	0.02386	0.36	1	55588868	G	C		rs1412444	rs74922049	0.5969	0.5141	0.56	10	91227879	G	A
	rs6734238	rs6131014	0.0002079	0.02953	0.1584	20	44737383	C	T		rs11591147	rs74394109	0.5791	0.223	0.62	1	55292154	C	G		rs1412444	rs74946827	0.8802	0.05518	0.71	10	91017898	G	A
	rs6734238	rs6131015	0.01288	0.006139	0.1489	20	44737650	A	G		rs11591147	rs74398170	0.3073	0.1625	0.56	1	55552598	C	G		rs1412444	rs74958375	0.1942	0.3703	0.91	10	90859876	G	A
	rs6734238	rs6131021	0.2172	2.74e-07	6.788e-05	20	44765174	T	C		rs11591147	rs74399222	0.3973	0.02089	0.35	1	55651443	C	T		rs1412444	rs75060157	0.7687	0.558	0.48	10	91024722	A	C
	rs6734238	rs6131022	0.2141	1.28e-07	5.908e-05	20	44766516	T	C		rs11591147	rs74399233	0.3061	0.0615	0.65	1	55602032	T	C		rs1412444	rs75066262	0.633	0.8359	0.073	10	91112899	T	C
	rs6734238	rs61527625	0.0002976	0.3746	4.573e-05	20	44353597	G	A		rs11591147	rs74416564	0.3034	0.1215	0.48	1	55598695	C	A		rs1412444	rs75141516	0.3507	0.7623	0.58	10	90825224	T	C
	rs6734238	rs61575830	0.03052	0.07006	0.7786	20	44489794	T	C		rs11591147	rs74464067	0.4862	0.3453	0.98	1	55355137	T	C		rs1412444	rs75154372	0.4567	0.08392	0.52	10	90855712	C	T
	rs6734238	rs61601349	0.3726	0.2996	0.1752	20	44657685	T	C		rs11591147	rs74492184	0.3826	0.02239	0.39	1	55630347	C	T		rs1412444	rs75207833	0.01264	0.09489	0.39	10	90907510	G	A
	rs6734238	rs61733888	0.02296	0.005075	0.05952	20	44505830	T	C		rs11591147	rs74500474	0.715	0.5165	0.49	1	55685412	T	C		rs1412444	rs75271010	0.02121	0.1737	0.74	10	90915150	T	C
	rs6734238	rs61750778	0.5744	0.255	0.3046	20	44506208	A	G		rs11591147	rs745047	0.3013	0.1761	0.54	1	55572565	C	A		rs1412444	rs75367884	0.7261	0.02899	0.96	10	91240748	A	T
	rs6734238	rs62206062	0.0011	0.847	0.00042	20	44373523	A	G		rs11591147	rs74656880	0.4235	0.506	0.71	1	55266191	T	G		rs1412444	rs75384945	0.5407	0.4322	0.3	10	90779654	A	C
	rs6734238	rs62206063	0.0009616	0.8079	0.0004838	20	44373531	A	C		rs11591147	rs74700387	0.216	0.2897	0.37	1	55510015	T	C		rs1412444	rs75414596	0.6789	0.5178	0.81	10	91183275	T	C
	rs6734238	rs62206064	0.07509	8.919e-08	0.001024	20	44374154	T	C		rs11591147	rs74706722	0.211	0.9023	0.16	1	55474642	C	T		rs1412444	rs75575813	0.9755	0.231	0.45	10	90892843	T	A
	rs6734238	rs62207176	0.001984	0.4447	0.1262	20	44332301	C	G		rs11591147	rs74774143	0.2555	0.6522	0.82	1	55330706	G	C		rs1412444	rs75640417	0.5009	0.4657	0.82	10	91147793	A	T
	rs6734238	rs62213287	0.0928	3.497e-07	0.004842	20	44484979	G	A		rs11591147	rs74787363	0.196	0.208	0.27	1	55559154	C	T		rs1412444	rs75781119	0.6142	0.5725	0.53	10	90868980	A	G
	rs6734238	rs62213292	0.2764	5.323e-06	0.007883	20	44493291	T	C		rs11591147	rs74899804	0.8136	0.3318	0.94	1	55350507	A	G		rs1412444	rs75781280	0.2721	0.8506	0.75	10	91100828	C	T
	rs6734238	rs62213343	0.3715	3.245e-13	4.237e-09	20	44560318	G	A		rs11591147	rs74928719	0.3531	0.03535	0.37	1	55547451	C	G		rs1412444	rs75803679	0.7718	0.6668	0.32	10	90785021	C	T
	rs6734238	rs62213344	0.004147	0.002228	0.6707	20	44560440	G	C		rs11591147	rs74929709	0.409	0.0216	0.37	1	55576145	C	T		rs1412444	rs75819164	0.6907	0.4715	0.81	10	91176526	C	T
	rs6734238	rs62213345	0.139	1.325e-34	1.161e-30	20	44560711	A	T		rs11591147	rs74930246	0.4097	0.02523	0.33	1	55559129	T	G		rs1412444	rs75827390	0.7882	0.7289	0.43	10	90836870	T	A
	rs6734238	rs62213347	0.4414	2.561e-13	3.446e-09	20	44574658	T	C		rs11591147	rs74935586	0.272	0.03235	0.4	1	55636978	T	C		rs1412444	rs75833702	0.5173	0.7464	0.17	10	91051250	T	C
	rs6734238	rs62213350	0.4475	0.06397	0.2109	20	44593710	A	C		rs11591147	rs74955119	0.9324	0.02746	0.92	1	55696300	C	A		rs1412444	rs75893252	0.6648	0.6964	0.82	10	90965007	A	G
	rs6734238	rs62215016	1.203e-05	0.1568	6.925e-07	20	44402686	C	T		rs11591147	rs75034785	0.5944	0.7217	0.78	1	55358685	C	T		rs1412444	rs75916483	0.5585	0.6384	0.78	10	91119398	A	G
	rs6734238	rs62215576	0.24	5.617e-22	1.305e-23	20	44652397	T	C		rs11591147	rs75036192	0.5306	0.8933	0.63	1	55302832	T	C		rs1412444	rs75979917	0.9471	0.9465	0.26	10	90801804	T	G
	rs6734238	rs62215578	0.7973	0.4321	0.02979	20	44669598	T	C		rs11591147	rs75037154	0.9413	0.6063	0.5	1	55393473	A	G		rs1412444	rs75982512	0.8207	0.7664	0.71	10	91226316	A	G
	rs6734238	rs62215581	0.1642	3.772e-06	0.00023	20	44695496	C	T		rs11591147	rs75050571	0.2639	0.3699	0.63	1	55500283	T	A		rs1412444	rs76061244	0.8006	0.05083	0.017	10	90869794	G	A
	rs6734238	rs62215583	0.1821	7.891e-06	0.0002413	20	44699991	T	C		rs11591147	rs75072359	0.7461	0.09049	0.38	1	55703414	T	A		rs1412444	rs76089064	0.6698	0.4656	0.8	10	91175433	C	G
	rs6734238	rs62215598	0.1817	3.312e-06	0.0002356	20	44705718	A	G		rs11591147	rs7511855	0.2404	0.0003961	0.41	1	55713961	C	T		rs1412444	rs76118353	0.3153	0.8939	0.27	10	90909121	T	G
	rs6734238	rs62215600	0.3334	3.334e-05	0.002131	20	44722644	G	A		rs11591147	rs7512894	0.2943	0.5907	0.12	1	55696547	G	A		rs1412444	rs76148114	0.879	0.2302	0.45	10	90897013	T	A
	rs6734238	rs62215604	0.1096	5.836e-06	0.0006567	20	44727182	G	A		rs11591147	rs75141404	0.1794	0.9079	0.99	1	55466592	G	C		rs1412444	rs76165117	0.877	0.9026	0.34	10	90957055	A	G
	rs6734238	rs62215620	0.7447	0.8329	0.07475	20	44761634	G	A		rs11591147	rs7514620	0.5402	0.01198	0.1	1	55705711	A	G		rs1412444	rs76212992	0.3919	0.6505	0.71	10	91137300	C	G
	rs6734238	rs62215621	0.5235	2.899e-18	2.589e-13	20	44761854	T	C		rs11591147	rs7514621	0.2901	0.4613	0.13	1	55705716	A	G		rs1412444	rs76216354	0.08697	0.1094	0.52	10	90932016	T	C
	rs6734238	rs62215622	0.1734	3.951e-07	0.0001717	20	44763201	A	C		rs11591147	rs7515740	0.4964	0.009458	0.098	1	55697193	G	A		rs1412444	rs76239463	0.7449	0.3172	0.91	10	91230208	T	C
	rs6734238	rs622794	0.0001036	0.3876	1.215e-05	20	44373459	A	G		rs11591147	rs7516855	0.3412	0.3524	0.13	1	55387039	T	G		rs1412444	rs76287388	0.01368	0.00916	0.72	10	90931181	C	T
	rs6734238	rs622818	0.000347	0.8716	0.0001504	20	44373494	T	A		rs11591147	rs75183032	0.3814	0.02192	0.35	1	55636503	T	A		rs1412444	rs76299152	0.5814	0.7706	0.38	10	90877723	C	A
	rs6734238	rs626602	0.001047	0.1625	7.177e-06	20	44367973	G	A		rs11591147	rs75192634	0.2455	0.02639	0.43	1	55257056	C	T		rs1412444	rs76310631	0.669	0.6289	0.052	10	91073188	G	A
	rs6734238	rs626603	0.000312	0.326	6.366e-05	20	44367967	T	A		rs11591147	rs7519299	0.2716	0.4652	0.43	1	55417370	C	T		rs1412444	rs76329571	0.1879	0.03681	0.65	10	91059876	C	A
	rs6734238	rs647836	0.01569	3.954e-07	0.0001626	20	44373450	T	C		rs11591147	rs75196232	0.8072	0.8941	0.46	1	55398671	T	A		rs1412444	rs76332699	0.8068	0.0214	0.28	10	90937278	T	A
	rs6734238	rs6514057	1.492e-05	0.1939	5.527e-06	20	44387709	G	A		rs11591147	rs7519853	0.9498	0.07311	0.37	1	55432828	C	T		rs1412444	rs76385134	0.4453	0.7183	0.97	10	91194591	C	A
	rs6734238	rs6514065	2.362e-07	1.928e-13	8.138e-15	20	44496819	C	G		rs11591147	rs7520033	0.112	0.8923	0.82	1	55418263	A	G		rs1412444	rs76410924	0.3533	0.1685	0.7	10	90961950	T	C
	rs6734238	rs6514066	0.01227	1.555e-23	1.329e-22	20	44500794	T	G		rs11591147	rs7522453	0.9915	0.1531	0.81	1	55433157	G	C		rs1412444	rs76418676	0.01345	0.009169	0.71	10	90931210	A	G
	rs6734238	rs654333	0.0002723	0.725	0.000281	20	44367934	C	T		rs11591147	rs7522847	0.1199	0.3698	0.43	1	55394678	A	G		rs1412444	rs76657869	0.9775	0.2296	0.44	10	90889597	T	C
	rs6734238	rs66480369	0.03166	0.000304	5.618e-10	20	44322500	T	C		rs11591147	rs7523141	0.02118	2.191e-07	0.51	1	55498798	T	C		rs1412444	rs76718119	0.6294	0.7753	0.05	10	91082268	A	G
	rs6734238	rs66553311	0.5697	2.139e-49	1.343e-46	20	44648642	G	C		rs11591147	rs7523242	0.02527	1.283e-07	0.43	1	55498949	T	C		rs1412444	rs76726153	0.777	0.8054	0.61	10	91115029	G	A
	rs6734238	rs66628061	0.006598	0.4811	0.4566	20	44407878	T	C		rs11591147	rs7523658	0.9231	0.6856	0.38	1	55428397	T	C		rs1412444	rs76782179	0.01272	0.008442	0.7	10	90955155	A	G
	rs6734238	rs66701110	0.02081	0.8041	0.1056	20	44434212	T	C		rs11591147	rs7523753	0.8475	0.6851	0.38	1	55428534	A	C		rs1412444	rs76787568	0.3117	0.7203	0.44	10	90831994	C	A
	rs6734238	rs66740035	0.01034	0.0002845	7.453e-05	20	44364715	A	C		rs11591147	rs7524336	0.5708	0.1517	0.59	1	55303953	T	C		rs1412444	rs76825996	0.7727	0.5993	0.56	10	90900927	G	A
	rs6734238	rs66815221	0.221	4.348e-12	0.1743	20	44753427	G	A		rs11591147	rs7524677	0.1167	0.7985	0.78	1	55416932	G	A		rs1412444	rs76918752	0.5636	0.5276	0.96	10	91236116	A	G
	rs6734238	rs66903549	0.01172	6.468e-09	1.064e-07	20	44397395	C	T		rs11591147	rs7524689	0.1338	0.8694	0.94	1	55416974	G	A		rs1412444	rs77001772	0.5875	0.7644	0.021	10	91189463	A	C
	rs6734238	rs669119	2.113e-05	0.1821	4.056e-06	20	44385581	A	G		rs11591147	rs7524783	0.111	0.8564	0.78	1	55417024	G	A		rs1412444	rs77083795	0.1229	0.671	0.36	10	90911048	T	G
	rs6734238	rs67297650	0.02463	0.0003199	1.115e-09	20	44326104	G	A		rs11591147	rs7524899	0.1217	0.9473	0.94	1	55424349	T	G		rs1412444	rs77104889	0.645	0.1052	0.53	10	91117273	T	C
	rs6734238	rs67538107	0.02885	0.0001245	5.907e-10	20	44327802	A	G		rs11591147	rs7524913	0.3433	0.2844	0.81	1	55328604	T	C		rs1412444	rs77146544	0.004171	0.6521	0.66	10	90793476	A	G
	rs6734238	rs67571923	0.00618	0.4573	0.4287	20	44425795	T	C		rs11591147	rs7525407	0.6636	1.073e-06	0.66	1	55522425	A	G		rs1412444	rs77250876	0.4879	0.641	0.49	10	90861785	A	G
	rs6734238	rs67705533	0.0242	0.0001131	5.956e-10	20	44330128	T	C		rs11591147	rs7525503	0.002658	0.0001416	0.28	1	55522558	T	G		rs1412444	rs77274133	0.3904	0.7245	0.1	10	91058462	G	A
	rs6734238	rs68074252	0.02874	0.0003413	9.844e-10	20	44324215	G	A		rs11591147	rs7525649	0.05388	6.013e-07	0.71	1	55499156	T	C		rs1412444	rs77295092	0.03927	0.4389	0.59	10	91115513	T	C
	rs6734238	rs681773	1.996e-05	0.1831	5.281e-06	20	44385102	A	G		rs11591147	rs7526901	0.9129	0.6787	0.38	1	55429577	T	C		rs1412444	rs77299767	0.6809	0.09767	0.51	10	90791363	A	G
	rs6734238	rs683140	2.018e-05	0.1868	3.936e-06	20	44384804	T	A		rs11591147	rs7527994	0.9714	0.891	0.48	1	55320794	A	G		rs1412444	rs77301006	0.2983	0.4504	0.78	10	90886583	A	C
	rs6734238	rs683179	2.073e-05	0.1866	3.532e-06	20	44384772	A	G		rs11591147	rs75280607	0.2216	0.004081	0.0057	1	55471980	T	C		rs1412444	rs77318274	0.3656	0.6644	0.41	10	90826367	A	C
	rs6734238	rs684051	2.118e-05	0.1854	3.834e-06	20	44384605	C	T		rs11591147	rs7528509	0.1603	0.8954	0.15	1	55475705	A	C		rs1412444	rs77322028	0.5627	0.4275	0.73	10	91160647	G	A
	rs6734238	rs714595	0.8089	0.5818	0.4571	20	44330591	A	G		rs11591147	rs7528991	0.1415	0.5482	0.8	1	55435370	C	G		rs1412444	rs77356803	0.4299	0.8928	0.076	10	91136777	C	T
	rs6734238	rs722669	7.163e-05	6.115e-23	3.712e-24	20	44487764	C	G		rs11591147	rs7529244	0.1205	0.7937	0.85	1	55426837	A	G		rs1412444	rs77389023	0.0001972	0.3713	0.044	10	91019238	A	G
	rs6734238	rs7260934	0.004938	0.2326	0.5706	20	44436875	C	T		rs11591147	rs7529366	0.2807	0.1101	0.38	1	55685344	A	G		rs1412444	rs77414759	0.8476	0.2788	0.98	10	91004346	T	A
	rs6734238	rs7261444	0.001184	3.424e-15	2.228e-17	20	44495641	A	T		rs11591147	rs7529740	0.7977	0.7588	0.38	1	55739715	A	T		rs1412444	rs77418956	0.8535	0.7327	0.49	10	91107824	A	G
	rs6734238	rs7261668	0.0003877	0.3291	4.366e-05	20	44364602	T	C		rs11591147	rs7529761	0.2787	0.8397	0.4	1	55685688	G	A		rs1412444	rs77558461	0.6836	0.3131	0.19	10	91184205	C	T
	rs6734238	rs72626534	0.003568	4.078e-07	2.492e-06	20	44363814	G	A		rs11591147	rs7530321	0.1993	0.8809	0.8	1	55418248	G	C		rs1412444	rs77638774	0.3495	0.6483	0.41	10	90823381	G	A
	rs6734238	rs72626535	0.003606	3.69e-06	1.004e-05	20	44367483	C	A		rs11591147	rs7530425	0.007377	2.787e-07	0.022	1	55511471	C	T		rs1412444	rs77689297	0.3341	0.5804	0.93	10	91087729	G	A
	rs6734238	rs72626537	0.004288	1.891e-13	4.395e-09	20	44384725	A	G		rs11591147	rs7531509	0.9143	0.6874	0.41	1	55432798	G	A		rs1412444	rs77700568	0.6744	0.4978	0.82	10	91183516	A	G
	rs6734238	rs72626538	0.01617	1.284e-08	1.463e-08	20	44397406	G	T		rs11591147	rs7531998	0.3333	0.1521	0.62	1	55436184	C	T		rs1412444	rs77715711	0.5235	0.6345	0.14	10	91058026	A	G
	rs6734238	rs7263437	1.072e-05	0.1747	6.716e-07	20	44410887	G	A		rs11591147	rs7532349	0.3975	0.9237	0.67	1	55436493	T	C		rs1412444	rs77723564	0.18	0.7244	0.66	10	91015416	T	C
	rs6734238	rs7263460	0.00101	8.994e-26	1.191e-25	20	44528793	G	A		rs11591147	rs7532565	0.002808	0.9032	0.17	1	55394099	A	G		rs1412444	rs77835145	0.04134	0.5742	0.73	10	90899745	A	C
	rs6734238	rs7264209	0.2935	5.892e-06	0.0006016	20	44619171	C	T		rs11591147	rs7532892	0.4372	0.04235	0.6	1	55746883	A	G		rs1412444	rs77875170	0.6294	0.7433	0.79	10	91119609	T	C
	rs6734238	rs7265701	0.1814	3.201e-09	0.0001754	20	44733840	G	A		rs11591147	rs7533186	0.3141	0.01043	0.025	1	55519971	A	G		rs1412444	rs77881305	0.5959	0.8318	0.9	10	91213076	C	A
	rs6734238	rs7266662	0.1602	3.024e-06	0.0002994	20	44688302	A	G		rs11591147	rs7534872	0.4428	0.4461	0.53	1	55433964	G	A		rs1412444	rs77900436	0.06364	0.6807	0.69	10	91147610	C	T
	rs6734238	rs7267295	4.107e-40	8.754e-26	1.008e-12	20	44570683	T	C		rs11591147	rs7536204	0.8153	1.556e-06	0.22	1	55666477	C	A		rs1412444	rs77931304	0.5719	0.08729	0.49	10	90795605	G	T
	rs6734238	rs7268221	0.0004989	2.319e-26	7.455e-27	20	44516444	A	G		rs11591147	rs7536300	0.2334	0.000355	0.39	1	55714215	G	A		rs1412444	rs77931744	0.9363	0.6066	0.12	10	90915859	A	G
	rs6734238	rs7270170	0.0001041	3.784e-07	1.753e-07	20	44526783	A	G		rs11591147	rs7536507	0.336	0.2708	0.81	1	55328626	G	A		rs1412444	rs77964453	0.4768	0.1078	0.49	10	90808156	G	C
	rs6734238	rs7270330	0.05289	0.1358	0.2165	20	44760438	A	G		rs11591147	rs7536667	0.1717	0.5609	0.95	1	55433300	T	C		rs1412444	rs77987158	0.5989	0.9617	0.9	10	90806906	T	A
	rs6734238	rs7270354	2.489e-44	8.649e-26	4.321e-13	20	44607661	A	G		rs11591147	rs7537571	0.5303	0.1642	0.56	1	55265885	A	G		rs1412444	rs78048124	0.4697	0.6179	0.44	10	90856046	A	T
	rs6734238	rs7271230	0.003526	0.1876	0.5358	20	44447118	T	C		rs11591147	rs7537749	0.6706	0.1609	0.6	1	55266026	C	G		rs1412444	rs78118191	0.4976	0.4692	0.76	10	91137441	T	C
	rs6734238	rs7271419	0.01806	1.958e-06	1.685e-05	20	44326667	A	G		rs11591147	rs7537797	0.1168	0.8043	0.85	1	55428574	T	C		rs1412444	rs781501	0.5563	0.1681	0.77	10	91125688	T	C
	rs6734238	rs7271670	0.07731	4.336e-06	0.0003872	20	44715734	A	G		rs11591147	rs7538000	0.8198	0.197	0.097	1	55710000	C	G		rs1412444	rs78168359	0.515	0.3556	0.11	10	91121044	C	T
	rs6734238	rs7271846	6.905e-09	1.871e-25	9.43e-34	20	44620238	C	T		rs11591147	rs7538808	0.1122	0.7718	0.85	1	55429788	A	G		rs1412444	rs78168892	0.2652	0.719	0.57	10	91175270	T	G
	rs6734238	rs7271954	0.0197	1.119e-07	7.094e-07	20	44384535	T	C		rs11591147	rs7539163	0.1277	0.9605	0.94	1	55426441	G	A		rs1412444	rs78220340	0.756	0.7339	0.92	10	90959714	A	G
	rs6734238	rs7273914	0.07361	5.153e-06	0.0004433	20	44717004	C	G		rs11591147	rs7539925	0.1911	0.2295	0.46	1	55685637	G	A		rs1412444	rs78319414	0.6004	0.01594	0.13	10	91084720	A	G
	rs6734238	rs7275164	0.1128	1.982e-36	1.346e-35	20	44604822	A	G		rs11591147	rs7540038	0.5696	0.5082	0.57	1	55475626	G	A		rs1412444	rs78341989	0.4223	0.8884	0.078	10	91127692	T	C
	rs6734238	rs73112805	0.2348	0.0002505	0.002843	20	44654854	G	T		rs11591147	rs75404340	0.028	0.0008858	0.18	1	55666559	C	T		rs1412444	rs78494837	0.6557	0.489	0.52	10	91223745	A	G
	rs6734238	rs73112815	6.043e-07	1.747e-05	8.318e-07	20	44667770	A	G		rs11591147	rs7541287	0.3227	0.1156	0.62	1	55436061	A	G		rs1412444	rs78498572	0.9188	0.6172	0.43	10	90858448	G	T
	rs6734238	rs73112825	0.02356	0.000348	0.001531	20	44676388	A	G		rs11591147	rs7541343	0.9137	0.6816	0.38	1	55429898	G	T		rs1412444	rs78556408	0.3584	0.6514	0.43	10	90845498	C	A
	rs6734238	rs73112827	1.096e-06	0.0001674	7.95e-06	20	44678151	A	G		rs11591147	rs7541424	0.3123	0.1435	0.31	1	55703366	C	T		rs1412444	rs78616934	0.6302	0.3785	0.27	10	90826622	C	T
	rs6734238	rs73112831	0.0271	0.0005053	0.002369	20	44678510	A	C		rs11591147	rs7541622	0.9071	0.6962	0.39	1	55430393	G	A		rs1412444	rs78741331	0.01188	0.05089	0.69	10	90938207	G	A
	rs6734238	rs73112836	0.1155	0.02702	0.1743	20	44683697	G	A		rs11591147	rs7542558	0.008892	0.1949	0.57	1	55689786	G	A		rs1412444	rs78792772	0.3677	0.3332	0.37	10	90809251	G	A
	rs6734238	rs73112860	0.2267	0.0001684	0.001613	20	44721457	C	A		rs11591147	rs75428832	0.2845	0.1375	0.64	1	55568978	T	G		rs1412444	rs78890942	0.7805	0.4161	0.71	10	91129295	A	G
	rs6734238	rs73112875	0.004525	0.1386	0.6731	20	44733778	G	T		rs11591147	rs7543163	0.01126	1.923e-07	0.037	1	55515481	C	T		rs1412444	rs78924853	0.9126	0.9021	0.24	10	90809738	A	G
	rs6734238	rs73112886	0.03442	0.0002018	0.01128	20	44737407	A	T		rs11591147	rs75433039	0.3895	0.4044	0.87	1	55359231	C	A		rs1412444	rs7893345	0.6468	0.5919	0.84	10	91199578	T	C
	rs6734238	rs73112899	0.3302	0.01217	0.0292	20	44741713	C	T		rs11591147	rs7544014	0.9075	0.7031	0.4	1	55430388	C	T		rs1412444	rs7893355	0.9923	0.2306	0.44	10	90891541	T	C
	rs6734238	rs73114865	0.07132	0.1309	0.2785	20	44307641	C	A		rs11591147	rs7545905	0.2986	0.84	0.62	1	55436105	T	C		rs1412444	rs7896106	0.4355	0.2123	0.77	10	91196402	G	T
	rs6734238	rs73114868	2.929e-19	2.224e-09	3.661e-05	20	44310138	G	C		rs11591147	rs7546522	0.1535	1.415e-05	0.091	1	55516713	T	C		rs1412444	rs7896174	0.9758	0.1329	0.85	10	90955962	C	A
	rs6734238	rs73115005	0.005853	0.149	0.6905	20	44745894	C	G		rs11591147	rs7546810	0.1066	0.4735	0.39	1	55695448	T	A		rs1412444	rs7896502	0.1993	0.8672	0.64	10	90991138	G	A
	rs6734238	rs73115010	0.1016	0.00157	0.07941	20	44753236	C	T		rs11591147	rs7547776	0.1171	0.8214	0.77	1	55416953	C	A		rs1412444	rs7896789	0.821	0.1842	0.34	10	90764864	C	T
	rs6734238	rs73115060	0.09907	6.423e-05	0.02558	20	44796994	G	A		rs11591147	rs75478926	0.2106	0.9304	0.17	1	55473802	C	T		rs1412444	rs7896854	0.9567	0.1987	0.46	10	90896272	T	A
	rs6734238	rs73116850	0.002306	0.0007249	0.03242	20	44334913	T	C		rs11591147	rs7549203	0.8615	0.0938	0.09	1	55413361	A	C		rs1412444	rs7897395	0.185	0.209	1	10	90754607	C	T
	rs6734238	rs73116853	0.00399	0.05992	0.2859	20	44338210	A	G		rs11591147	rs7549251	0.9603	0.2193	0.38	1	55304970	G	A		rs1412444	rs7897422	0.9734	0.398	0.19	10	90849704	C	T
	rs6734238	rs73116855	4.051e-19	4.929e-11	7.011e-08	20	44339528	C	T		rs11591147	rs7549946	0.5542	0.1921	0.44	1	55269651	C	G		rs1412444	rs7897437	0.7808	0.6772	0.97	10	90849743	T	C
	rs6734238	rs73116859	4.38e-19	3.731e-11	6.251e-08	20	44340636	C	T		rs11591147	rs7550296	0.4862	0.008861	0.097	1	55696884	T	C		rs1412444	rs7897602	0.7012	0.6538	0.96	10	91150689	C	T
	rs6734238	rs73116882	1.674e-19	2.683e-09	1.132e-05	20	44355122	T	C		rs11591147	rs7551008	0.4334	0.9441	0.36	1	55308075	C	T		rs1412444	rs7897619	0.007053	0.2192	0.0033	10	91090551	C	T
	rs6734238	rs73118851	0.02741	0.01802	0.1638	20	44357192	C	T		rs11591147	rs7551288	0.09744	0.9594	0.52	1	55338679	A	G		rs1412444	rs7897734	0.9809	0.2309	0.44	10	90890988	G	A
	rs6734238	rs73118854	0.01198	0.04533	0.153	20	44357765	T	G		rs11591147	rs7551637	0.9221	0.6896	0.39	1	55430371	T	G		rs1412444	rs7897745	0.9845	0.2288	0.44	10	90891028	C	A
	rs6734238	rs73118858	0.02967	0.01724	0.157	20	44359310	T	C		rs11591147	rs7551937	0.9041	0.2466	0.8	1	55430634	A	G		rs1412444	rs7897873	0.007114	0.2219	0.0032	10	91090709	C	T
	rs6734238	rs73120825	0.001392	0.004452	0.07367	20	44381232	C	G		rs11591147	rs7551981	0.02168	2.772e-05	0.83	1	55719166	G	T		rs1412444	rs7898005	0.6417	0.3252	0.24	10	90796151	G	A
	rs6734238	rs73120828	0.001613	0.003346	0.06466	20	44384054	T	G		rs11591147	rs7552841	0.1917	2.284e-05	0.063	1	55518752	T	C		rs1412444	rs7898142	0.7477	0.951	0.72	10	90971861	T	A
	rs6734238	rs73120846	0.0001391	0.09345	2.972e-07	20	44387227	G	T		rs11591147	rs75529873	0.00443	0.01053	0.69	1	55711023	T	C		rs1412444	rs7898686	0.03938	0.1602	0.57	10	90918088	A	G
	rs6734238	rs73120855	0.005713	0.2512	0.5714	20	44399538	A	G		rs11591147	rs7553385	0.4375	0.5275	0.91	1	55344483	G	A		rs1412444	rs7899071	0.8745	0.3606	0.32	10	90813814	G	A
	rs6734238	rs73122716	0.009037	0.2737	0.4956	20	44399570	C	T		rs11591147	rs7553410	0.112	0.8692	0.77	1	55418278	C	A		rs1412444	rs7899279	0.2691	0.7861	0.26	10	91060601	G	A
	rs6734238	rs73122720	0.0002343	3.104e-05	8.93e-06	20	44402970	T	C		rs11591147	rs75593072	0.6243	0.2113	0.37	1	55352086	T	C		rs1412444	rs78994248	0.2943	0.511	0.51	10	91229771	C	T
	rs6734238	rs73122725	0.1592	0.006735	0.3574	20	44404631	A	G		rs11591147	rs75595726	0.5957	0.00537	0.067	1	55654817	C	T		rs1412444	rs78999059	0.6145	0.3998	0.53	10	91217840	G	C
	rs6734238	rs73122729	0.01014	0.2581	0.5512	20	44407391	G	C		rs11591147	rs75609523	0.3856	0.0218	0.35	1	55637433	C	T		rs1412444	rs7899993	0.0544	0.2979	0.065	10	91021295	T	A
	rs6734238	rs73122731	0.004942	0.2586	0.5523	20	44407431	T	A		rs11591147	rs75627489	0.5435	0.9822	0.032	1	55255888	A	G		rs1412444	rs79002645	0.4696	0.4482	0.99	10	90978603	A	C
	rs6734238	rs73122735	0.006269	0.2321	0.5567	20	44410877	C	T		rs11591147	rs75632577	0.03001	0.01092	0.089	1	55425112	T	C		rs1412444	rs7901656	0.09645	0.2125	0.52	10	90766213	C	T
	rs6734238	rs73122739	0.006413	0.2412	0.565	20	44411764	A	C		rs11591147	rs75691641	0.0001207	0.0008336	0.9	1	55693526	G	T		rs1412444	rs7901768	0.9755	0.3009	0.73	10	90796569	A	C
	rs6734238	rs73122754	0.009806	0.2919	0.5473	20	44417593	A	C		rs11591147	rs757581	0.8202	0.01682	0.13	1	55271774	A	G		rs1412444	rs7901936	0.006633	0.342	0.7	10	90994379	T	C
	rs6734238	rs73122763	0.01209	0.2424	0.558	20	44419678	A	G		rs11591147	rs75866762	0.8274	0.005125	0.06	1	55629389	A	C		rs1412444	rs7902290	0.5954	0.04197	0.62	10	90931602	C	T
	rs6734238	rs73122768	0.007818	0.2661	0.6099	20	44425747	T	C		rs11591147	rs75902389	0.135	0.03228	0.36	1	55634498	T	C		rs1412444	rs7902380	0.4892	0.4966	0.95	10	91097901	C	A
	rs6734238	rs73124737	0.005452	0.2298	0.5711	20	44440140	T	C		rs11591147	rs75916534	0.1157	0.8606	0.69	1	55483991	T	C		rs1412444	rs7904934	0.03831	0.2952	0.53	10	90907230	A	G
	rs6734238	rs73124738	0.005325	0.2592	0.5633	20	44440289	A	G		rs11591147	rs759913	0.9074	0.5538	0.4	1	55432125	T	A		rs1412444	rs79068975	0.2377	0.893	0.55	10	90807448	T	C
	rs6734238	rs73124741	0.005006	0.2226	0.5616	20	44440737	C	T		rs11591147	rs759914	0.691	0.0008838	0.097	1	55465594	G	T		rs1412444	rs7907230	0.5294	0.4545	0.95	10	91095510	A	G
	rs6734238	rs73124742	0.004999	0.2281	0.5655	20	44441090	G	A		rs11591147	rs759915	0.6437	0.01163	0.095	1	55465797	G	A		rs1412444	rs7907592	0.5548	0.07762	0.49	10	90880483	T	A
	rs6734238	rs73124762	0.01322	0.6948	0.8145	20	44460421	G	C		rs11591147	rs76034260	0.2527	0.02645	0.44	1	55257177	C	T		rs1412444	rs7907622	0.03807	0.3485	0.67	10	90910418	G	T
	rs6734238	rs73124767	0.06866	0.5388	0.912	20	44465233	A	G		rs11591147	rs76044748	0.3262	0.4229	0.95	1	55633726	T	C		rs1412444	rs7907684	0.2017	0.7933	0.61	10	90777376	C	T
	rs6734238	rs73124781	0.01995	0.5201	0.7113	20	44481383	C	G		rs11591147	rs76055432	0.3076	0.129	0.48	1	55602869	A	G		rs1412444	rs7907919	0.03482	0.2758	0.66	10	90913111	T	G
	rs6734238	rs73124802	0.09628	3.104e-07	0.004829	20	44491687	T	C		rs11591147	rs76065750	0.4905	0.03342	0.36	1	55666968	G	C		rs1412444	rs7908346	0.03058	0.2629	0.78	10	90912736	T	C
	rs6734238	rs73126736	0.0385	0.00606	0.2062	20	44516244	T	C		rs11591147	rs76066864	0.8755	0.6221	0.45	1	55362624	A	G		rs1412444	rs7908760	0.01839	0.04268	0.78	10	90977996	A	C
	rs6734238	rs73126793	0.0002319	3.8e-07	3.555e-06	20	44545795	T	C		rs11591147	rs76096579	0.8466	0.8622	0.42	1	55484015	C	T		rs1412444	rs7909414	0.9916	0.8824	0.33	10	90754744	C	T
	rs6734238	rs73126794	0.0002345	3.398e-07	3.176e-06	20	44547739	A	G		rs11591147	rs76151155	0.004813	0.001783	0.41	1	55736790	A	C		rs1412444	rs7910150	0.002684	2.912e-06	0.11	10	90980978	A	T
	rs6734238	rs73128526	0.1485	2.337e-08	0.0001227	20	44582004	C	G		rs11591147	rs76159863	0.669	0.00539	0.069	1	55610257	C	T		rs1412444	rs7910157	0.6642	0.6733	0.59	10	91135182	G	A
	rs6734238	rs73128528	2.137e-44	3.081e-24	1.132e-13	20	44582187	T	A		rs11591147	rs76181476	0.003776	0.8483	0.98	1	55395092	C	T		rs1412444	rs7910389	0.003706	0.2008	0.0036	10	91091862	C	T
	rs6734238	rs73128563	0.0001398	7.119e-08	2.04e-06	20	44602215	A	G		rs11591147	rs76230604	0.3423	0.1362	0.38	1	55669263	T	C		rs1412444	rs7910435	0.3615	0.7511	0.87	10	90768240	C	T
	rs6734238	rs73128569	0.158	1.102e-07	0.000312	20	44606446	T	A		rs11591147	rs76286734	0.8422	0.5725	0.52	1	55401030	T	G		rs1412444	rs7910817	0.1971	0.1625	0.75	10	91062135	C	T
	rs6734238	rs73128570	3.057e-05	0.0005831	7.707e-05	20	44607022	A	G		rs11591147	rs76298605	0.3829	0.1173	0.57	1	55679020	C	G		rs1412444	rs7911226	0.9998	0.5758	0.76	10	90768965	G	A
	rs6734238	rs73128584	9.016e-23	2.173e-14	5.77e-12	20	44622238	C	T		rs11591147	rs76300202	0.1513	0.3947	0.015	1	55433270	T	C		rs1412444	rs7911531	0.01706	0.1409	0.85	10	90913542	A	G
	rs6734238	rs73130504	5.724e-06	6.283e-05	2.821e-07	20	44633895	T	C		rs11591147	rs76321323	0.3991	0.8837	0.5	1	55275831	G	T		rs1412444	rs7911752	0.2112	0.4059	0.71	10	90758588	G	A
	rs6734238	rs73293595	0.5922	0.6965	0.4095	20	44572461	G	A		rs11591147	rs76376521	0.3894	0.02461	0.37	1	55606426	T	C		rs1412444	rs7912070	0.4344	0.5799	0.98	10	91071952	A	C
	rs6734238	rs73295226	0.5858	0.7595	0.3455	20	44601098	A	G		rs11591147	rs76453107	0.1643	0.656	0.45	1	55427316	G	T		rs1412444	rs79124621	0.01346	0.05119	0.67	10	90944530	T	A
	rs6734238	rs73295247	0.5679	0.6801	0.2697	20	44611128	T	C		rs11591147	rs76455745	0.4735	0.04146	0.1	1	55701872	T	C		rs1412444	rs7913002	0.3738	0.4244	0.15	10	91134786	G	T
	rs6734238	rs73295258	0.184	0.1456	0.7907	20	44628130	A	C		rs11591147	rs76460815	0.5923	0.7168	0.77	1	55723953	T	C		rs1412444	rs7913007	0.6224	0.9196	0.78	10	90755810	A	G
	rs6734238	rs73306423	0.2974	0.5139	0.08976	20	44406462	G	C		rs11591147	rs76482715	0.8379	0.01628	0.078	1	55642778	C	A		rs1412444	rs7913365	0.984	0.2287	0.44	10	90891323	G	C
	rs6734238	rs73307905	9.857e-11	3.87e-235	7.13e-181	20	44545773	C	A		rs11591147	rs76534369	0.1569	0.3131	0.3	1	55351794	C	G		rs1412444	rs7913366	0.984	0.2279	0.45	10	90891326	T	C
	rs6734238	rs73307913	2.743e-11	1.11e-237	7.55e-183	20	44548301	C	T		rs11591147	rs76583238	0.4849	0.03238	0.38	1	55540709	A	G		rs1412444	rs7913483	0.3631	0.7601	0.34	10	90891396	T	C
	rs6734238	rs73308431	0.2694	0.004263	0.008789	20	44453126	T	C		rs11591147	rs76591635	0.4085	0.02247	0.37	1	55577532	G	A		rs1412444	rs7914779	0.3687	0.1169	0.59	10	90778794	A	G
	rs6734238	rs73312715	0.5767	0.07715	0.8552	20	44786014	T	C		rs11591147	rs76698652	0.3742	0.02098	0.35	1	55632917	C	T		rs1412444	rs7914848	0.6324	0.1238	0.38	10	90822131	C	T
	rs6734238	rs73312724	0.5113	0.1498	0.7659	20	44788269	C	T		rs11591147	rs76701717	0.7566	0.1068	0.46	1	55700688	C	G		rs1412444	rs7915047	0.006866	0.4946	0.9	10	90799354	A	T
	rs6734238	rs7346681	0.005066	0.3604	4.097e-05	20	44358969	C	T		rs11591147	rs76716074	0.6305	0.5437	0.73	1	55338964	G	A		rs1412444	rs7915235	0.5347	0.1209	0.58	10	90779097	A	G
	rs6734238	rs7353060	0.04082	0.04384	0.2464	20	44401064	A	G		rs11591147	rs76844953	0.5032	0.03217	0.37	1	55562022	G	A		rs1412444	rs7916326	0.5542	0.1857	0.32	10	90793260	G	A
	rs6734238	rs73620987	0.000328	0.3869	0.001032	20	44390170	G	T		rs11591147	rs76845979	0.383	0.7822	0.45	1	55468919	T	G		rs1412444	rs7916812	0.01397	0.2574	0.018	10	91098008	A	G
	rs6734238	rs73620988	0.04774	0.1644	0.04185	20	44390247	A	G		rs11591147	rs76875957	0.41	0.2326	1	1	55745752	T	C		rs1412444	rs7918159	0.6586	0.583	0.84	10	91201269	G	T
	rs6734238	rs73622607	0.1628	0.01611	0.2053	20	44434669	T	C		rs11591147	rs76967079	0.4732	0.03154	0.38	1	55537474	G	C		rs1412444	rs7918404	0.02049	0.1166	0.63	10	90917514	C	T
	rs6734238	rs73622629	0.1087	0.438	0.3178	20	44541888	T	C		rs11591147	rs76972734	0.3795	0.7233	0.29	1	55310752	T	C		rs1412444	rs7918678	0.8861	0.4597	0.93	10	90829879	C	T
	rs6734238	rs73622634	0.1683	0.2839	0.3486	20	44578844	G	C		rs11591147	rs76997863	0.402	0.02203	0.37	1	55582735	G	A		rs1412444	rs7919067	0.6649	0.1062	0.37	10	90830160	C	T
	rs6734238	rs73622635	0.07266	0.5122	0.2139	20	44584314	A	C		rs11591147	rs77011887	0.892	0.0889	0.93	1	55534271	T	C		rs1412444	rs7919999	0.5218	0.4399	0.78	10	91154838	G	A
	rs6734238	rs73622636	0.117	0.3067	0.32	20	44584528	T	C		rs11591147	rs77029112	0.4482	0.03275	0.45	1	55598546	G	A		rs1412444	rs7920305	0.8785	0.3866	0.38	10	90760225	C	T
	rs6734238	rs73622638	0.1267	0.3486	0.3121	20	44592956	T	C		rs11591147	rs77055261	0.334	0.7801	0.38	1	55447704	T	G		rs1412444	rs7920888	0.7978	0.4247	0.9	10	90818377	C	T
	rs6734238	rs73622643	0.1675	5.475e-09	8.153e-05	20	44632526	T	C		rs11591147	rs77127599	0.3788	0.02451	0.34	1	55642891	C	T		rs1412444	rs7921869	0.3124	0.1061	0.47	10	90815584	T	G
	rs6734238	rs73622651	0.1673	6.502e-14	0.127	20	44753508	T	C		rs11591147	rs77191852	0.9523	0.5707	0.4	1	55391288	T	C		rs1412444	rs7922187	0.04172	0.3185	0.53	10	90907381	G	A
	rs6734238	rs73622653	0.3877	0.5469	0.2664	20	44776883	A	G		rs11591147	rs77275526	0.4088	0.4095	0.82	1	55351965	A	G		rs1412444	rs7922193	0.5616	0.155	0.8	10	91021645	A	G
	rs6734238	rs736317	1.185e-12	5.708e-06	0.02912	20	44355230	C	T		rs11591147	rs77283571	0.125	0.8995	0.86	1	55413608	C	G		rs1412444	rs7922269	0.09408	8.838e-06	0.031	10	90981887	G	T
	rs6734238	rs7363950	0.4442	5.852e-21	1.738e-22	20	44652392	C	T		rs11591147	rs77310352	0.485	0.02175	0.36	1	55672068	C	T		rs1412444	rs7922439	0.3898	0.3657	0.89	10	91077139	C	T
	rs6734238	rs73908191	0.8647	0.07222	0.4214	20	44341789	G	A		rs11591147	rs77312464	0.4322	0.03027	0.36	1	55646758	G	A		rs1412444	rs7922613	0.07409	0.1148	0.42	10	91062109	T	C
	rs6734238	rs73908627	0.7413	0.2311	0.9605	20	44773314	T	C		rs11591147	rs77333170	0.4444	0.02142	0.33	1	55553210	T	A		rs1412444	rs79235394	0.08486	0.2024	0.0037	10	91200711	T	C
	rs6734238	rs73908630	0.8236	0.01169	0.01924	20	44785854	A	G		rs11591147	rs77366620	0.4058	0.4813	0.66	1	55267524	C	G		rs1412444	rs7924245	0.04057	0.7631	0.35	10	90891986	A	G
	rs6734238	rs73908631	0.8245	0.01225	0.01987	20	44785855	G	A		rs11591147	rs77375248	0.7466	0.1055	0.46	1	55699700	G	A		rs1412444	rs79311842	0.8712	0.668	0.96	10	90806832	G	A
	rs6734238	rs73911118	0.3204	0.003876	0.006737	20	44459418	C	G		rs11591147	rs77406753	0.7044	0.05031	0.97	1	55498982	A	G		rs1412444	rs79346160	0.9339	0.705	0.2	10	90796006	T	C
	rs6734238	rs73911122	0.01952	0.0004532	4.793e-06	20	44485686	A	G		rs11591147	rs77435420	0.8859	0.004297	0.057	1	55600352	T	C		rs1412444	rs79382911	0.1711	0.5244	0.31	10	90806086	A	T
	rs6734238	rs73911123	0.01147	0.001025	3.037e-06	20	44492024	A	G		rs11591147	rs77493209	0.6811	0.5863	0.62	1	55460315	C	T		rs1412444	rs79410525	0.6802	0.09125	0.69	10	91031842	A	T
	rs6734238	rs73911142	0.08909	0.09166	0.3332	20	44612202	T	G		rs11591147	rs77615617	0.3954	0.02137	0.35	1	55656872	G	A		rs1412444	rs79411806	0.4298	0.02757	0.038	10	90877896	A	G
	rs6734238	rs73911143	0.514	0.01842	0.0004509	20	44622346	T	C		rs11591147	rs77668549	0.7322	0.7363	0.65	1	55348309	G	A		rs1412444	rs79448645	0.1322	0.06996	0.082	10	90901267	T	C
	rs6734238	rs73911144	0.2428	0.01723	0.0003378	20	44622513	C	G		rs11591147	rs77674915	0.2849	0.7107	0.54	1	55466134	A	G		rs1412444	rs79490879	0.644	0.5829	0.8	10	91165722	T	G
	rs6734238	rs74174963	0.5683	1.54e-06	2.186e-06	20	44364478	C	T		rs11591147	rs77712813	0.6061	0.01974	0.41	1	55673057	T	C		rs1412444	rs79761943	0.6803	0.4841	0.9	10	90859038	C	T
	rs6734238	rs74174966	0.06433	2.591e-10	1.462e-08	20	44383845	T	C		rs11591147	rs77760356	0.2996	0.8997	0.86	1	55718118	T	G		rs1412444	rs79809345	0.5917	0.1208	0.65	10	91116880	G	A
	rs6734238	rs74174967	0.002375	2.987e-09	2.585e-07	20	44386234	T	C		rs11591147	rs77799591	0.2989	0.1758	0.54	1	55602967	T	C		rs1412444	rs79842109	0.517	0.1919	0.24	10	91156928	A	G
	rs6734238	rs74174968	0.5318	2.321e-16	3.031e-12	20	44389328	G	T		rs11591147	rs77803362	0.02709	0.004015	0.024	1	55406514	A	C		rs1412444	rs79901500	0.6473	0.1773	0.77	10	90901074	G	T
	rs6734238	rs74174972	0.5131	3.168e-16	2.872e-13	20	44424937	G	A		rs11591147	rs77841924	0.3636	0.4534	0.97	1	55668004	C	A		rs1412444	rs80017486	0.3649	0.7107	0.43	10	90836101	T	G
	rs6734238	rs74174976	0.008565	0.0301	0.2052	20	44463353	T	C		rs11591147	rs77868073	0.472	0.03014	0.38	1	55536159	C	T		rs1412444	rs80030105	0.09906	0.9349	0.53	10	91159754	A	G
	rs6734238	rs74174978	0.02351	0.02826	0.2183	20	44465395	T	A		rs11591147	rs77875082	0.738	0.1038	0.29	1	55485042	A	G		rs1412444	rs80047399	0.802	0.4122	0.53	10	90958788	G	A
	rs6734238	rs74174979	0.02567	0.02353	0.2172	20	44480103	A	T		rs11591147	rs77947184	0.7504	0.03971	0.83	1	55499582	T	C		rs1412444	rs80049281	0.9316	0.7442	0.2	10	90795070	C	G
	rs6734238	rs74174980	0.0234	0.001821	0.01574	20	44485345	C	G		rs11591147	rs78042683	0.4163	0.03384	0.42	1	55588489	C	G		rs1412444	rs80103432	0.5197	0.1248	0.42	10	91106053	T	G
	rs6734238	rs74174991	0.0003574	0.1498	0.002216	20	44631911	C	T		rs11591147	rs78043319	0.4137	0.01984	0.38	1	55602906	G	A		rs1412444	rs80169105	0.4027	0.3737	0.16	10	91132714	T	C
	rs6734238	rs74174994	0.003282	8.052e-06	0.3841	20	44665095	A	G		rs11591147	rs78110744	0.3877	0.8452	0.6	1	55285026	A	C		rs1412444	rs80192414	0.6277	0.4177	0.32	10	90881533	A	G
	rs6734238	rs74174997	0.8456	5.138e-20	0.0001197	20	44721385	T	G		rs11591147	rs78167420	0.2397	0.02762	0.44	1	55332907	T	G		rs1412444	rs80218027	0.9402	0.8821	0.19	10	90806159	C	T
	rs6734238	rs74174999	0.2229	3.021e-15	0.05205	20	44773849	A	C		rs11591147	rs78177341	0.5402	0.0509	0.24	1	55639966	C	T		rs1412444	rs80219855	0.5721	0.9218	0.51	10	91250370	A	G
	rs6734238	rs742034	1.579e-05	1.341e-21	2.938e-22	20	44522005	A	G		rs11591147	rs78203430	0.8917	0.7055	0.75	1	55387765	G	T		rs1412444	rs80304045	0.7348	0.2088	0.97	10	91119397	T	C
	rs6734238	rs742035	0.01476	0.004138	0.07838	20	44520579	G	C		rs11591147	rs78235946	0.3651	0.02246	0.37	1	55575179	A	C		rs1412444	rs80335688	0.8833	0.4079	0.61	10	90949251	G	T
	rs6734238	rs74212978	0.01621	0.003366	0.08043	20	44517165	G	A		rs11591147	rs78329234	0.2886	0.01249	0.018	1	55458653	G	A		rs1412444	rs812451	0.8535	0.1424	0.63	10	91119729	C	T
	rs6734238	rs74274802	0.02359	0.003971	0.05387	20	44496012	C	T		rs11591147	rs78411192	0.86	0.7701	0.75	1	55269642	T	C		rs1412444	rs869820	0.4975	0.8145	0.77	10	91001974	G	A
	rs6734238	rs74330361	0.701	0.3717	0.01002	20	44788950	G	A		rs11591147	rs78452026	0.8328	0.1696	0.42	1	55277198	A	G		rs1412444	rs874144	0.48	0.1019	0.61	10	90779921	G	A
	rs6734238	rs74354987	0.2299	0.4779	0.4197	20	44670616	C	A		rs11591147	rs78606903	0.1201	0.8626	0.92	1	55459155	G	C		rs1412444	rs874145	0.7192	0.1158	0.59	10	90779864	T	G
	rs6734238	rs74436333	0.291	1.122e-19	3.977e-15	20	44566044	G	A		rs11591147	rs78647471	0.1455	0.6488	0.81	1	55327144	G	C		rs1412444	rs884407	0.005134	0.1752	0.0041	10	91128832	C	T
	rs6734238	rs74529257	0.0003819	0.07445	0.001384	20	44414972	A	G		rs11591147	rs78654101	0.4554	0.02414	0.37	1	55667489	G	T		rs1412444	rs885561	2.392e-05	4.932e-11	0.012	10	90992104	T	C
	rs6734238	rs745307	0.005722	0.0001703	9.299e-07	20	44747086	A	G		rs11591147	rs78691134	0.2904	0.7946	0.35	1	55735075	C	T		rs1412444	rs913043	0.5775	0.7845	0.85	10	90778967	T	C
	rs6734238	rs74616372	0.012	1.307e-86	1.353e-62	20	44615889	C	T		rs11591147	rs78719901	0.1379	0.4251	0.016	1	55434533	A	G		rs1412444	rs914606	0.7371	0.0008915	0.0013	10	90989731	G	A
	rs6734238	rs74703022	0.03901	0.9921	0.05103	20	44456522	T	C		rs11591147	rs78736316	0.605	0.01238	0.063	1	55536526	A	G		rs1412444	rs928415	0.6877	0.9642	0.61	10	91006314	A	G
	rs6734238	rs74769698	0.7996	0.1769	0.7259	20	44354053	T	C		rs11591147	rs78798587	0.6822	0.8989	0.33	1	55536781	T	C		rs1412444	rs9325603	0.8759	0.09411	0.4	10	90754155	C	G
	rs6734238	rs747759	0.3676	0.1096	6.781e-05	20	44767755	C	T		rs11591147	rs78801791	0.02901	0.01087	0.09	1	55427661	A	T		rs1412444	rs9325604	0.6528	0.972	0.49	10	90775756	G	A
	rs6734238	rs74821015	0.003384	0.0001321	0.02586	20	44783123	A	T		rs11591147	rs78802893	0.3489	0.1469	0.39	1	55659164	T	C		rs1412444	rs9325605	0.6425	0.3209	0.23	10	90827161	A	G
	rs6734238	rs74880664	0.2835	3.445e-21	4.146e-17	20	44594595	A	G		rs11591147	rs78806452	0.02071	0.004232	0.024	1	55406687	C	G		rs1412444	rs9325606	0.6871	0.09453	0.2	10	90897208	A	G
	rs6734238	rs74934070	0.2367	0.3555	0.4897	20	44675406	C	T		rs11591147	rs78842553	0.2783	0.0267	0.43	1	55326075	G	A		rs1412444	rs9325607	0.3116	0.008895	0.77	10	90938161	T	C
	rs6734238	rs75053191	0.0004741	0.003658	0.3208	20	44660434	A	G		rs11591147	rs78904893	0.3846	0.4751	0.63	1	55465047	A	G		rs1412444	rs9420506	0.8206	0.2431	0.27	10	90880457	C	G
	rs6734238	rs75094013	0.7104	0.01655	0.0004915	20	44623995	A	G		rs11591147	rs78987774	0.3484	0.03283	0.38	1	55639869	T	C		rs1412444	rs9421696	0.8592	0.2803	0.27	10	90846661	T	A
	rs6734238	rs75178957	0.01617	0.0002043	2.766e-07	20	44493110	G	A		rs11591147	rs79016416	0.6966	0.4812	0.61	1	55466852	C	G		rs1412444	rs9421702	0.7299	0.7043	0.62	10	90892988	G	C
	rs6734238	rs75193673	0.000263	7.291e-05	0.2354	20	44708303	T	C		rs11591147	rs79030606	0.3346	0.9216	0.96	1	55722635	A	G		rs1412444	rs9421704	0.8661	0.264	0.23	10	90895520	T	G
	rs6734238	rs752118	0.02062	0.00326	0.1265	20	44746738	T	C		rs11591147	rs79064185	0.2226	0.582	0.69	1	55319428	T	C		rs1412444	rs9421705	0.8465	0.2795	0.24	10	90895567	A	G
	rs6734238	rs75309031	0.2093	0.232	0.2876	20	44305107	G	C		rs11591147	rs79071191	0.387	0.6193	0.99	1	55351741	C	G		rs1412444	rs951647	1.972e-06	1.157e-11	0.0025	10	90992204	C	G
	rs6734238	rs754317	0.2008	0.0301	0.08183	20	44791972	T	C		rs11591147	rs79090253	0.5525	0.7394	0.59	1	55612551	T	G		rs1412444	rs954439	0.05567	0.5653	0.22	10	91066460	T	A
	rs6734238	rs75461409	0.02125	0.004399	0.056	20	44492346	C	A		rs11591147	rs79099200	0.09715	0.3094	0.087	1	55384841	T	C		rs1412444	rs9633743	0.8027	0.2806	0.78	10	90818777	T	C
	rs6734238	rs75494647	0.01315	0.002042	0.002666	20	44636981	T	C		rs11591147	rs79112460	0.01331	0.00605	0.021	1	55410663	A	G		rs1412444	rs9651424	0.6856	0.1592	0.88	10	90932935	G	A
	rs6734238	rs75498225	0.02519	0.05673	0.2749	20	44485670	A	G		rs11591147	rs79132708	0.8851	0.6977	0.94	1	55750642	A	G		rs1412444	rs9651494	0.9747	0.1918	0.34	10	90895848	C	T
	rs6734238	rs75655139	0.2277	0.09239	0.1559	20	44695330	C	A		rs11591147	rs79186921	0.2882	0.1361	0.59	1	55618849	A	G		rs1412444	rs9651495	0.7	0.1627	0.88	10	90932381	A	G
	rs6734238	rs75659778	0.7539	0.7632	0.5961	20	44635508	A	G		rs11591147	rs79204901	0.5572	0.2684	0.43	1	55487489	T	C		rs1412444	rs9651497	0.03814	0.01685	0.7	10	90953752	A	C
	rs6734238	rs75671002	0.001035	0.8537	0.0002527	20	44373543	G	A		rs11591147	rs79216400	0.9047	0.6246	0.47	1	55391082	G	C		rs1412444	rs9658685	0.8501	0.089	0.39	10	90755400	T	C
	rs6734238	rs75714395	0.1188	0.006938	0.07307	20	44476195	T	C		rs11591147	rs79224150	0.2467	0.1801	0.56	1	55499519	C	A		rs1412444	rs9658691	0.7113	0.8366	0.28	10	90756163	C	T
	rs6734238	rs75763563	0.07929	0.3617	0.5037	20	44675933	T	C		rs11591147	rs79288215	0.899	0.6024	0.59	1	55394817	C	G		rs1412444	rs9658696	0.6039	0.4989	0.75	10	90756576	A	G
	rs6734238	rs75803842	0.8747	0.2489	0.5415	20	44328148	G	A		rs11591147	rs79293308	0.3847	0.8002	0.67	1	55285025	A	G		rs1412444	rs9658699	0.534	0.97	0.29	10	90756694	A	G
	rs6734238	rs75828799	0.6064	0.1738	0.137	20	44719454	T	C		rs11591147	rs79300278	0.01696	0.003723	0.022	1	55412939	C	T		rs1412444	rs9658702	0.2876	0.1857	0.41	10	90757245	A	G
	rs6734238	rs75901127	0.7977	0.7658	0.9065	20	44336206	G	A		rs11591147	rs79365581	0.9452	0.9094	0.46	1	55455675	C	T		rs1412444	rs9658706	0.1276	0.6993	0.83	10	90757620	G	A
	rs6734238	rs75912772	0.001242	0.6756	0.8134	20	44624271	T	C		rs11591147	rs79372057	0.02933	0.01004	0.08	1	55437124	A	G		rs1412444	rs9658713	0.4544	0.861	0.35	10	90759156	G	C
	rs6734238	rs75950643	0.7671	0.008959	0.0002612	20	44730872	G	C		rs11591147	rs79396670	0.4774	0.03548	0.39	1	55588142	A	G		rs1412444	rs9658727	0.6376	0.563	0.49	10	90761865	C	T
	rs6734238	rs76000322	0.0002621	0.3488	0.001293	20	44390168	C	T		rs11591147	rs79403177	0.6863	0.06975	0.61	1	55281909	G	C		rs1412444	rs9658735	0.1615	0.3086	0.99	10	90763599	A	G
	rs6734238	rs760558	0.0007781	8.994e-16	2.845e-18	20	44485062	T	C		rs11591147	rs79440992	0.1306	0.3193	0.23	1	55502148	C	A		rs1412444	rs9658741	0.2392	0.4239	0.76	10	90764739	G	A
	rs6734238	rs76074164	0.04783	0.03986	0.48	20	44373547	A	G		rs11591147	rs79460737	0.3462	0.2898	0.8	1	55328151	T	C		rs1412444	rs9658742	0.5499	0.4501	0.89	10	90764891	G	C
	rs6734238	rs76074757	0.3673	0.01078	0.1749	20	44446569	G	A		rs11591147	rs79494709	0.1377	0.02868	0.4	1	55608984	C	G		rs1412444	rs9658748	0.6675	0.00634	0.097	10	90765647	G	T
	rs6734238	rs76083992	0.2132	1.667e-48	4.577e-30	20	44544798	T	C		rs11591147	rs79497232	0.1882	0.234	0.29	1	55543691	G	A		rs1412444	rs9658750	0.558	0.5351	0.51	10	90766596	G	A
	rs6734238	rs76103854	0.05009	0.0007448	7.37e-05	20	44349504	G	A		rs11591147	rs79519388	0.8704	0.9351	0.46	1	55488035	C	T		rs1412444	rs9658757	0.5579	0.941	0.5	10	90769455	C	T
	rs6734238	rs76156701	0.001703	0.225	0.1562	20	44448241	G	A		rs11591147	rs79571990	0.81	0.5117	0.48	1	55403502	G	T		rs1412444	rs9658765	0.7992	0.4259	0.3	10	90771505	G	A
	rs6734238	rs761809	0.000159	0.159	2.682e-06	20	44355220	G	A		rs11591147	rs79584421	0.611	0.0777	0.39	1	55681886	T	A		rs1412444	rs9658766	0.5481	0.9122	0.51	10	90771612	A	G
	rs6734238	rs761810	0.0002062	0.1612	2.065e-06	20	44355180	G	A		rs11591147	rs79585986	0.05559	0.8541	0.41	1	55305947	A	G		rs1412444	rs9658767	0.6774	0.1161	0.6	10	90772272	T	G
	rs6734238	rs76314432	0.9094	0.0002109	0.005008	20	44733607	C	G		rs11591147	rs79587983	0.42	0.02021	0.38	1	55605070	C	T		rs1412444	rs9658769	0.6644	0.1133	0.61	10	90773363	A	C
	rs6734238	rs76322446	0.4817	0.2934	0.1426	20	44635416	T	C		rs11591147	rs79616734	0.284	0.1825	0.57	1	55597721	G	A		rs1412444	rs9658770	0.8786	0.4275	0.31	10	90773421	C	G
	rs6734238	rs76330773	0.0004303	0.07306	0.001504	20	44414974	G	A		rs11591147	rs79665094	0.1595	0.7796	0.35	1	55397251	A	G		rs1412444	rs9658771	0.006393	0.7658	0.84	10	90773525	A	G
	rs6734238	rs76363670	0.009221	0.6747	0.5891	20	44473277	G	C		rs11591147	rs79685888	0.4265	0.281	0.092	1	55734545	G	A		rs1412444	rs9658776	0.8896	0.4133	0.3	10	90774972	C	T
	rs6734238	rs76428463	0.3808	0.3026	0.1823	20	44649233	T	C		rs11591147	rs79702288	0.001468	0.0003634	0.42	1	55713410	C	A		rs1412444	rs9658785	0.8983	0.4077	0.3	10	90776334	C	T
	rs6734238	rs76502845	0.2872	0.006223	0.2093	20	44466397	C	T		rs11591147	rs79738084	0.8221	0.7809	0.59	1	55450636	T	C		rs1412444	rs9658786	0.4484	0.9618	0.49	10	90776349	T	C
	rs6734238	rs76519666	0.004342	0.0009738	0.03048	20	44341521	G	A		rs11591147	rs79801423	0.3275	0.2515	0.58	1	55343115	G	T		rs1412444	rs9658788	0.5463	0.9445	0.49	10	90776486	C	T
	rs6734238	rs76584050	0.982	0.1098	0.5626	20	44397298	C	T		rs11591147	rs79844613	0.0362	0.0223	0.38	1	55522415	A	G		rs1412444	rs9658790	0.9146	0.2421	0.26	10	90777174	T	C
	rs6734238	rs76659719	0.005903	2.143e-13	6.627e-15	20	44733961	C	G		rs11591147	rs79857573	0.1454	0.3019	0.31	1	55352613	A	G		rs1412444	rs9658791	0.5014	0.9339	0.48	10	90777338	A	G
	rs6734238	rs7679	1.135e-11	4.84e-249	5.85e-183	20	44576502	C	T		rs11591147	rs79909665	0.1539	0.7469	0.74	1	55372365	A	G		rs1412444	rs9658792	0.8347	0.02864	0.57	10	90777357	A	T
	rs6734238	rs76840774	0.0461	0.05571	0.1214	20	44727693	A	G		rs11591147	rs79983903	0.3179	0.1219	0.48	1	55618546	C	A		rs1412444	rs9663252	0.02659	0.8162	0.7	10	90824999	G	T
	rs6734238	rs76860326	0.6114	0.02033	0.0004193	20	44612730	A	G		rs11591147	rs79988903	0.2934	0.7132	0.53	1	55327977	T	C		rs1412444	rs9664487	0.1302	0.2408	0.68	10	91038452	C	T
	rs6734238	rs76907877	0.2932	3.494e-21	4.093e-17	20	44596327	T	C		rs11591147	rs79991704	0.9186	0.6144	0.51	1	55396209	G	A		rs1412444	rs9733018	0.006491	0.4948	0.022	10	91081115	C	A
	rs6734238	rs76917663	0.206	0.0715	0.04027	20	44793686	T	C		rs11591147	rs80003913	0.3463	0.03197	0.38	1	55630637	G	A		rs1412444	rs975686	0.04344	0.4116	0.32	10	91074259	C	T
	rs6734238	rs76926652	0.09844	1.627e-09	1.765e-10	20	44730817	T	C		rs11591147	rs80044993	0.1412	0.5004	0.16	1	55383348	G	A		rs1412444	rs9787489	0.8479	0.7785	0.31	10	90900604	T	C
	rs6734238	rs76934160	0.01034	0.3907	0.1882	20	44781290	T	C		rs11591147	rs80048091	0.5359	0.01428	0.061	1	55657166	G	T		rs1412444	rs982764	0.9965	0.5891	0.76	10	90769998	C	T
	rs6734238	rs77048809	0.006429	3.093e-13	7.383e-15	20	44734636	A	G		rs11591147	rs80067423	0.8836	0.005257	0.076	1	55640636	G	T		rs1412444	rs992759	0.2661	0.9877	0.71	10	91233504	G	A
	rs6734238	rs77106781	0.5442	0.01178	0.0003303	20	44621276	C	T		rs11591147	rs80085738	0.5068	0.3715	0.49	1	55495299	A	G
	rs6734238	rs77200864	0.1885	0.3671	0.5038	20	44675584	T	C		rs11591147	rs80104522	0.6473	0.01456	0.071	1	55553721	T	A
	rs6734238	rs77202366	0.0002226	0.07143	0.01251	20	44716532	T	C		rs11591147	rs80156825	0.9095	0.6668	0.83	1	55570094	C	T
	rs6734238	rs77224471	0.373	0.3089	0.2216	20	44544740	G	C		rs11591147	rs80160150	0.4076	0.02252	0.36	1	55648180	T	A
	rs6734238	rs77361881	0.1419	0.5583	0.3491	20	44526619	T	G		rs11591147	rs80161374	0.6278	0.5417	0.43	1	55606897	C	T
	rs6734238	rs77464382	0.04173	4.927e-19	5.627e-17	20	44503605	C	T		rs11591147	rs80178342	0.1629	0.1736	0.24	1	55644971	C	T
	rs6734238	rs77515788	0.1004	0.03782	0.5044	20	44373890	T	C		rs11591147	rs80186584	0.02909	0.01286	0.09	1	55429135	T	C
	rs6734238	rs77533332	0.9645	0.5512	0.1618	20	44361538	C	G		rs11591147	rs80205384	0.7507	0.6479	0.35	1	55714766	C	T
	rs6734238	rs77547060	0.01357	1.309e-68	3.388e-56	20	44661945	C	A		rs11591147	rs80215203	0.4203	0.4833	0.65	1	55267985	T	A
	rs6734238	rs77592995	0.106	0.09898	0.0164	20	44794917	T	C		rs11591147	rs80224698	0.7846	0.7943	0.75	1	55488062	C	G
	rs6734238	rs77616177	0.2275	0.1114	0.04531	20	44467372	A	G		rs11591147	rs80340163	0.7204	0.1222	0.41	1	55706568	T	C
	rs6734238	rs77617917	0.01087	2.98e-116	2.618e-57	20	44563217	A	G		rs11591147	rs814082	0.09482	0.2285	0.23	1	55668622	T	C
	rs6734238	rs77623489	7.056e-07	1.003e-05	4.095e-07	20	44665875	C	T		rs11591147	rs880755	0.5217	0.5795	0.3	1	55262166	T	C
	rs6734238	rs77624284	0.008045	0.4724	0.1388	20	44677090	T	C		rs11591147	rs880756	0.2499	0.2556	0.24	1	55262327	G	A
	rs6734238	rs77632919	0.03989	0.03977	0.4796	20	44373545	A	G		rs11591147	rs886738	0.3838	0.06285	0.56	1	55261752	T	C
	rs6734238	rs77638431	0.004791	2.21e-13	5.774e-15	20	44737942	A	G		rs11591147	rs890576	0.3671	0.05341	0.087	1	55452897	G	C
	rs6734238	rs77641604	0.5254	0.0008781	0.0001497	20	44310596	G	T		rs11591147	rs890577	0.905	0.3804	0.43	1	55455617	C	T
	rs6734238	rs77644033	0.0002522	0.005187	0.2285	20	44726608	C	T		rs11591147	rs8990	0.1975	0.818	0.88	1	55316418	A	G
	rs6734238	rs77659338	0.1124	9.741e-06	4.02e-05	20	44664493	T	G		rs11591147	rs9326034	0.2051	0.09493	0.52	1	55530664	A	G
	rs6734238	rs77725187	0.2304	0.01836	0.677	20	44622689	C	A		rs11591147	rs943644	0.107	0.1103	0.6	1	55483598	C	T
	rs6734238	rs77727017	1.606e-05	5.813e-24	2.319e-32	20	44380052	T	G		rs11591147	rs943645	0.04702	0.1903	0.18	1	55475888	A	G
	rs6734238	rs77767539	0.4514	2.917e-05	0.0001477	20	44801556	A	G		rs11591147	rs9436501	0.7314	0.02056	0.12	1	55459758	C	A
	rs6734238	rs77783095	0.3737	0.3353	0.1684	20	44658420	T	C		rs11591147	rs9436502	0.7207	0.02011	0.12	1	55459775	C	T
	rs6734238	rs77797882	0.001088	2.893e-09	0.001287	20	44657196	G	A		rs11591147	rs9436503	0.7239	0.0203	0.13	1	55459792	C	A
	rs6734238	rs77808839	0.006257	8.371e-05	0.01881	20	44504481	T	A		rs11591147	rs9436961	0.3392	1.761e-11	0.0068	1	55488831	T	A
	rs6734238	rs77852630	0.2215	0.7039	0.08393	20	44529912	A	G		rs11591147	rs944917	0.8141	0.6932	0.31	1	55282310	A	G
	rs6734238	rs77880116	0.1071	0.3267	0.4762	20	44675381	A	G		rs11591147	rs960502	0.4288	0.9702	0.12	1	55612278	C	T
	rs6734238	rs77880402	0.5941	0.003877	0.36	20	44624613	C	T		rs11591147	rs9645418	0.9859	0.1318	0.038	1	55722889	T	G
	rs6734238	rs77907903	0.8634	0.02272	0.002468	20	44438536	G	A		rs11591147	rs9661096	0.3207	0.09739	0.83	1	55305085	C	G
	rs6734238	rs77939058	0.314	0.006423	0.1434	20	44450768	G	C		rs11591147	rs9661809	0.9015	0.002114	0.38	1	55471299	T	G
	rs6734238	rs77974906	0.294	0.6742	0.4734	20	44369739	T	C		rs11591147	rs9662946	0.4679	0.5396	0.65	1	55471468	C	T
	rs6734238	rs78008129	0.2738	0.4557	0.3531	20	44667590	T	C		rs11591147	rs9730100	0.5001	0.08791	0.61	1	55750600	C	A
	rs6734238	rs78035249	0.8094	4.02e-38	5.642e-17	20	44385018	T	A		rs11591147	rs9782980	0.9276	0.04789	0.17	1	55273580	G	T
	rs6734238	rs78044163	0.0003065	4.407e-08	4.896e-16	20	44503454	G	A		rs11591147	rs978479	0.8961	0.9329	0.52	1	55407822	C	T
	rs6734238	rs78121022	0.004942	2.252e-13	5.58e-15	20	44738625	T	A		rs11591147	rs9787138	0.963	0.8826	0.32	1	55416444	T	A
	rs6734238	rs78121938	0.9747	0.4832	0.02818	20	44799203	C	T		rs11591147	rs9787299	0.5164	0.8701	0.94	1	55743352	T	C
	rs6734238	rs78232875	0.5016	0.3242	0.2825	20	44612362	A	G		rs11591147	rs9803698	0.533	0.7973	0.55	1	55357920	T	A
	rs6734238	rs78256458	0.8278	0.1499	0.6762	20	44376988	T	C		rs11591147	rs9803829	0.2917	0.1444	0.6	1	55579074	G	A
	rs6734238	rs78295912	0.2665	1.57e-13	7.068e-12	20	44622498	T	C		rs11591147	rs9804032	0.2091	0.08236	0.56	1	55531635	T	C
	rs6734238	rs78429519	0.1361	0.3669	0.5404	20	44676964	G	A		rs11591147	rs9887913	0.9665	0.05576	0.77	1	55462380	C	T
	rs6734238	rs78448419	0.1079	0.008707	0.07756	20	44481167	T	C		rs11591147	rs990819	0.579	0.2842	0.92	1	55300932	T	G
	rs6734238	rs78536079	0.1077	0.07788	0.4053	20	44394095	A	G		rs11591147	rs998154	0.6775	0.005647	0.065	1	55596384	C	T
	rs6734238	rs78545487	0.07892	0.4414	0.4001	20	44672137	C	T
	rs6734238	rs78572112	0.03799	0.03237	0.1856	20	44419974	T	C
	rs6734238	rs78578312	5.764e-05	0.009474	0.1333	20	44787762	C	T
	rs6734238	rs78589356	0.4368	0.7271	0.7314	20	44764142	T	C
	rs6734238	rs78648967	4.604e-05	0.1045	0.003641	20	44777586	T	G
	rs6734238	rs78755969	0.1458	0.1239	0.5654	20	44660471	T	C
	rs6734238	rs78802171	0.8106	0.1937	0.2637	20	44373615	G	A
	rs6734238	rs78823072	0.5761	0.3798	0.3328	20	44651374	G	C
	rs6734238	rs78826551	0.01569	1.81e-19	1.264e-20	20	44504129	T	G
	rs6734238	rs78855483	0.0009846	0.6045	0.4223	20	44448999	T	A
	rs6734238	rs78894193	0.3822	0.3037	0.1835	20	44649091	T	C
	rs6734238	rs78984870	0.1206	0.1224	0.272	20	44361759	A	G
	rs6734238	rs79022488	0.05775	0.195	0.01985	20	44343436	A	G
	rs6734238	rs79058500	0.1664	0.01655	0.0007301	20	44312608	A	G
	rs6734238	rs79069889	4.341e-06	1.889e-32	2.147e-39	20	44394498	G	A
	rs6734238	rs79117944	0.8289	0.05361	0.5996	20	44349857	G	A
	rs6734238	rs79124769	0.5657	0.1817	0.3814	20	44427709	T	G
	rs6734238	rs79188635	0.2967	0.9806	0.9269	20	44414361	C	T
	rs6734238	rs79299850	0.6445	0.1967	0.5332	20	44418810	G	T
	rs6734238	rs79329166	0.001609	0.6748	0.7053	20	44618812	G	A
	rs6734238	rs79365421	7.616e-05	6.435e-08	2.823e-06	20	44602631	A	G
	rs6734238	rs79439130	0.6662	2.453e-11	2.432e-08	20	44654444	A	G
	rs6734238	rs79457372	0.7681	0.7193	0.9153	20	44340848	A	G
	rs6734238	rs79475204	0.0007211	1.244e-11	3.916e-18	20	44302649	C	T
	rs6734238	rs79486481	0.3404	0.007373	0.2409	20	44464400	G	A
	rs6734238	rs79522550	0.02079	0.01739	0.487	20	44680424	T	G
	rs6734238	rs79572583	0.5662	0.111	0.1987	20	44706516	A	G
	rs6734238	rs79600465	0.6587	0.4137	0.4645	20	44690468	T	C
	rs6734238	rs79617364	0.02063	0.003187	0.06015	20	44500646	C	T
	rs6734238	rs79626604	0.06764	0.03389	0.5466	20	44395970	T	C
	rs6734238	rs79629788	0.6316	0.0007111	0.0007782	20	44562148	T	C
	rs6734238	rs79645412	0.3164	7.1e-21	3.09e-17	20	44588816	C	G
	rs6734238	rs79764981	0.1011	0.02907	0.009417	20	44387079	C	G
	rs6734238	rs79825054	0.02334	0.01268	0.01783	20	44644065	C	T
	rs6734238	rs79831250	0.01627	0.0002152	2.871e-07	20	44493272	T	C
	rs6734238	rs79833227	1.56e-05	1.39e-72	7.203e-61	20	44446643	A	C
	rs6734238	rs79860646	0.1849	0.1743	0.1189	20	44451360	A	G
	rs6734238	rs80057686	0.374	0.01467	0.1966	20	44438751	T	C
	rs6734238	rs80062924	0.0003193	0.3509	0.001131	20	44390169	A	G
	rs6734238	rs800683	0.01812	0.9348	0.6926	20	44399205	T	C
	rs6734238	rs800684	4.264e-19	5.881e-11	6.142e-06	20	44401404	C	G
	rs6734238	rs80128075	0.8077	0.1623	0.03315	20	44666391	T	C
	rs6734238	rs80167000	0.6278	0.01903	0.002129	20	44653832	C	G
	rs6734238	rs80189841	0.01895	0.1835	0.3351	20	44421305	C	G
	rs6734238	rs80206193	0.779	0.1666	0.7341	20	44354312	T	C
	rs6734238	rs80240931	0.02074	0.004104	0.05249	20	44492033	T	G
	rs6734238	rs80281112	0.09526	0.01314	0.2044	20	44477173	A	G
	rs6734238	rs80293691	0.6628	0.7177	0.4374	20	44714121	C	T
	rs6734238	rs8113877	3.334e-09	8.516e-27	2.399e-32	20	44635045	G	T
	rs6734238	rs8114050	6.376e-09	2.616e-28	6.445e-32	20	44625817	A	G
	rs6734238	rs8114501	3.148e-05	0.00201	0.02903	20	44781060	T	C
	rs6734238	rs8114598	0.0002989	3.568e-07	3.214e-06	20	44562900	A	G
	rs6734238	rs8116061	0.006417	7.577e-16	5.225e-18	20	44458571	T	A
	rs6734238	rs8116218	0.0002101	3.598e-19	9.544e-20	20	44496330	A	C
	rs6734238	rs811657	0.01064	7.564e-17	3.651e-20	20	44450199	T	C
	rs6734238	rs8118462	0.005443	0.4398	0.45	20	44436167	G	C
	rs6734238	rs8118573	0.4545	0.671	0.4576	20	44565049	T	C
	rs6734238	rs8119032	0.07915	2.303e-33	1.32e-28	20	44533106	T	A
	rs6734238	rs8120493	0.5163	6.741e-06	9.956e-07	20	44621155	G	T
	rs6734238	rs8123346	0.7885	0.2033	0.7005	20	44309987	A	T
	rs6734238	rs8123862	0.5859	0.01824	0.0004775	20	44620873	G	C
	rs6734238	rs8123864	3.821e-07	8.473e-79	9.358e-70	20	44598670	C	T
	rs6734238	rs8124182	5.188e-46	3.741e-25	8.163e-11	20	44608901	A	G
	rs6734238	rs8125495	0.08197	5.471e-06	0.0005798	20	44724454	G	T
	rs6734238	rs8125680	5.185e-05	0.05855	0.001587	20	44767420	T	C
	rs6734238	rs8125780	2.823e-09	3.696e-11	7.379e-21	20	44656949	T	C
	rs6734238	rs8182865	0.01992	2.479e-08	5.047e-07	20	44388007	C	T
	rs6734238	rs8184490	0.3853	3.427e-10	1.658e-10	20	44645433	G	C
	rs6734238	rs881715	0.557	0.9589	0.909	20	44793740	G	A
	rs6734238	rs8860	0.0007261	6.556e-14	1.689e-16	20	44451901	T	C
	rs6734238	rs9074	1.451e-19	0.03336	0.01158	20	44688665	A	G
	rs6734238	rs910396	0.001924	0.03252	5.832e-08	20	44443766	A	G
	rs6734238	rs9509	0.5222	0.2644	0.2652	20	44645153	C	T
	rs6734238	rs980984	0.1397	4.475e-11	2.953e-17	20	44333052	G	A

## Sheet: Figure 3C
Figure 3C	KEGG pathway enrichment of the shared genes between AAA and CMTs.
	Description	Category	Disease	log10pvalue	class
	ECM-receptor interaction	Extracellular matrix dysregulation	AAA-TIA	2.32627	low
	ECM-receptor interaction	Extracellular matrix dysregulation	AAA-stroke_AS	1.95292	low
	TGF-beta signaling pathway	Inflammation	AAA-MI	4.37503	mid
	TGF-beta signaling pathway	Inflammation	AAA-AF	3.73277	mid
	TGF-beta signaling pathway	Inflammation	AAA-stroke_AIS	2.95113	low
	TGF-beta signaling pathway	Inflammation	AAA-WHR	2.48276	low
	TGF-beta signaling pathway	Inflammation	AAA-IA	3.10434	mid
	TGF-beta signaling pathway	Inflammation	AAA-stroke_AS	3.65376	mid
	TGF-beta signaling pathway	Inflammation	AAA-T2D	5.25831	mid
	TGF-beta signaling pathway	Inflammation	AAA-HF	4.39713	mid
	TGF-beta signaling pathway	Inflammation	AAA-TIA	4.72622	mid
	TGF-beta signaling pathway	Inflammation	AAA-PAD	2.33151	low
	TGF-beta signaling pathway	Inflammation	AAA-VTE	3.55558	mid
	TGF-beta signaling pathway	Inflammation	AAA-HyperT	3.31606	mid
	Acute myeloid leukemia	Inflammation	AAA-WHR	2.1762	low
	Acute myeloid leukemia	Inflammation	AAA-HDLC	4.36426	mid
	Allograft rejection	Inflammation	AAA-TG	6.35745	mid
	Allograft rejection	Inflammation	AAA-LDLC	6.58882	mid
	Allograft rejection	Inflammation	AAA-nonHDLC	5.41277	mid
	Allograft rejection	Inflammation	AAA-TC	8.96124	mid
	Allograft rejection	Inflammation	AAA-DBP	7.96954	mid
	Allograft rejection	Inflammation	AAA-WHRadjbmi	6.77108	mid
	Antigen processing and presentation	Inflammation	AAA-TC	7.52519	mid
	Antigen processing and presentation	Inflammation	AAA-TG	7.41254	mid
	Antigen processing and presentation	Inflammation	AAA-LDLC	5.28036	mid
	Antigen processing and presentation	Inflammation	AAA-nonHDLC	4.68021	mid
	Antigen processing and presentation	Inflammation	AAA-DBP	7.80174	mid
	Antigen processing and presentation	Inflammation	AAA-WHRadjbmi	7.46516	mid
	Asthma	Inflammation	AAA-DBP	6.72479	mid
	Asthma	Inflammation	AAA-TG	6.97342	mid
	Asthma	Inflammation	AAA-WHRadjbmi	5.82825	mid
	B cell receptor signaling pathway	Inflammation	AAA-HDLC	4.58979	mid
	Bacterial invasion of epithelial cells	Inflammation	AAA-AF	3.23981	mid
	Chronic myeloid leukemia	Inflammation	AAA-IA	2.77301	low
	Chronic myeloid leukemia	Inflammation	AAA-AF	2.53029	low
	Chronic myeloid leukemia	Inflammation	AAA-HyperT	3.97593	mid
	Chronic myeloid leukemia	Inflammation	AAA-CAD	3.19632	mid
	Chronic myeloid leukemia	Inflammation	AAA-HDLC	4.70983	mid
	Chronic myeloid leukemia	Inflammation	AAA-VTE	3.13349	mid
	Chronic myeloid leukemia	Inflammation	AAA-stroke_AIS	2.26528	low
	Cytokine-cytokine receptor interaction	Inflammation	AAA-MI	2.79137	low
	Cytokine-cytokine receptor interaction	Inflammation	AAA-VTE	3.09944	mid
	Cytokine-cytokine receptor interaction	Inflammation	AAA-TIA	2.66031	low
	Cytokine-cytokine receptor interaction	Inflammation	AAA-T2D	2.70682	low
	Epstein-Barr virus infection	Inflammation	AAA-WHRadjbmi	4.19096	mid
	Epstein-Barr virus infection	Inflammation	AAA-CAD	2.25583	low
	Epstein-Barr virus infection	Inflammation	AAA-TG	5.81811	mid
	Human cytomegalovirus infection	Inflammation	AAA-BMI	2.87006	low
	Human T-cell leukemia virus 1 infection	Inflammation	AAA-DBP	10.7353	high
	Human T-cell leukemia virus 1 infection	Inflammation	AAA-HF	1.78536	low
	Human T-cell leukemia virus 1 infection	Inflammation	AAA-BMI	2.65631	low
	Human T-cell leukemia virus 1 infection	Inflammation	AAA-TG	5.80284	mid
	Inflammatory bowel disease	Inflammation	AAA-DBP	5.39785	mid
	Inflammatory bowel disease	Inflammation	AAA-VTE	2.75871	low
	Inflammatory bowel disease	Inflammation	AAA-stroke_AIS	2.55847	low
	Inflammatory bowel disease	Inflammation	AAA-PAD	2.61847	low
	Inflammatory bowel disease	Inflammation	AAA-WHRadjbmi	5.54941	mid
	Inflammatory bowel disease	Inflammation	AAA-IA	2.44903	low
	Inflammatory bowel disease	Inflammation	AAA-TIA	2.25211	low
	Inflammatory bowel disease	Inflammation	AAA-MI	2.3953	low
	Inflammatory bowel disease	Inflammation	AAA-TG	5.23328	mid
	Leukocyte transendothelial migration	Inflammation	AAA-CAD	2.08968	low
	Rheumatoid arthritis	Inflammation	AAA-TG	5.72863	mid
	Rheumatoid arthritis	Inflammation	AAA-T2D	2.79279	low
	Rheumatoid arthritis	Inflammation	AAA-WHRadjbmi	6.23197	mid
	Rheumatoid arthritis	Inflammation	AAA-WHR	2.12261	low
	Th17 cell differentiation	Inflammation	AAA-WHRadjbmi	4.08544	mid
	Type I diabetes mellitus	Inflammation	AAA-WHRadjbmi	6.1169	mid
	Type I diabetes mellitus	Inflammation	AAA-TC	7.75987	mid
	Type I diabetes mellitus	Inflammation	AAA-nonHDLC	4.69649	mid
	Type I diabetes mellitus	Inflammation	AAA-TG	6.24663	mid
	Type I diabetes mellitus	Inflammation	AAA-LDLC	5.72333	mid
	Type I diabetes mellitus	Inflammation	AAA-DBP	6.19539	mid
	Cholesterol metabolism	Lipid Metabolism	AAA-HF	20	high
	Cholesterol metabolism	Lipid Metabolism	AAA-DBP	6.49285	mid
	Cholesterol metabolism	Lipid Metabolism	AAA-MI	16.5233	high
	Cholesterol metabolism	Lipid Metabolism	AAA-WHRadjbmi	9.78039	mid
	Cholesterol metabolism	Lipid Metabolism	AAA-TIA	15.793	high
	Cholesterol metabolism	Lipid Metabolism	AAA-HyperT	11.9221	high
	Cholesterol metabolism	Lipid Metabolism	AAA-T2D	8.83803	mid
	Cholesterol metabolism	Lipid Metabolism	AAA-stroke_AS	16.8582	high
	Cholesterol metabolism	Lipid Metabolism	AAA-BMI	4.16551	mid
	Cholesterol metabolism	Lipid Metabolism	AAA-AF	13.933	high
	Cholesterol metabolism	Lipid Metabolism	AAA-TC	17.0756	high
	Cholesterol metabolism	Lipid Metabolism	AAA-LDLC	14.7803	high
	Cholesterol metabolism	Lipid Metabolism	AAA-TG	14.346	high
	Cholesterol metabolism	Lipid Metabolism	AAA-CAD	14.6414	high
	Cholesterol metabolism	Lipid Metabolism	AAA-IA	15.327	high
	Cholesterol metabolism	Lipid Metabolism	AAA-PAD	18.7768	high
	Cholesterol metabolism	Lipid Metabolism	AAA-WHR	11.685	high
	Cholesterol metabolism	Lipid Metabolism	AAA-HDLC	12.194	high
	Cholesterol metabolism	Lipid Metabolism	AAA-nonHDLC	17.8978	high
	Cholesterol metabolism	Lipid Metabolism	AAA-VTE	13.5784	high
	Cholesterol metabolism	Lipid Metabolism	AAA-stroke_AIS	16.9693	high
	Choline metabolism in cancer	Lipid Metabolism	AAA-HF	2.97386	low
	Choline metabolism in cancer	Lipid Metabolism	AAA-IA	2.75696	low
	Choline metabolism in cancer	Lipid Metabolism	AAA-MI	2.68808	low
	Choline metabolism in cancer	Lipid Metabolism	AAA-stroke_AS	3.16193	mid
	Choline metabolism in cancer	Lipid Metabolism	AAA-PAD	2.54043	low
	Choline metabolism in cancer	Lipid Metabolism	AAA-VTE	3.15591	mid
	Choline metabolism in cancer	Lipid Metabolism	AAA-stroke_AIS	3.20215	mid
	Fat digestion and absorption	Lipid Metabolism	AAA-HF	1.84518	low
	Fat digestion and absorption	Lipid Metabolism	AAA-stroke_AS	2.40487	low
	Fat digestion and absorption	Lipid Metabolism	AAA-PAD	2.47852	low
	Fat digestion and absorption	Lipid Metabolism	AAA-CAD	3.44162	mid
	Fat digestion and absorption	Lipid Metabolism	AAA-stroke_AIS	2.42898	low
	Insulin resistance	Lipid Metabolism	AAA-TG	4.92139	mid
	Lipid and atherosclerosis	Lipid Metabolism	AAA-VTE	2.94246	low
	Lipid and atherosclerosis	Lipid Metabolism	AAA-WHR	2.4983	low
	Lipid and atherosclerosis	Lipid Metabolism	AAA-HyperT	3.46011	mid
	Lipid and atherosclerosis	Lipid Metabolism	AAA-IA	2.42417	low
	Lipid and atherosclerosis	Lipid Metabolism	AAA-TIA	2.33712	low
	Lipid and atherosclerosis	Lipid Metabolism	AAA-HDLC	3.66704	mid
	Lipid and atherosclerosis	Lipid Metabolism	AAA-stroke_AIS	2.31991	low
	Lipid and atherosclerosis	Lipid Metabolism	AAA-HF	1.85507	low
	Lipid and atherosclerosis	Lipid Metabolism	AAA-PAD	2.41091	low
	Phospholipase D signaling pathway	Lipid Metabolism	AAA-WHR	2.44918	low
	Phospholipase D signaling pathway	Lipid Metabolism	AAA-MI	3.16042	mid
	PPAR signaling pathway	Lipid Metabolism	AAA-HF	3.59672	mid
	PPAR signaling pathway	Lipid Metabolism	AAA-T2D	2.89988	low
	PPAR signaling pathway	Lipid Metabolism	AAA-stroke_AS	3.88014	mid
	PPAR signaling pathway	Lipid Metabolism	AAA-AF	2.55935	low
	PPAR signaling pathway	Lipid Metabolism	AAA-MI	3.45889	mid
	PPAR signaling pathway	Lipid Metabolism	AAA-WHR	2.33952	low
	PPAR signaling pathway	Lipid Metabolism	AAA-TIA	2.69939	low
	PPAR signaling pathway	Lipid Metabolism	AAA-VTE	3.95823	mid
	PPAR signaling pathway	Lipid Metabolism	AAA-stroke_AIS	3.06935	mid
	PPAR signaling pathway	Lipid Metabolism	AAA-IA	2.80665	low
	PPAR signaling pathway	Lipid Metabolism	AAA-PAD	4.00919	mid
	PPAR signaling pathway	Lipid Metabolism	AAA-HyperT	3.32575	mid
	Primary bile acid biosynthesis	Lipid Metabolism	AAA-stroke_AIS	2.72252	low
	Primary bile acid biosynthesis	Lipid Metabolism	AAA-HF	1.77068	low
	Primary bile acid biosynthesis	Lipid Metabolism	AAA-TIA	2.51791	low
	Primary bile acid biosynthesis	Lipid Metabolism	AAA-stroke_AS	2.70323	low
	AGE-RAGE signaling pathway in diabetic complications	Other	AAA-MI	3.26967	mid
	AGE-RAGE signaling pathway in diabetic complications	Other	AAA-WHR	2.78407	low
	AGE-RAGE signaling pathway in diabetic complications	Other	AAA-AF	2.57246	low
	AGE-RAGE signaling pathway in diabetic complications	Other	AAA-WHRadjbmi	3.92744	mid
	AGE-RAGE signaling pathway in diabetic complications	Other	AAA-DBP	4.98811	mid
	AGE-RAGE signaling pathway in diabetic complications	Other	AAA-CAD	5.96581	mid
	AGE-RAGE signaling pathway in diabetic complications	Other	AAA-HyperT	3.60814	mid
	cGMP-PKG signaling pathway	Other	AAA-DBP	5.07738	mid
	Complement and coagulation cascades	Other	AAA-IA	2.46547	low
	Complement and coagulation cascades	Other	AAA-VTE	6.04245	mid
	Hippo signaling pathway	Other	AAA-AF	2.56184	low
	Lysosome	Other	AAA-AF	2.47715	low
	Lysosome	Other	AAA-CAD	2.76386	low
	Lysosome	Other	AAA-HF	2.32055	low
	Lysosome	Other	AAA-stroke_AIS	3.111	mid
	Lysosome	Other	AAA-VTE	2.91937	low
	Lysosome	Other	AAA-WHRadjbmi	4.03977	mid
	Lysosome	Other	AAA-IA	2.49586	low
	Lysosome	Other	AAA-BMI	3.12441	mid
	Lysosome	Other	AAA-stroke_AS	2.41555	low
	Lysosome	Other	AAA-WHR	2.96578	low
	PI3K-Akt signaling pathway	Other	AAA-BMI	3.41146	mid
	Rap1 signaling pathway	Other	AAA-BMI	2.71548	low
	Rap1 signaling pathway	Other	AAA-CAD	2.07273	low
	Relaxin signaling pathway	Other	AAA-CAD	2.05784	low
	Vitamin digestion and absorption	Other	AAA-VTE	2.93516	low
	Vitamin digestion and absorption	Other	AAA-HF	2.55965	low
	Vitamin digestion and absorption	Other	AAA-MI	2.667	low
	Vitamin digestion and absorption	Other	AAA-PAD	3.45165	mid
	Vitamin digestion and absorption	Other	AAA-stroke_AIS	3.39908	mid
	Vitamin digestion and absorption	Other	AAA-stroke_AS	3.37345	mid
	Vitamin digestion and absorption	Other	AAA-TIA	3.12756	mid
	Vitamin digestion and absorption	Other	AAA-IA	2.70702	low

## Sheet: Figure 4_edges
Figure 4	Circular dendrograms presenting shared loci for AAA and CMT.
	from	to
	AAA	AF
	AAA	CAD
	AAA	HF
	AAA	HyperT
	AAA	IA
	AAA	MI
	AAA	PAD
	AAA	stroke_AS
	AAA	T2D
	AAA	VTE
	AAA	BMI
	AAA	WHR
	AAA	WHRadjbmi
	AAA	DBP
	AAA	HDLC
	AAA	LDLC
	AAA	nonHDLC
	AAA	TC
	AAA	TG
	AF	AF/rs4129267
	CAD	CAD/rs10455872
	CAD	CAD/rs10846742
	CAD	CAD/rs10965228
	CAD	CAD/rs113650570
	CAD	CAD/rs11591147
	CAD	CAD/rs117159625
	CAD	CAD/rs12126142
	CAD	CAD/rs12127701
	CAD	CAD/rs12149063
	CAD	CAD/rs12293813
	CAD	CAD/rs12370382
	CAD	CAD/rs12446515
	CAD	CAD/rs12720922
	CAD	CAD/rs12740374
	CAD	CAD/rs12916
	CAD	CAD/rs13288666
	CAD	CAD/rs140570886
	CAD	CAD/rs1412444
	CAD	CAD/rs147711004
	CAD	CAD/rs1831733
	CAD	CAD/rs1855185
	CAD	CAD/rs2111485
	CAD	CAD/rs2279463
	CAD	CAD/rs2954021
	CAD	CAD/rs3106166
	CAD	CAD/rs35414786
	CAD	CAD/rs35623220
	CAD	CAD/rs4804573
	CAD	CAD/rs4918068
	CAD	CAD/rs541041
	CAD	CAD/rs55997232
	CAD	CAD/rs56131196
	CAD	CAD/rs58749629
	CAD	CAD/rs6006426
	CAD	CAD/rs61905116
[truncated: 594 more rows]

## Sheet: Figure 4__vertices
Figure 4	Circular dendrograms presenting shared loci for AAA and CMT.
[truncated: 651 more rows]

[truncated: 33 more sheets: Figure 5A_edges, Figure 5A_vertices, Figure 5B_edges, Figure 5B_vertices, Figure 6, Figure S1 , Figure S2, Figure S3, Figure S4, Figure S5A, Figure S5B, Figure S6A, Figure S6B, Figure S7A, Figure S7B, Figure S8A, Figure S8B, Figure S8C, Figure S9A, Figure S9B …]
